# Supplementary material for: AutoMorphoTrack: A modular framework for quantitative analysis of organelle morphology, motility, and interactions at single-cell resolution
Source: bioRxiv. 2026 Feb 2:2025.07.19.665650. Preprint. [Version 5] doi: 10.1101/2025.07.19.665650 (PMC12889450; doi:10.1101/2025.07.19.665650)
Supplement: Supplement 1 [file media-1.zip]

Archive with 168 entries (139 files):
- Composite8/
- Composite8/Step4_5_Tracking_Outputs/
- Composite8/Step4_5_Tracking_Outputs/Step4.5_Cumulative_Mito.png
- __MACOSX/
- __MACOSX/Composite8/
- __MACOSX/Composite8/Step4_5_Tracking_Outputs/
- __MACOSX/Composite8/Step4_5_Tracking_Outputs/._Step4.5_Cumulative_Mito.png
- Composite8/Step4_5_Tracking_Outputs/Step4.5_Composite_CumulativeTracks.mp4
- __MACOSX/Composite8/Step4_5_Tracking_Outputs/._Step4.5_Composite_CumulativeTracks.mp4
- Composite8/Step4_5_Tracking_Outputs/Step4.5_Lyso_CumulativeTracks.mp4
- __MACOSX/Composite8/Step4_5_Tracking_Outputs/._Step4.5_Lyso_CumulativeTracks.mp4
- Composite8/Step4_5_Tracking_Outputs/Step4.5_Cumulative_Lyso.png
- __MACOSX/Composite8/Step4_5_Tracking_Outputs/._Step4.5_Cumulative_Lyso.png
- Composite8/Step4_5_Tracking_Outputs/Step4.5_Mito_CumulativeTracks.mp4
- __MACOSX/Composite8/Step4_5_Tracking_Outputs/._Step4.5_Mito_CumulativeTracks.mp4
- Composite8/Step4_5_Tracking_Outputs/Step4.5_Cumulative_Composite.png
- __MACOSX/Composite8/Step4_5_Tracking_Outputs/._Step4.5_Cumulative_Composite.png
- __MACOSX/Composite8/._Step4_5_Tracking_Outputs
- Composite8/Step4.5_Tracking_Outputs/
- Composite8/Step4.5_Tracking_Outputs/Step4.5_Cumulative_Mito.png
- __MACOSX/Composite8/Step4.5_Tracking_Outputs/
- __MACOSX/Composite8/Step4.5_Tracking_Outputs/._Step4.5_Cumulative_Mito.png
- Composite8/Step4.5_Tracking_Outputs/Step4.5_Composite_CumulativeTracks.mp4
- __MACOSX/Composite8/Step4.5_Tracking_Outputs/._Step4.5_Composite_CumulativeTracks.mp4
- Composite8/Step4.5_Tracking_Outputs/Step4.5_Lyso_CumulativeTracks.mp4
- __MACOSX/Composite8/Step4.5_Tracking_Outputs/._Step4.5_Lyso_CumulativeTracks.mp4
- Composite8/Step4.5_Tracking_Outputs/Step4.5_Cumulative_Lyso.png
- __MACOSX/Composite8/Step4.5_Tracking_Outputs/._Step4.5_Cumulative_Lyso.png
- Composite8/Step4.5_Tracking_Outputs/Step4.5_Mito_CumulativeTracks.mp4
- __MACOSX/Composite8/Step4.5_Tracking_Outputs/._Step4.5_Mito_CumulativeTracks.mp4
- Composite8/Step4.5_Tracking_Outputs/Step4.5_Cumulative_Composite.png
- __MACOSX/Composite8/Step4.5_Tracking_Outputs/._Step4.5_Cumulative_Composite.png
- __MACOSX/Composite8/._Step4.5_Tracking_Outputs
- Composite8/.DS_Store
- __MACOSX/Composite8/._.DS_Store
- Composite8/Step2_Morphology_Outputs/
- Composite8/Step2_Morphology_Outputs/Step2_Morphology_Summary.csv
- __MACOSX/Composite8/Step2_Morphology_Outputs/
- __MACOSX/Composite8/Step2_Morphology_Outputs/._Step2_Morphology_Summary.csv
- Composite8/Step2_Morphology_Outputs/Step2_Morphology_Video.mp4
- __MACOSX/Composite8/Step2_Morphology_Outputs/._Step2_Morphology_Video.mp4
- Composite8/Step2_Morphology_Outputs/Step2_Morphology_AllFrames.csv
- __MACOSX/Composite8/Step2_Morphology_Outputs/._Step2_Morphology_AllFrames.csv
- Composite8/Step2_Morphology_Outputs/Step2_Morphology_AcrossFrames.png
- __MACOSX/Composite8/Step2_Morphology_Outputs/._Step2_Morphology_AcrossFrames.png
- Composite8/Step2_Morphology_Outputs/Step2_Frame0_Labeled.png
- __MACOSX/Composite8/Step2_Morphology_Outputs/._Step2_Frame0_Labeled.png
- __MACOSX/Composite8/._Step2_Morphology_Outputs
- Composite8/Step3_Shape_Analysis_Outputs/
- Composite8/Step3_Shape_Analysis_Outputs/Step3_Mito_ShapeMetrics.csv
- __MACOSX/Composite8/Step3_Shape_Analysis_Outputs/
- __MACOSX/Composite8/Step3_Shape_Analysis_Outputs/._Step3_Mito_ShapeMetrics.csv
- Composite8/Step3_Shape_Analysis_Outputs/Step3_Circularity_Distribution.png
- __MACOSX/Composite8/Step3_Shape_Analysis_Outputs/._Step3_Circularity_Distribution.png
- Composite8/Step3_Shape_Analysis_Outputs/Step3_Lyso_ShapeMetrics.csv
- __MACOSX/Composite8/Step3_Shape_Analysis_Outputs/._Step3_Lyso_ShapeMetrics.csv
- Composite8/Step3_Shape_Analysis_Outputs/Step3_Solidity_Distribution.png
- __MACOSX/Composite8/Step3_Shape_Analysis_Outputs/._Step3_Solidity_Distribution.png
- Composite8/Step3_Shape_Analysis_Outputs/Step3_Shape_Distributions.png
- __MACOSX/Composite8/Step3_Shape_Analysis_Outputs/._Step3_Shape_Distributions.png
- __MACOSX/Composite8/._Step3_Shape_Analysis_Outputs
- Composite8/Step1_Detection_Outputs/
- Composite8/Step1_Detection_Outputs/Step1_Lyso_Frame0.png
- __MACOSX/Composite8/Step1_Detection_Outputs/
- __MACOSX/Composite8/Step1_Detection_Outputs/._Step1_Lyso_Frame0.png
- Composite8/Step1_Detection_Outputs/Step1_Lysosomes_Video.mp4
- __MACOSX/Composite8/Step1_Detection_Outputs/._Step1_Lysosomes_Video.mp4
- Composite8/Step1_Detection_Outputs/Step1_Mito_Frame0.png
- __MACOSX/Composite8/Step1_Detection_Outputs/._Step1_Mito_Frame0.png
- Composite8/Step1_Detection_Outputs/.ipynb_checkpoints/
- Composite8/Step1_Detection_Outputs/.ipynb_checkpoints/Step1_Lyso_Frame0-checkpoint.png
- __MACOSX/Composite8/Step1_Detection_Outputs/.ipynb_checkpoints/
- __MACOSX/Composite8/Step1_Detection_Outputs/.ipynb_checkpoints/._Step1_Lyso_Frame0-checkpoint.png
- __MACOSX/Composite8/Step1_Detection_Outputs/._.ipynb_checkpoints
- Composite8/Step1_Detection_Outputs/Step1_Mitochondria_Video.mp4
- __MACOSX/Composite8/Step1_Detection_Outputs/._Step1_Mitochondria_Video.mp4
- __MACOSX/Composite8/._Step1_Detection_Outputs
- Composite8/Step4_Tracking_Outputs/
- Composite8/Step4_Tracking_Outputs/Step4_Cumulative_Composite.png
- __MACOSX/Composite8/Step4_Tracking_Outputs/
- __MACOSX/Composite8/Step4_Tracking_Outputs/._Step4_Cumulative_Composite.png
- Composite8/Step4_Tracking_Outputs/Step4_Lyso_Velocity.csv
- __MACOSX/Composite8/Step4_Tracking_Outputs/._Step4_Lyso_Velocity.csv
- Composite8/Step4_Tracking_Outputs/Step4_Cumulative_Lyso.png
- __MACOSX/Composite8/Step4_Tracking_Outputs/._Step4_Cumulative_Lyso.png
- Composite8/Step4_Tracking_Outputs/Step4_Lyso_Tracks.csv
- __MACOSX/Composite8/Step4_Tracking_Outputs/._Step4_Lyso_Tracks.csv
- Composite8/Step4_Tracking_Outputs/Step4_Lyso_Displacement.csv
- __MACOSX/Composite8/Step4_Tracking_Outputs/._Step4_Lyso_Displacement.csv
- Composite8/Step4_Tracking_Outputs/Step4_Cumulative_Mito.png
- __MACOSX/Composite8/Step4_Tracking_Outputs/._Step4_Cumulative_Mito.png
- Composite8/Step4_Tracking_Outputs/Step4_Mito_CumulativeTracks.mp4
- __MACOSX/Composite8/Step4_Tracking_Outputs/._Step4_Mito_CumulativeTracks.mp4
- Composite8/Step4_Tracking_Outputs/Step4_Composite_CumulativeTracks.mp4
- __MACOSX/Composite8/Step4_Tracking_Outputs/._Step4_Composite_CumulativeTracks.mp4
- Composite8/Step4_Tracking_Outputs/Step4_Mito_Displacement.csv
- __MACOSX/Composite8/Step4_Tracking_Outputs/._Step4_Mito_Displacement.csv
- Composite8/Step4_Tracking_Outputs/Step4_Lyso_CumulativeTracks.mp4
- __MACOSX/Composite8/Step4_Tracking_Outputs/._Step4_Lyso_CumulativeTracks.mp4
- Composite8/Step4_Tracking_Outputs/Step4_Mito_Tracks.csv
- __MACOSX/Composite8/Step4_Tracking_Outputs/._Step4_Mito_Tracks.csv
- Composite8/Step4_Tracking_Outputs/Step4_Mito_Velocity.csv
- __MACOSX/Composite8/Step4_Tracking_Outputs/._Step4_Mito_Velocity.csv
- __MACOSX/Composite8/._Step4_Tracking_Outputs
- Composite8/Step7_Integrated_Summary_Outputs/
- Composite8/Step7_Integrated_Summary_Outputs/Step7_Integrated_CorrelationMatrix.csv
- __MACOSX/Composite8/Step7_Integrated_Summary_Outputs/
- __MACOSX/Composite8/Step7_Integrated_Summary_Outputs/._Step7_Integrated_CorrelationMatrix.csv
- Composite8/Step7_Integrated_Summary_Outputs/Step7_Merged_Data.csv
- __MACOSX/Composite8/Step7_Integrated_Summary_Outputs/._Step7_Merged_Data.csv
- Composite8/Step7_Integrated_Summary_Outputs/Step7_Integrated_CorrelationMatrix.png
- __MACOSX/Composite8/Step7_Integrated_Summary_Outputs/._Step7_Integrated_CorrelationMatrix.png
- __MACOSX/Composite8/._Step7_Integrated_Summary_Outputs
- Composite8/.ipynb_checkpoints/
- Composite8/.ipynb_checkpoints/AutoMorphoTrack-checkpoint.ipynb
- __MACOSX/Composite8/.ipynb_checkpoints/
- __MACOSX/Composite8/.ipynb_checkpoints/._AutoMorphoTrack-checkpoint.ipynb
- __MACOSX/Composite8/._.ipynb_checkpoints
- Composite8/Step1_Lyso_Count_Outputs/
- Composite8/Step1_Lyso_Count_Outputs/Lysosomes_Count_Video.mp4
- __MACOSX/Composite8/Step1_Lyso_Count_Outputs/
- __MACOSX/Composite8/Step1_Lyso_Count_Outputs/._Lysosomes_Count_Video.mp4
- Composite8/Step1_Lyso_Count_Outputs/Lysosomes_Frame0_with_Count.png
- __MACOSX/Composite8/Step1_Lyso_Count_Outputs/._Lysosomes_Frame0_with_Count.png
- Composite8/Step1_Lyso_Count_Outputs/Lysosome_Counts.csv
- __MACOSX/Composite8/Step1_Lyso_Count_Outputs/._Lysosome_Counts.csv
- Composite8/Step1_Lyso_Count_Outputs/Lysosome_Count_Plot.png
- __MACOSX/Composite8/Step1_Lyso_Count_Outputs/._Lysosome_Count_Plot.png
- __MACOSX/Composite8/._Step1_Lyso_Count_Outputs
- Composite8/Step6_Colocalization_Outputs/
- Composite8/Step6_Colocalization_Outputs/Step6_Colocalization.csv
- __MACOSX/Composite8/Step6_Colocalization_Outputs/
- __MACOSX/Composite8/Step6_Colocalization_Outputs/._Step6_Colocalization.csv
- Composite8/Step6_Colocalization_Outputs/Step6_HQ_Colocalization_WhiteOverlay.mp4
- __MACOSX/Composite8/Step6_Colocalization_Outputs/._Step6_HQ_Colocalization_WhiteOverlay.mp4
- Composite8/Step6_Colocalization_Outputs/Step6_HQ_AllMetricsPlot.png
- __MACOSX/Composite8/Step6_Colocalization_Outputs/._Step6_HQ_AllMetricsPlot.png
- Composite8/Step6_Colocalization_Outputs/Step6_HQ_Frame0_Overlay_white.png
- __MACOSX/Composite8/Step6_Colocalization_Outputs/._Step6_HQ_Frame0_Overlay_white.png
- __MACOSX/Composite8/._Step6_Colocalization_Outputs
- Composite8/Step3.5_Shape_Profiling_Outputs/
- Composite8/Step3.5_Shape_Profiling_Outputs/Step3_5_Combined_ShapeData.csv
- __MACOSX/Composite8/Step3.5_Shape_Profiling_Outputs/
- __MACOSX/Composite8/Step3.5_Shape_Profiling_Outputs/._Step3_5_Combined_ShapeData.csv
- Composite8/Step3.5_Shape_Profiling_Outputs/Step3_5_Solidity_ViolinPlot.png
- __MACOSX/Composite8/Step3.5_Shape_Profiling_Outputs/._Step3_5_Solidity_ViolinPlot.png
- Composite8/Step3.5_Shape_Profiling_Outputs/Step3_5_Shape_ViolinPlots.png
- __MACOSX/Composite8/Step3.5_Shape_Profiling_Outputs/._Step3_5_Shape_ViolinPlots.png
- Composite8/Step3.5_Shape_Profiling_Outputs/Step3_5_Aspect_Ratio_ViolinPlot.png
- __MACOSX/Composite8/Step3.5_Shape_Profiling_Outputs/._Step3_5_Aspect_Ratio_ViolinPlot.png
- Composite8/Step3.5_Shape_Profiling_Outputs/Step3_5_Circularity_ViolinPlot.png
- __MACOSX/Composite8/Step3.5_Shape_Profiling_Outputs/._Step3_5_Circularity_ViolinPlot.png
- __MACOSX/Composite8/._Step3.5_Shape_Profiling_Outputs
- Composite8/Step5_Motility_Outputs/
- Composite8/Step5_Motility_Outputs/Step5_Motility_Distributions.png
- __MACOSX/Composite8/Step5_Motility_Outputs/
- __MACOSX/Composite8/Step5_Motility_Outputs/._Step5_Motility_Distributions.png
- Composite8/Step5_Motility_Outputs/Step5_Displacement_Distribution.png
- __MACOSX/Composite8/Step5_Motility_Outputs/._Step5_Displacement_Distribution.png
- Composite8/Step5_Motility_Outputs/Step5_Velocity_Distribution.png
- __MACOSX/Composite8/Step5_Motility_Outputs/._Step5_Velocity_Distribution.png
- Composite8/Step5_Motility_Outputs/Step5_Motility_Scatter.png
- __MACOSX/Composite8/Step5_Motility_Outputs/._Step5_Motility_Scatter.png
- Composite8/Step5_Motility_Outputs/Step5_Motility_Summary.csv
- __MACOSX/Composite8/Step5_Motility_Outputs/._Step5_Motility_Summary.csv
- Composite8/Step5_Motility_Outputs/Step5_Motility_PerFrame.csv
- __MACOSX/Composite8/Step5_Motility_Outputs/._Step5_Motility_PerFrame.csv
- __MACOSX/Composite8/._Step5_Motility_Outputs
