# Supplementary material for: AutoMorphoTrack: A modular framework for quantitative analysis of organelle morphology, motility, and interactions at single-cell resolution
Source: bioRxiv. 2026 Feb 2:2025.07.19.665650. Preprint. [Version 5] doi: 10.1101/2025.07.19.665650 (PMC12889450; doi:10.1101/2025.07.19.665650)
Supplement: Supplement 1 [file media-1.zip › Composite8/Step2_Morphology_Outputs/Step2_Morphology_Summary.csv]

Frame	Elongated	Punctate
0	39	9
1	38	13
2	40	8
3	35	10
4	41	8
5	39	7
6	41	6
7	39	2
8	36	11
9	34	11
10	39	7
11	38	13
12	35	7
13	42	7
14	40	8
15	40	10
16	41	16
17	44	14
18	39	10
19	39	10
20	43	8
21	41	2
22	42	14
23	41	10
24	50	6
25	46	10
26	38	7
27	42	10
28	48	7
29	42	10
30	42	15
31	40	7
32	45	9
33	42	14
34	40	13
35	41	6
36	41	8
37	40	10
38	37	10
39	42	11
