# Supplementary material for: AutoMorphoTrack: A modular framework for quantitative analysis of organelle morphology, motility, and interactions at single-cell resolution
Source: bioRxiv. 2026 Feb 2:2025.07.19.665650. Preprint. [Version 5] doi: 10.1101/2025.07.19.665650 (PMC12889450; doi:10.1101/2025.07.19.665650)
Supplement: Supplement 1 [file media-1.zip › Composite8/Step2_Morphology_Outputs/Step2_Morphology_AllFrames.csv]

Frame	Label	Area	Eccentricity	Morphology
0	1	11.0	0.9128709291752768	Elongated
0	2	8.0	0.5773502691896258	Elongated
0	3	8.0	0.5773502691896258	Elongated
0	4	26.0	0.9860132971832694	Elongated
0	5	5.0	0.0	Punctate
0	6	16.0	0.9584750060170806	Elongated
0	7	25.0	0.6846221625682398	Elongated
0	8	403.0	0.961152609006742	Elongated
0	9	10.0	0.8703882797784892	Elongated
0	10	5.0	0.0	Punctate
0	11	8.0	0.816496580927726	Elongated
0	12	121.0	0.8472362414978217	Elongated
0	13	26.0	0.9432703243186347	Elongated
0	14	5.0	0.0	Punctate
0	15	21.0	0.9500359679531126	Elongated
0	16	10.0	0.8703882797784892	Elongated
0	17	25.0	0.8574592650390718	Elongated
0	18	16.0	0.9522776469994495	Elongated
0	19	1355.0	0.7716294688708231	Elongated
0	20	5.0	0.0	Punctate
0	21	5.0	0.0	Punctate
0	22	17.0	0.8528028654224418	Elongated
0	23	5.0	0.0	Punctate
0	24	28.0	0.8864827690212592	Elongated
0	25	5.0	0.0	Punctate
0	26	59.0	0.8973531916574007	Elongated
0	27	682.0	0.8620799617532642	Elongated
0	28	38.0	0.7836333070165443	Elongated
0	29	40.0	0.9392867817075409	Elongated
0	30	43.0	0.9417229127295178	Elongated
0	31	34.0	0.9581218361252237	Elongated
0	32	18.0	0.8305740668661518	Elongated
0	33	56.0	0.8629395127827278	Elongated
0	34	203.0	0.7460029192428189	Elongated
0	35	27.0	0.7312151222330054	Elongated
0	36	8.0	0.5773502691896258	Elongated
0	37	57.0	0.9857164309112446	Elongated
0	38	5.0	0.0	Punctate
0	39	18.0	0.8177681517766846	Elongated
0	40	12.0	0.7675786521898157	Elongated
0	41	14.0	0.629288982059086	Elongated
0	42	11.0	0.9128709291752768	Elongated
0	43	19.0	0.6125557129903573	Elongated
0	44	24.0	0.9516311373251919	Elongated
0	45	8.0	0.5773502691896258	Elongated
0	46	18.0	0.8347929085590198	Elongated
0	47	11.0	0.9128709291752768	Elongated
0	48	5.0	0.0	Punctate
1	1	48.0	0.9824772495283681	Elongated
1	2	5.0	0.0	Punctate
1	3	23.0	0.8131232472954847	Elongated
1	4	5.0	0.0	Punctate
1	5	5.0	0.0	Punctate
1	6	22.0	0.5316095330711949	Elongated
1	7	5.0	0.0	Punctate
1	8	118.0	0.884167842554978	Elongated
1	9	275.0	0.8624893795997708	Elongated
1	10	112.0	0.8402387282919798	Elongated
1	11	33.0	0.9622672588480952	Elongated
1	12	13.0	0.8898489141605723	Elongated
1	13	11.0	0.8193342786072867	Elongated
1	14	5.0	0.0	Punctate
1	15	20.0	0.839664076654637	Elongated
1	16	413.0	0.7664717638459387	Elongated
1	17	419.0	0.657240153248388	Elongated
1	18	5.0	0.0	Punctate
1	19	16.0	0.8749653919296679	Elongated
1	20	12.0	0.7675786521898157	Elongated
1	21	531.0	0.8387393982268366	Elongated
1	22	5.0	0.0	Punctate
1	23	28.0	0.8299818341421191	Elongated
1	24	5.0	0.0	Punctate
1	25	59.0	0.7345136419552775	Elongated
1	26	671.0	0.8534857994374936	Elongated
1	27	39.0	0.9556280115957566	Elongated
1	28	25.0	0.9164124540456123	Elongated
1	29	31.0	0.7327055504722658	Elongated
1	30	23.0	0.933715203812043	Elongated
1	31	14.0	0.9093087121712009	Elongated
1	32	34.0	0.9450564193634349	Elongated
1	33	8.0	0.5773502691896258	Elongated
1	34	43.0	0.9007594784788607	Elongated
1	35	14.0	0.9093087121712009	Elongated
1	36	194.0	0.7168985172442722	Elongated
1	37	24.0	0.7795687302018117	Elongated
1	38	5.0	0.0	Punctate
1	39	13.0	0.9254774670316781	Elongated
1	40	35.0	0.8735273581112296	Elongated
1	41	31.0	0.9746407649163544	Elongated
1	42	79.0	0.950961480989848	Elongated
1	43	46.0	0.9378608037271755	Elongated
1	44	12.0	0.7675786521898157	Elongated
1	45	5.0	0.0	Punctate
1	46	5.0	0.0	Punctate
1	47	16.0	0.7071067811865476	Elongated
1	48	5.0	0.0	Punctate
1	49	11.0	0.9128709291752768	Elongated
1	50	19.0	0.6193817829101054	Elongated
1	51	5.0	0.0	Punctate
2	1	26.0	0.950738609662984	Elongated
2	2	10.0	0.8703882797784892	Elongated
2	3	5.0	0.0	Punctate
2	4	5.0	0.0	Punctate
2	5	5.0	0.0	Punctate
2	6	8.0	0.5773502691896258	Elongated
2	7	25.0	0.8263261722836946	Elongated
2	8	127.0	0.9063392459718739	Elongated
2	9	5.0	0.0	Punctate
2	10	11.0	0.9128709291752768	Elongated
2	11	263.0	0.845197532138839	Elongated
2	12	120.0	0.8938863634840815	Elongated
2	13	22.0	0.9521288052469175	Elongated
2	14	21.0	0.94091046748938	Elongated
2	15	14.0	0.8653912307405884	Elongated
2	16	31.0	0.9786231038655386	Elongated
2	17	13.0	0.6775527056841087	Elongated
2	18	427.0	0.6562256551603461	Elongated
2	19	13.0	0.9254774670316781	Elongated
2	20	20.0	0.9218070012854378	Elongated
2	21	818.0	0.7873994131433357	Elongated
2	22	8.0	0.816496580927726	Elongated
2	23	15.0	0.8909253812170246	Elongated
2	24	5.0	0.0	Punctate
2	25	773.0	0.7412225671644802	Elongated
2	26	38.0	0.859318123343109	Elongated
2	27	38.0	0.9516507159699426	Elongated
2	28	51.0	0.894202747496912	Elongated
2	29	37.0	0.7703529636662252	Elongated
2	30	17.0	0.9199002634903978	Elongated
2	31	33.0	0.940632571298454	Elongated
2	32	8.0	0.5773502691896258	Elongated
2	33	47.0	0.8518000010197886	Elongated
2	34	12.0	0.8815269611768739	Elongated
2	35	36.0	0.8875767660488604	Elongated
2	36	195.0	0.7084612399625851	Elongated
2	37	21.0	0.3974401687396797	Elongated
2	38	50.0	0.9895577934470638	Elongated
2	39	30.0	0.8070679382790938	Elongated
2	40	75.0	0.9676819528345516	Elongated
2	41	36.0	0.8906081273512776	Elongated
2	42	8.0	0.5773502691896258	Elongated
2	43	5.0	0.0	Punctate
2	44	21.0	0.9080089002786509	Elongated
2	45	9.0	0.8451542547285166	Elongated
2	46	21.0	0.902479266596349	Elongated
2	47	5.0	0.0	Punctate
2	48	5.0	0.0	Punctate
3	1	24.0	0.9678793703261938	Elongated
3	2	11.0	0.9128709291752768	Elongated
3	3	8.0	0.5773502691896258	Elongated
3	4	10.0	0.8703882797784892	Elongated
3	5	5.0	0.0	Punctate
3	6	19.0	0.9676857826230386	Elongated
3	7	26.0	0.7525464494805172	Elongated
3	8	112.0	0.9088851512697371	Elongated
3	9	5.0	0.0	Punctate
3	10	21.0	0.9593224281877778	Elongated
3	11	5.0	0.0	Punctate
3	12	251.0	0.8423497725140339	Elongated
3	13	108.0	0.839533400482295	Elongated
3	14	24.0	0.949982400512744	Elongated
3	15	22.0	0.9212818952842352	Elongated
3	16	5.0	0.0	Punctate
3	17	5.0	0.0	Punctate
3	18	9.0	0.8451542547285166	Elongated
3	19	2103.0	0.5733710485848089	Elongated
3	20	11.0	0.8193342786072867	Elongated
3	21	16.0	0.8749653919296679	Elongated
3	22	8.0	0.5773502691896258	Elongated
3	23	5.0	0.0	Punctate
3	24	36.0	0.9523690969668438	Elongated
3	25	35.0	0.7026143844478706	Elongated
3	26	15.0	0.7861513777574233	Elongated
3	27	20.0	0.9636263215151495	Elongated
3	28	5.0	0.0	Punctate
3	29	10.0	0.6164414002968975	Elongated
3	30	32.0	0.9433696213079408	Elongated
3	31	5.0	0.0	Punctate
3	32	38.0	0.9001259452702932	Elongated
3	33	5.0	0.0	Punctate
3	34	31.0	0.9369014310223324	Elongated
3	35	31.0	0.877022689929416	Elongated
3	36	161.0	0.8832021603057626	Elongated
3	37	28.0	0.9097326799998502	Elongated
3	38	60.0	0.9703527823839584	Elongated
3	39	22.0	0.8477398585212949	Elongated
3	40	73.0	0.9686959606829967	Elongated
3	41	36.0	0.7832345403168345	Elongated
3	42	8.0	0.5773502691896258	Elongated
3	43	19.0	0.8656420303771004	Elongated
3	44	5.0	0.0	Punctate
3	45	13.0	0.9254774670316781	Elongated
4	1	20.0	0.9187795405622853	Elongated
4	2	26.0	0.9733667557695383	Elongated
4	3	8.0	0.5773502691896258	Elongated
4	4	5.0	0.0	Punctate
4	5	22.0	0.8858968621272754	Elongated
4	6	28.0	0.6201736729460422	Elongated
4	7	126.0	0.8847006949795485	Elongated
4	8	5.0	0.0	Punctate
4	9	35.0	0.9822037168097403	Elongated
4	10	115.0	0.8429513041133625	Elongated
4	11	251.0	0.7152493195367305	Elongated
4	12	5.0	0.0	Punctate
4	13	21.0	0.9653612955218327	Elongated
4	14	20.0	0.9218070012854378	Elongated
4	15	17.0	0.9595755616600249	Elongated
4	16	14.0	0.7936413437250873	Elongated
4	17	32.0	0.9373764741705448	Elongated
4	18	433.0	0.633455913322489	Elongated
4	19	8.0	0.816496580927726	Elongated
4	20	16.0	0.8749653919296679	Elongated
4	21	340.0	0.74188432138958	Elongated
4	22	5.0	0.0	Punctate
4	23	1244.0	0.804105632796695	Elongated
4	24	11.0	0.7559289460184544	Elongated
4	25	38.0	0.9356857867168508	Elongated
4	26	13.0	0.6452337023220694	Elongated
4	27	31.0	0.8064413544862855	Elongated
4	28	24.0	0.902852297782312	Elongated
4	29	18.0	0.929988530879973	Elongated
4	30	28.0	0.9424446336760967	Elongated
4	31	32.0	0.9674835410189003	Elongated
4	32	40.0	0.8591075108170481	Elongated
4	33	190.0	0.7978725341377839	Elongated
4	34	8.0	0.816496580927726	Elongated
4	35	24.0	0.9169658486783635	Elongated
4	36	5.0	0.0	Punctate
4	37	5.0	0.0	Punctate
4	38	36.0	0.9853976248489613	Elongated
4	39	5.0	0.0	Punctate
4	40	11.0	0.9128709291752768	Elongated
4	41	60.0	0.9449729261915657	Elongated
4	42	8.0	0.816496580927726	Elongated
4	43	20.0	0.9304605133103764	Elongated
4	44	35.0	0.7093367664511403	Elongated
4	45	11.0	0.9128709291752768	Elongated
4	46	5.0	0.0	Punctate
4	47	47.0	0.8986667872709458	Elongated
4	48	8.0	0.5773502691896258	Elongated
4	49	8.0	0.816496580927726	Elongated
5	1	5.0	0.0	Punctate
5	2	15.0	0.9071790343979208	Elongated
5	3	31.0	0.9757879863043419	Elongated
5	4	8.0	0.5773502691896258	Elongated
5	5	21.0	0.7236313071068671	Elongated
5	6	25.0	0.5455531551937658	Elongated
5	7	5.0	0.0	Punctate
5	8	133.0	0.8679710248184312	Elongated
5	9	5.0	0.0	Punctate
5	10	10.0	0.9284766908852593	Elongated
5	11	25.0	0.97431652826321	Elongated
5	12	122.0	0.8556635367450155	Elongated
5	13	237.0	0.73773406244539	Elongated
5	14	24.0	0.9480268419505579	Elongated
5	15	13.0	0.8496431551682507	Elongated
5	16	21.0	0.924044795934303	Elongated
5	17	19.0	0.6193817829101054	Elongated
5	18	22.0	0.9212818952842352	Elongated
5	19	1983.0	0.6324626544522384	Elongated
5	20	5.0	0.0	Punctate
5	21	11.0	0.8193342786072867	Elongated
5	22	19.0	0.8001916447086188	Elongated
5	23	17.0	0.7798401143947766	Elongated
5	24	5.0	0.0	Punctate
5	25	8.0	0.5773502691896258	Elongated
5	26	32.0	0.9350096901306867	Elongated
5	27	40.0	0.9483420355282244	Elongated
5	28	43.0	0.9496931575230092	Elongated
5	29	35.0	0.7388374157549844	Elongated
5	30	19.0	0.922490132563842	Elongated
5	31	54.0	0.9457434901008097	Elongated
5	32	27.0	0.9216157958569076	Elongated
5	33	33.0	0.8977235481181427	Elongated
5	34	215.0	0.7607620532952657	Elongated
5	35	16.0	0.6682645840291155	Elongated
5	36	14.0	0.8653912307405884	Elongated
5	37	60.0	0.9880790427308239	Elongated
5	38	15.0	0.6582805886043833	Elongated
5	39	81.0	0.9544040286271862	Elongated
5	40	27.0	0.8106326567802885	Elongated
5	41	14.0	0.9058988669521836	Elongated
5	42	8.0	0.5773502691896258	Elongated
5	43	16.0	0.9522776469994495	Elongated
5	44	10.0	0.6164414002968978	Elongated
5	45	5.0	0.0	Punctate
5	46	5.0	0.0	Punctate
6	1	8.0	0.5773502691896258	Elongated
6	2	25.0	0.9698983579034799	Elongated
6	3	10.0	0.9284766908852593	Elongated
6	4	8.0	0.5773502691896258	Elongated
6	5	30.0	0.5697913287780221	Elongated
6	6	25.0	0.7764188311876592	Elongated
6	7	120.0	0.8531644459610238	Elongated
6	8	5.0	0.0	Punctate
6	9	8.0	0.816496580927726	Elongated
6	10	5.0	0.0	Punctate
6	11	11.0	0.8193342786072867	Elongated
6	12	5.0	0.0	Punctate
6	13	5.0	0.0	Punctate
6	14	111.0	0.8626998013898864	Elongated
6	15	242.0	0.7231841388531725	Elongated
6	16	20.0	0.9321603743080394	Elongated
6	17	14.0	0.8299250027587322	Elongated
6	18	20.0	0.9001871290583028	Elongated
6	19	13.0	0.8496431551682507	Elongated
6	20	34.0	0.9709099359755147	Elongated
6	21	1510.0	0.8996687780301917	Elongated
6	22	5.0	0.0	Punctate
6	23	19.0	0.8153978377455231	Elongated
6	24	361.0	0.7354303352004888	Elongated
6	25	5.0	0.0	Punctate
6	26	253.0	0.8187011292314129	Elongated
6	27	37.0	0.9531538314905375	Elongated
6	28	41.0	0.9275442603489819	Elongated
6	29	32.0	0.9196124267464901	Elongated
6	30	24.0	0.8945296149744953	Elongated
6	31	28.0	0.9793954888519157	Elongated
6	32	28.0	0.8884774290884863	Elongated
6	33	21.0	0.9414678293627206	Elongated
6	34	39.0	0.7380122658950218	Elongated
6	35	202.0	0.794405345465273	Elongated
6	36	12.0	0.7675786521898157	Elongated
6	37	43.0	0.9859417495371365	Elongated
6	38	10.0	0.8703882797784892	Elongated
6	39	8.0	0.5773502691896258	Elongated
6	40	20.0	0.9642381286552532	Elongated
6	41	31.0	0.7723518797086099	Elongated
6	42	20.0	0.8901706610073595	Elongated
6	43	23.0	0.895892171078148	Elongated
6	44	22.0	0.6898605623642444	Elongated
6	45	8.0	0.816496580927726	Elongated
6	46	8.0	0.816496580927726	Elongated
6	47	8.0	0.5773502691896258	Elongated
7	1	24.0	0.9762553301499114	Elongated
7	2	5.0	0.0	Punctate
7	3	17.0	0.5548080030140655	Elongated
7	4	22.0	0.6898605623642444	Elongated
7	5	115.0	0.8900471356851807	Elongated
7	6	12.0	0.556348640264187	Elongated
7	7	23.0	0.964884923780574	Elongated
7	8	108.0	0.8825965783688915	Elongated
7	9	280.0	0.6805932790789143	Elongated
7	10	32.0	0.9670026492458991	Elongated
7	11	20.0	0.9046034571421626	Elongated
7	12	8.0	0.816496580927726	Elongated
7	13	8.0	0.816496580927726	Elongated
7	14	5.0	0.0	Punctate
7	15	1495.0	0.920601268316088	Elongated
7	16	16.0	0.8749653919296679	Elongated
7	17	328.0	0.6909108468503987	Elongated
7	18	21.0	0.8183278300857526	Elongated
7	19	23.0	0.8185373932803859	Elongated
7	20	244.0	0.8190754695263993	Elongated
7	21	38.0	0.9276059371524741	Elongated
7	22	15.0	0.8215011156099433	Elongated
7	23	12.0	0.5563486402641867	Elongated
7	24	8.0	0.816496580927726	Elongated
7	25	22.0	0.9402102755739004	Elongated
7	26	30.0	0.7165820347040255	Elongated
7	27	25.0	0.954940352654277	Elongated
7	28	14.0	0.9486832980505138	Elongated
7	29	11.0	0.8193342786072867	Elongated
7	30	200.0	0.7727797477599425	Elongated
7	31	9.0	0.8451542547285166	Elongated
7	32	30.0	0.9031023409068651	Elongated
7	33	46.0	0.988124507842054	Elongated
7	34	68.0	0.9757283718306793	Elongated
7	35	34.0	0.6571480031180184	Elongated
7	36	10.0	0.9284766908852593	Elongated
7	37	8.0	0.5773502691896258	Elongated
7	38	8.0	0.816496580927726	Elongated
7	39	35.0	0.8244054885773194	Elongated
7	40	8.0	0.816496580927726	Elongated
7	41	10.0	0.8703882797784892	Elongated
8	1	17.0	0.8539968853800023	Elongated
8	2	8.0	0.5773502691896258	Elongated
8	3	10.0	0.6164414002968975	Elongated
8	4	5.0	0.0	Punctate
8	5	5.0	0.0	Punctate
8	6	26.0	0.7781373821683393	Elongated
8	7	5.0	0.0	Punctate
8	8	129.0	0.8963660945802947	Elongated
8	9	5.0	0.0	Punctate
8	10	15.0	0.7613815723014773	Elongated
8	11	5.0	0.0	Punctate
8	12	5.0	0.0	Punctate
8	13	22.0	0.9658158472726598	Elongated
8	14	111.0	0.907643690525752	Elongated
8	15	16.0	0.8749653919296679	Elongated
8	16	229.0	0.7674522306917465	Elongated
8	17	17.0	0.8352690695845568	Elongated
8	18	21.0	0.9352013217220854	Elongated
8	19	1621.0	0.7227390261714903	Elongated
8	20	23.0	0.9629791015997646	Elongated
8	21	20.0	0.8058028832560564	Elongated
8	22	330.0	0.7335341251174847	Elongated
8	23	22.0	0.9355247787045771	Elongated
8	24	39.0	0.9325797278217112	Elongated
8	25	25.0	0.8891016309070628	Elongated
8	26	12.0	0.7675786521898157	Elongated
8	27	20.0	0.9020343790013414	Elongated
8	28	104.0	0.9089844154145322	Elongated
8	29	45.0	0.9570510776135795	Elongated
8	30	23.0	0.9479315421910262	Elongated
8	31	8.0	0.5773502691896258	Elongated
8	32	5.0	0.0	Punctate
8	33	196.0	0.8127689302915668	Elongated
8	34	5.0	0.0	Punctate
8	35	58.0	0.9872178881167165	Elongated
8	36	27.0	0.9084745235843762	Elongated
8	37	5.0	0.0	Punctate
8	38	45.0	0.9560521441090736	Elongated
8	39	29.0	0.7234866795955032	Elongated
8	40	17.0	0.9432863405217639	Elongated
8	41	23.0	0.6598092915007954	Elongated
8	42	5.0	0.0	Punctate
8	43	5.0	0.0	Punctate
8	44	73.0	0.857237827625542	Elongated
8	45	8.0	0.816496580927726	Elongated
8	46	11.0	0.8193342786072867	Elongated
8	47	19.0	0.9243473155655306	Elongated
9	1	8.0	0.5773502691896258	Elongated
9	2	8.0	0.5773502691896258	Elongated
9	3	31.0	0.9591672024886247	Elongated
9	4	5.0	0.0	Punctate
9	5	15.0	0.9128709291752769	Elongated
9	6	25.0	0.5417573775069718	Elongated
9	7	5.0	0.0	Punctate
9	8	142.0	0.9192617266175979	Elongated
9	9	5.0	0.0	Punctate
9	10	5.0	0.0	Punctate
9	11	293.0	0.46882471919475704	Elongated
9	12	116.0	0.8978319470619995	Elongated
9	13	32.0	0.9568668399591971	Elongated
9	14	27.0	0.8686332053793664	Elongated
9	15	23.0	0.933715203812043	Elongated
9	16	925.0	0.9605060970766319	Elongated
9	17	18.0	0.8722502182356493	Elongated
9	18	8.0	0.816496580927726	Elongated
9	19	339.0	0.7791133517884963	Elongated
9	20	5.0	0.0	Punctate
9	21	732.0	0.7300404905747762	Elongated
9	22	5.0	0.0	Punctate
9	23	22.0	0.9528965490087482	Elongated
9	24	40.0	0.9445983614676042	Elongated
9	25	22.0	0.9036081122290262	Elongated
9	26	36.0	0.872094582181197	Elongated
9	27	27.0	0.9631854711903689	Elongated
9	28	58.0	0.9689482197129503	Elongated
9	29	102.0	0.8870551786353172	Elongated
9	30	21.0	0.9368509513305955	Elongated
9	31	8.0	0.816496580927726	Elongated
9	32	191.0	0.8428880505030482	Elongated
9	33	5.0	0.0	Punctate
9	34	8.0	0.5773502691896258	Elongated
9	35	88.0	0.8995266698780914	Elongated
9	36	5.0	0.0	Punctate
9	37	58.0	0.9306657858364699	Elongated
9	38	25.0	0.920103248663162	Elongated
9	39	27.0	0.7503085784948502	Elongated
9	40	8.0	0.5773502691896258	Elongated
9	41	80.0	0.856816924394258	Elongated
9	42	5.0	0.0	Punctate
9	43	5.0	0.0	Punctate
9	44	31.0	0.9040566136093265	Elongated
9	45	5.0	0.0	Punctate
10	1	11.0	0.8193342786072867	Elongated
10	2	24.0	0.9267330780851343	Elongated
10	3	8.0	0.5773502691896258	Elongated
10	4	8.0	0.816496580927726	Elongated
10	5	14.0	0.8420753583206845	Elongated
10	6	21.0	0.7718425338596778	Elongated
10	7	18.0	0.9505418666412593	Elongated
10	8	129.0	0.8566184202117672	Elongated
10	9	14.0	0.9058988669521836	Elongated
10	10	5.0	0.0	Punctate
10	11	309.0	0.39249222088461283	Elongated
10	12	119.0	0.8962621738302547	Elongated
10	13	32.0	0.9623309835323887	Elongated
10	14	24.0	0.8951996480386136	Elongated
10	15	8.0	0.5773502691896258	Elongated
10	16	8.0	0.5773502691896258	Elongated
10	17	939.0	0.962472254964512	Elongated
10	18	18.0	0.8722502182356493	Elongated
10	19	5.0	0.0	Punctate
10	20	312.0	0.6680170849284054	Elongated
10	21	22.0	0.8545508568806434	Elongated
10	22	5.0	0.0	Punctate
10	23	5.0	0.0	Punctate
10	24	476.0	0.9139581458745697	Elongated
10	25	269.0	0.8081188097097945	Elongated
10	26	8.0	0.5773502691896258	Elongated
10	27	42.0	0.9476326109918046	Elongated
10	28	51.0	0.9222541154540395	Elongated
10	29	27.0	0.7031782516059903	Elongated
10	30	38.0	0.8885746656286851	Elongated
10	31	28.0	0.9256600154259771	Elongated
10	32	10.0	0.6164414002968978	Elongated
10	33	76.0	0.8774207517560358	Elongated
10	34	20.0	0.9172679419652873	Elongated
10	35	175.0	0.8493782998905455	Elongated
10	36	5.0	0.0	Punctate
10	37	12.0	0.7675786521898157	Elongated
10	38	92.0	0.913720389718749	Elongated
10	39	48.0	0.9524593587898296	Elongated
10	40	19.0	0.900119301590563	Elongated
10	41	5.0	0.0	Punctate
10	42	8.0	0.5773502691896258	Elongated
10	43	74.0	0.8272493807847106	Elongated
10	44	23.0	0.5661050572986012	Elongated
10	45	8.0	0.816496580927726	Elongated
10	46	5.0	0.0	Punctate
11	1	12.0	0.7691618834248799	Elongated
11	2	26.0	0.8316966009759922	Elongated
11	3	5.0	0.0	Punctate
11	4	14.0	0.9486832980505138	Elongated
11	5	5.0	0.0	Punctate
11	6	23.0	0.6648493387028183	Elongated
11	7	16.0	0.9335880865871715	Elongated
11	8	5.0	0.0	Punctate
11	9	120.0	0.856670328597151	Elongated
11	10	5.0	0.0	Punctate
11	11	10.0	0.8703882797784892	Elongated
11	12	8.0	0.5773502691896258	Elongated
11	13	11.0	0.9128709291752768	Elongated
11	14	112.0	0.8583187048308285	Elongated
11	15	285.0	0.44788564915388507	Elongated
11	16	36.0	0.9671402943853186	Elongated
11	17	19.0	0.9204719401622822	Elongated
11	18	24.0	0.931075066764814	Elongated
11	19	1279.0	0.8218970810361754	Elongated
11	20	18.0	0.7226591383582849	Elongated
11	21	5.0	0.0	Punctate
11	22	762.0	0.7304541511100873	Elongated
11	23	12.0	0.0	Punctate
11	24	40.0	0.9397204243808608	Elongated
11	25	20.0	0.918160937000728	Elongated
11	26	26.0	0.735257932432712	Elongated
11	27	26.0	0.9386539196958585	Elongated
11	28	35.0	0.8167484360426983	Elongated
11	29	26.0	0.9337889542414562	Elongated
11	30	5.0	0.0	Punctate
11	31	5.0	0.0	Punctate
11	32	19.0	0.9087866055150824	Elongated
11	33	135.0	0.8034550642653038	Elongated
11	34	61.0	0.8881821648035338	Elongated
11	35	48.0	0.9554090401431162	Elongated
11	36	54.0	0.9891343139209766	Elongated
11	37	36.0	0.8833422879682992	Elongated
11	38	44.0	0.9580991286218747	Elongated
11	39	29.0	0.8432048119923409	Elongated
11	40	8.0	0.5773502691896258	Elongated
11	41	27.0	0.8378615246657413	Elongated
11	42	5.0	0.0	Punctate
11	43	8.0	0.5773502691896258	Elongated
11	44	8.0	0.816496580927726	Elongated
11	45	78.0	0.6463553923120682	Elongated
11	46	5.0	0.0	Punctate
11	47	8.0	0.816496580927726	Elongated
11	48	5.0	0.0	Punctate
11	49	5.0	0.0	Punctate
11	50	14.0	0.3892494720807616	Elongated
11	51	5.0	0.0	Punctate
12	1	8.0	0.816496580927726	Elongated
12	2	28.0	0.8835312902699496	Elongated
12	3	5.0	0.0	Punctate
12	4	14.0	0.9093087121712009	Elongated
12	5	5.0	0.0	Punctate
12	6	25.0	0.7454365671709939	Elongated
12	7	159.0	0.9418808322203969	Elongated
12	8	5.0	0.0	Punctate
12	9	9.0	0.8451542547285166	Elongated
12	10	121.0	0.86837416487539	Elongated
12	11	266.0	0.5477997752783865	Elongated
12	12	11.0	0.7559289460184544	Elongated
12	13	16.0	0.8790490729915326	Elongated
12	14	19.0	0.9522796207608893	Elongated
12	15	22.0	0.9283920872131528	Elongated
12	16	1593.0	0.7196803685542221	Elongated
12	17	19.0	0.8796824186546829	Elongated
12	18	330.0	0.8101488317437191	Elongated
12	19	8.0	0.5773502691896258	Elongated
12	20	55.0	0.8036076993903183	Elongated
12	21	5.0	0.0	Punctate
12	22	29.0	0.915057197488479	Elongated
12	23	37.0	0.947666525659218	Elongated
12	24	50.0	0.9040355069198157	Elongated
12	25	25.0	0.9111115918710799	Elongated
12	26	41.0	0.9357322244640673	Elongated
12	27	76.0	0.8677457856204488	Elongated
12	28	30.0	0.9415440140021455	Elongated
12	29	8.0	0.816496580927726	Elongated
12	30	174.0	0.8321470548599085	Elongated
12	31	5.0	0.0	Punctate
12	32	90.0	0.9016401745211958	Elongated
12	33	52.0	0.9252678316539262	Elongated
12	34	22.0	0.93792228016249	Elongated
12	35	29.0	0.9820994663966792	Elongated
12	36	8.0	0.5773502691896258	Elongated
12	37	75.0	0.6380925889326707	Elongated
12	38	8.0	0.816496580927726	Elongated
12	39	8.0	0.816496580927726	Elongated
12	40	5.0	0.0	Punctate
12	41	8.0	0.5773502691896258	Elongated
12	42	5.0	0.0	Punctate
13	1	35.0	0.9609733691193486	Elongated
13	2	69.0	0.9837471482625634	Elongated
13	3	5.0	0.0	Punctate
13	4	8.0	0.5773502691896258	Elongated
13	5	25.0	0.7454365671709939	Elongated
13	6	8.0	0.816496580927726	Elongated
13	7	5.0	0.0	Punctate
13	8	116.0	0.8073960858311873	Elongated
13	9	29.0	0.9758059612239666	Elongated
13	10	8.0	0.816496580927726	Elongated
13	11	120.0	0.8832427957488415	Elongated
13	12	282.0	0.36830604048949694	Elongated
13	13	17.0	0.9071298982486924	Elongated
13	14	16.0	0.9531018844226564	Elongated
13	15	20.0	0.9321086322064422	Elongated
13	16	1610.0	0.7501427282305081	Elongated
13	17	18.0	0.7226591383582849	Elongated
13	18	340.0	0.7875454650191338	Elongated
13	19	5.0	0.0	Punctate
13	20	55.0	0.7574955663820975	Elongated
13	21	27.0	0.9433166331835495	Elongated
13	22	37.0	0.9383783684560745	Elongated
13	23	22.0	0.9177857920945474	Elongated
13	24	39.0	0.8496881191315734	Elongated
13	25	29.0	0.9210173564501244	Elongated
13	26	15.0	0.9606375033177517	Elongated
13	27	14.0	0.9093087121712009	Elongated
13	28	14.0	0.9093087121712009	Elongated
13	29	29.0	0.9135723265670964	Elongated
13	30	8.0	0.5773502691896258	Elongated
13	31	10.0	0.6164414002968978	Elongated
13	32	53.0	0.8620734091468208	Elongated
13	33	5.0	0.0	Punctate
13	34	128.0	0.8971674274543652	Elongated
13	35	35.0	0.9569149957093116	Elongated
13	36	60.0	0.9817189546154398	Elongated
13	37	35.0	0.8278968252121686	Elongated
13	38	24.0	0.9135160976225617	Elongated
13	39	27.0	0.887398322874711	Elongated
13	40	20.0	0.9425919327719461	Elongated
13	41	8.0	0.5773502691896258	Elongated
13	42	10.0	0.8703882797784892	Elongated
13	43	72.0	0.7095860005992708	Elongated
13	44	8.0	0.816496580927726	Elongated
13	45	10.0	0.9214426752509268	Elongated
13	46	5.0	0.0	Punctate
13	47	14.0	0.6292889820590859	Elongated
13	48	5.0	0.0	Punctate
13	49	5.0	0.0	Punctate
14	1	41.0	0.9708197115624172	Elongated
14	2	12.0	0.7675786521898157	Elongated
14	3	5.0	0.0	Punctate
14	4	24.0	0.7309375420522939	Elongated
14	5	5.0	0.0	Punctate
14	6	132.0	0.8943892706670827	Elongated
14	7	11.0	0.9128709291752768	Elongated
14	8	14.0	0.8420753583206845	Elongated
14	9	5.0	0.0	Punctate
14	10	280.0	0.2742690741037856	Elongated
14	11	118.0	0.8727880347511792	Elongated
14	12	17.0	0.9117963308873357	Elongated
14	13	18.0	0.92241970941915	Elongated
14	14	8.0	0.5773502691896258	Elongated
14	15	1701.0	0.7183430377604697	Elongated
14	16	17.0	0.7798401143947765	Elongated
14	17	5.0	0.0	Punctate
14	18	306.0	0.7321075005874773	Elongated
14	19	18.0	0.8305740668661518	Elongated
14	20	5.0	0.0	Punctate
14	21	5.0	0.0	Punctate
14	22	41.0	0.922857273104062	Elongated
14	23	22.0	0.8062559182043405	Elongated
14	24	27.0	0.8568861023311648	Elongated
14	25	17.0	0.9104174944771027	Elongated
14	26	13.0	0.925477467031678	Elongated
14	27	8.0	0.816496580927726	Elongated
14	28	5.0	0.0	Punctate
14	29	36.0	0.9223554910537614	Elongated
14	30	10.0	0.8703882797784892	Elongated
14	31	89.0	0.8588758935919723	Elongated
14	32	11.0	0.7559289460184544	Elongated
14	33	166.0	0.8833515203854709	Elongated
14	34	8.0	0.5773502691896258	Elongated
14	35	71.0	0.8975983831634838	Elongated
14	36	11.0	0.7559289460184544	Elongated
14	37	54.0	0.8962649226142857	Elongated
14	38	18.0	0.9088272631891583	Elongated
14	39	11.0	0.7559289460184544	Elongated
14	40	13.0	0.8898489141605723	Elongated
14	41	10.0	0.8703882797784892	Elongated
14	42	8.0	0.816496580927726	Elongated
14	43	68.0	0.777723065757063	Elongated
14	44	8.0	0.5773502691896258	Elongated
14	45	5.0	0.0	Punctate
14	46	13.0	0.8496431551682507	Elongated
14	47	8.0	0.5773502691896258	Elongated
14	48	8.0	0.816496580927726	Elongated
15	1	14.0	0.8420753583206845	Elongated
15	2	22.0	0.9322215265025481	Elongated
15	3	5.0	0.0	Punctate
15	4	20.0	0.9120228988363187	Elongated
15	5	28.0	0.6866776287257385	Elongated
15	6	5.0	0.0	Punctate
15	7	126.0	0.7940709693313635	Elongated
15	8	16.0	0.9522776469994495	Elongated
15	9	15.0	0.9128709291752769	Elongated
15	10	17.0	0.9432863405217637	Elongated
15	11	5.0	0.0	Punctate
15	12	124.0	0.8900505708485124	Elongated
15	13	269.0	0.525117817386685	Elongated
15	14	25.0	0.959982356186278	Elongated
15	15	5.0	0.0	Punctate
15	16	22.0	0.9299711933319413	Elongated
15	17	16.0	0.9165513437083377	Elongated
15	18	1653.0	0.722069184904492	Elongated
15	19	19.0	0.7947194142390264	Elongated
15	20	331.0	0.715346978143703	Elongated
15	21	23.0	0.8830602352243607	Elongated
15	22	5.0	0.0	Punctate
15	23	8.0	0.816496580927726	Elongated
15	24	25.0	0.8858250162695416	Elongated
15	25	8.0	0.816496580927726	Elongated
15	26	39.0	0.9130645475950705	Elongated
15	27	27.0	0.9284048092989423	Elongated
15	28	31.0	0.8183591844046856	Elongated
15	29	23.0	0.9207176122571518	Elongated
15	30	11.0	0.8193342786072867	Elongated
15	31	120.0	0.9587035385407549	Elongated
15	32	19.0	0.9466936028166931	Elongated
15	33	33.0	0.9045452155226629	Elongated
15	34	10.0	0.8703882797784892	Elongated
15	35	5.0	0.0	Punctate
15	36	5.0	0.0	Punctate
15	37	87.0	0.8063616148175509	Elongated
15	38	56.0	0.9741615282254913	Elongated
15	39	49.0	0.8683501726852078	Elongated
15	40	25.0	0.863481325796916	Elongated
15	41	75.0	0.5513527993442049	Elongated
15	42	14.0	0.9058988669521836	Elongated
15	43	5.0	0.0	Punctate
15	44	27.0	0.5281094452574665	Elongated
15	45	8.0	0.816496580927726	Elongated
15	46	58.0	0.9138029578961171	Elongated
15	47	14.0	0.9093087121712009	Elongated
15	48	33.0	0.9136102974502526	Elongated
15	49	5.0	0.0	Punctate
15	50	5.0	0.0	Punctate
16	1	38.0	0.9661353921044512	Elongated
16	2	30.0	0.9768262518270487	Elongated
16	3	8.0	0.5773502691896258	Elongated
16	4	36.0	0.9737178110486346	Elongated
16	5	15.0	0.5585038992742907	Elongated
16	6	5.0	0.0	Punctate
16	7	5.0	0.0	Punctate
16	8	5.0	0.0	Punctate
16	9	108.0	0.8419011662336463	Elongated
16	10	5.0	0.0	Punctate
16	11	5.0	0.0	Punctate
16	12	11.0	0.7559289460184544	Elongated
16	13	23.0	0.964884923780574	Elongated
16	14	119.0	0.8685111131149212	Elongated
16	15	8.0	0.816496580927726	Elongated
16	16	26.0	0.9628815238554232	Elongated
16	17	124.0	0.966298156804873	Elongated
16	18	138.0	0.9091416176183524	Elongated
16	19	11.0	0.7559289460184544	Elongated
16	20	5.0	0.0	Punctate
16	21	5.0	0.0	Punctate
16	22	8.0	0.5773502691896258	Elongated
16	23	1617.0	0.7319530588517205	Elongated
16	24	20.0	0.8058028832560564	Elongated
16	25	5.0	0.0	Punctate
16	26	5.0	0.0	Punctate
16	27	338.0	0.722921642713587	Elongated
16	28	22.0	0.8477398585212949	Elongated
16	29	26.0	0.8812625751760182	Elongated
16	30	12.0	0.0	Punctate
16	31	23.0	0.9141024227840833	Elongated
16	32	35.0	0.9092768846224246	Elongated
16	33	26.0	0.9349475899908504	Elongated
16	34	21.0	0.7723391842834142	Elongated
16	35	22.0	0.9326486108601995	Elongated
16	36	8.0	0.5773502691896258	Elongated
16	37	54.0	0.9850425663364376	Elongated
16	38	38.0	0.9879487825204923	Elongated
16	39	5.0	0.0	Punctate
16	40	34.0	0.931023640457304	Elongated
16	41	5.0	0.0	Punctate
16	42	5.0	0.0	Punctate
16	43	62.0	0.8571358519431261	Elongated
16	44	125.0	0.8321776252534545	Elongated
16	45	35.0	0.9406979167528242	Elongated
16	46	5.0	0.0	Punctate
16	47	25.0	0.9394155943734054	Elongated
16	48	8.0	0.816496580927726	Elongated
16	49	54.0	0.9536485299168936	Elongated
16	50	5.0	0.0	Punctate
16	51	25.0	0.7828428028311417	Elongated
16	52	17.0	0.9241763718304448	Elongated
16	53	13.0	0.8898489141605723	Elongated
16	54	55.0	0.7994305277757555	Elongated
16	55	29.0	0.6398286231307346	Elongated
16	56	5.0	0.0	Punctate
16	57	13.0	0.9254774670316781	Elongated
17	1	36.0	0.9625639295890771	Elongated
17	2	13.0	0.7296608671767802	Elongated
17	3	27.0	0.9694143563063516	Elongated
17	4	8.0	0.5773502691896258	Elongated
17	5	5.0	0.0	Punctate
17	6	21.0	0.9421600687856814	Elongated
17	7	18.0	0.8298134413850571	Elongated
17	8	145.0	0.9340307146428943	Elongated
17	9	5.0	0.0	Punctate
17	10	5.0	0.0	Punctate
17	11	5.0	0.0	Punctate
17	12	8.0	0.816496580927726	Elongated
17	13	11.0	0.8193342786072867	Elongated
17	14	118.0	0.840002169198877	Elongated
17	15	123.0	0.9815560846265898	Elongated
17	16	24.0	0.9325128554607259	Elongated
17	17	142.0	0.913876458339829	Elongated
17	18	13.0	0.849643155168251	Elongated
17	19	11.0	0.6446583712203042	Elongated
17	20	8.0	0.5773502691896258	Elongated
17	21	1572.0	0.7202778918605797	Elongated
17	22	19.0	0.8409611277729155	Elongated
17	23	326.0	0.6439608056253803	Elongated
17	24	5.0	0.0	Punctate
17	25	22.0	0.8858968621272754	Elongated
17	26	5.0	0.0	Punctate
17	27	60.0	0.7000907929452805	Elongated
17	28	5.0	0.0	Punctate
17	29	21.0	0.9068353127785808	Elongated
17	30	5.0	0.0	Punctate
17	31	37.0	0.9175810233717422	Elongated
17	32	25.0	0.9183481560120796	Elongated
17	33	30.0	0.7520635035207799	Elongated
17	34	17.0	0.9348119228142462	Elongated
17	35	22.0	0.8825524405487931	Elongated
17	36	101.0	0.961677722864233	Elongated
17	37	5.0	0.0	Punctate
17	38	36.0	0.9847675476843645	Elongated
17	39	31.0	0.9035380638462364	Elongated
17	40	21.0	0.9115987817113208	Elongated
17	41	110.0	0.9260550837165186	Elongated
17	42	14.0	0.9058988669521836	Elongated
17	43	52.0	0.9651186644904641	Elongated
17	44	23.0	0.8386346580536548	Elongated
17	45	5.0	0.0	Punctate
17	46	8.0	0.816496580927726	Elongated
17	47	44.0	0.9465175892233976	Elongated
17	48	5.0	0.0	Punctate
17	49	29.0	0.8668275552166227	Elongated
17	50	22.0	0.9536226049008658	Elongated
17	51	8.0	0.816496580927726	Elongated
17	52	5.0	0.0	Punctate
17	53	56.0	0.7516380087717309	Elongated
17	54	34.0	0.9208291336535982	Elongated
17	55	5.0	0.0	Punctate
17	56	5.0	0.0	Punctate
17	57	18.0	0.9609647704789261	Elongated
17	58	8.0	0.816496580927726	Elongated
18	1	5.0	0.0	Punctate
18	2	10.0	0.8703882797784892	Elongated
18	3	26.0	0.9242375128289313	Elongated
18	4	11.0	0.7559289460184544	Elongated
18	5	5.0	0.0	Punctate
18	6	27.0	0.7951376743201862	Elongated
18	7	5.0	0.0	Punctate
18	8	121.0	0.8258355998546777	Elongated
18	9	5.0	0.0	Punctate
18	10	8.0	0.816496580927726	Elongated
18	11	38.0	0.9881069269016507	Elongated
18	12	116.0	0.8403063141711989	Elongated
18	13	24.0	0.949982400512744	Elongated
18	14	107.0	0.9655098304691337	Elongated
18	15	149.0	0.9083478533626563	Elongated
18	16	19.0	0.8805079249114901	Elongated
18	17	11.0	0.6446583712203042	Elongated
18	18	8.0	0.5773502691896258	Elongated
18	19	1876.0	0.6637074173369487	Elongated
18	20	18.0	0.8679755587375139	Elongated
18	21	5.0	0.0	Punctate
18	22	20.0	0.9187795405622853	Elongated
18	23	5.0	0.0	Punctate
18	24	35.0	0.9031601225181072	Elongated
18	25	74.0	0.8859234231809966	Elongated
18	26	5.0	0.0	Punctate
18	27	12.0	0.7675786521898157	Elongated
18	28	50.0	0.8210900240735355	Elongated
18	29	36.0	0.8834100954712333	Elongated
18	30	31.0	0.8601289856941732	Elongated
18	31	31.0	0.6822326984079259	Elongated
18	32	22.0	0.8520850535894514	Elongated
18	33	20.0	0.9120228988363187	Elongated
18	34	55.0	0.9821665412397117	Elongated
18	35	30.0	0.9821381450608925	Elongated
18	36	29.0	0.8789402958360768	Elongated
18	37	11.0	0.9128709291752768	Elongated
18	38	52.0	0.9592961042308887	Elongated
18	39	158.0	0.6412822980377063	Elongated
18	40	79.0	0.9196193067997095	Elongated
18	41	17.0	0.9432863405217639	Elongated
18	42	80.0	0.5376000352172953	Elongated
18	43	5.0	0.0	Punctate
18	44	5.0	0.0	Punctate
18	45	8.0	0.5773502691896258	Elongated
18	46	5.0	0.0	Punctate
18	47	53.0	0.7872480688133927	Elongated
18	48	8.0	0.816496580927726	Elongated
18	49	10.0	0.8703882797784892	Elongated
19	1	5.0	0.0	Punctate
19	2	14.0	0.8299250027587322	Elongated
19	3	10.0	0.8703882797784892	Elongated
19	4	44.0	0.936090641671118	Elongated
19	5	5.0	0.0	Punctate
19	6	25.0	0.7537641258566736	Elongated
19	7	5.0	0.0	Punctate
19	8	5.0	0.0	Punctate
19	9	5.0	0.0	Punctate
19	10	122.0	0.8266468767448916	Elongated
19	11	5.0	0.0	Punctate
19	12	161.0	0.9592064758990284	Elongated
19	13	112.0	0.8522865337454404	Elongated
19	14	23.0	0.9540818540539855	Elongated
19	15	143.0	0.8913814643392411	Elongated
19	16	18.0	0.8006246620082804	Elongated
19	17	10.0	0.6164414002968978	Elongated
19	18	8.0	0.5773502691896258	Elongated
19	19	1951.0	0.6401264210959999	Elongated
19	20	17.0	0.8897565210026093	Elongated
19	21	18.0	0.8256805857429068	Elongated
19	22	8.0	0.5773502691896258	Elongated
19	23	5.0	0.0	Punctate
19	24	48.0	0.7043250363622213	Elongated
19	25	10.0	0.6164414002968975	Elongated
19	26	49.0	0.6441699138515108	Elongated
19	27	44.0	0.9284952424301376	Elongated
19	28	57.0	0.8572315533375326	Elongated
19	29	31.0	0.9536464839965705	Elongated
19	30	5.0	0.0	Punctate
19	31	55.0	0.9861627201206123	Elongated
19	32	74.0	0.9496708356223262	Elongated
19	33	31.0	0.8533426085522139	Elongated
19	34	17.0	0.8483960762351793	Elongated
19	35	108.0	0.9105512188426186	Elongated
19	36	44.0	0.9874512252398158	Elongated
19	37	18.0	0.8750305705583753	Elongated
19	38	28.0	0.9292664151385363	Elongated
19	39	26.0	0.8923577367699281	Elongated
19	40	16.0	0.9531018844226564	Elongated
19	41	48.0	0.9586868769943501	Elongated
19	42	25.0	0.7823488924553564	Elongated
19	43	15.0	0.9071790343979208	Elongated
19	44	5.0	0.0	Punctate
19	45	49.0	0.7529171900246914	Elongated
19	46	28.0	0.7082793548977592	Elongated
19	47	8.0	0.5773502691896258	Elongated
19	48	11.0	0.9128709291752768	Elongated
19	49	5.0	0.0	Punctate
20	1	16.0	0.8539815219781944	Elongated
20	2	10.0	0.8703882797784892	Elongated
20	3	42.0	0.8875364522411979	Elongated
20	4	8.0	0.5773502691896258	Elongated
20	5	21.0	0.8300391190905824	Elongated
20	6	8.0	0.816496580927726	Elongated
20	7	5.0	0.0	Punctate
20	8	121.0	0.8471760221670479	Elongated
20	9	5.0	0.0	Punctate
20	10	166.0	0.9636815086631165	Elongated
20	11	115.0	0.8215109798718058	Elongated
20	12	34.0	0.9614403016220834	Elongated
20	13	153.0	0.8648936031008254	Elongated
20	14	14.0	0.8420753583206845	Elongated
20	15	14.0	0.8299250027587322	Elongated
20	16	8.0	0.5773502691896258	Elongated
20	17	1949.0	0.650569549482206	Elongated
20	18	21.0	0.8266825431633265	Elongated
20	19	21.0	0.846038361256653	Elongated
20	20	8.0	0.5773502691896258	Elongated
20	21	5.0	0.0	Punctate
20	22	36.0	0.9185409219456051	Elongated
20	23	5.0	0.0	Punctate
20	24	49.0	0.7657391630511756	Elongated
20	25	8.0	0.5773502691896258	Elongated
20	26	46.0	0.8638175179798843	Elongated
20	27	41.0	0.9252470226170734	Elongated
20	28	25.0	0.8637931697641514	Elongated
20	29	35.0	0.7536306499819422	Elongated
20	30	25.0	0.9017656442281679	Elongated
20	31	22.0	0.930661041544846	Elongated
20	32	22.0	0.9528965490087482	Elongated
20	33	34.0	0.8816455687859936	Elongated
20	34	5.0	0.0	Punctate
20	35	15.0	0.9097491723240322	Elongated
20	36	8.0	0.816496580927726	Elongated
20	37	118.0	0.9200620055527761	Elongated
20	38	24.0	0.9791447265221478	Elongated
20	39	83.0	0.9489000696172535	Elongated
20	40	8.0	0.816496580927726	Elongated
20	41	8.0	0.816496580927726	Elongated
20	42	51.0	0.9536717731346096	Elongated
20	43	36.0	0.9533554887825157	Elongated
20	44	27.0	0.8627364547909744	Elongated
20	45	14.0	0.9058988669521836	Elongated
20	46	53.0	0.7948181263206595	Elongated
20	47	8.0	0.5773502691896258	Elongated
20	48	11.0	0.9128709291752768	Elongated
20	49	5.0	0.0	Punctate
20	50	5.0	0.0	Punctate
20	51	5.0	0.0	Punctate
21	1	12.0	0.5563486402641867	Elongated
21	2	14.0	0.8506877704240235	Elongated
21	3	10.0	0.6164414002968978	Elongated
21	4	26.0	0.7316107265867116	Elongated
21	5	24.0	0.7158319285189318	Elongated
21	6	17.0	0.8387081569586763	Elongated
21	7	8.0	0.816496580927726	Elongated
21	8	171.0	0.9615238982077461	Elongated
21	9	5.0	0.0	Punctate
21	10	107.0	0.8948285053465597	Elongated
21	11	290.0	0.5868303047694059	Elongated
21	12	10.0	0.8703882797784892	Elongated
21	13	15.0	0.8882018505933833	Elongated
21	14	25.0	0.88230939531641	Elongated
21	15	14.0	0.629288982059086	Elongated
21	16	2238.0	0.6444498881975737	Elongated
21	17	17.0	0.8897565210026093	Elongated
21	18	26.0	0.8714528603471365	Elongated
21	19	10.0	0.6164414002968975	Elongated
21	20	8.0	0.5773502691896258	Elongated
21	21	39.0	0.9430421686253652	Elongated
21	22	23.0	0.8480596474828066	Elongated
21	23	41.0	0.616288248237166	Elongated
21	24	48.0	0.9794228762190821	Elongated
21	25	27.0	0.9395628910229269	Elongated
21	26	28.0	0.9145462254421028	Elongated
21	27	8.0	0.5773502691896258	Elongated
21	28	19.0	0.9260651733501838	Elongated
21	29	166.0	0.6905889253188002	Elongated
21	30	61.0	0.946593065656966	Elongated
21	31	11.0	0.7559289460184544	Elongated
21	32	19.0	0.8805079249114902	Elongated
21	33	42.0	0.984900407616577	Elongated
21	34	27.0	0.8375867577317698	Elongated
21	35	32.0	0.8956622300085202	Elongated
21	36	26.0	0.8028096454156899	Elongated
21	37	5.0	0.0	Punctate
21	38	15.0	0.8882018505933833	Elongated
21	39	8.0	0.816496580927726	Elongated
21	40	51.0	0.774975149898793	Elongated
21	41	11.0	0.9128709291752768	Elongated
21	42	20.0	0.7471318822289708	Elongated
21	43	8.0	0.816496580927726	Elongated
22	1	24.0	0.7767659780238734	Elongated
22	2	5.0	0.0	Punctate
22	3	5.0	0.0	Punctate
22	4	10.0	0.6164414002968975	Elongated
22	5	8.0	0.5773502691896258	Elongated
22	6	21.0	0.23716905551738565	Punctate
22	7	16.0	0.8533839073077519	Elongated
22	8	8.0	0.816496580927726	Elongated
22	9	127.0	0.8895609075006427	Elongated
22	10	10.0	0.8703882797784892	Elongated
22	11	5.0	0.0	Punctate
22	12	49.0	0.9935701408866742	Elongated
22	13	99.0	0.7982613026241085	Elongated
22	14	17.0	0.9383094543127273	Elongated
22	15	152.0	0.8690085033818225	Elongated
22	16	102.0	0.9478983803525762	Elongated
22	17	15.0	0.8215011156099433	Elongated
22	18	11.0	0.8193342786072867	Elongated
22	19	5.0	0.0	Punctate
22	20	5.0	0.0	Punctate
22	21	25.0	0.9122273657397015	Elongated
22	22	2041.0	0.569437768492845	Elongated
22	23	33.0	0.9634942040036183	Elongated
22	24	22.0	0.8858968621272754	Elongated
22	25	27.0	0.6870876205592348	Elongated
22	26	5.0	0.0	Punctate
22	27	10.0	0.6164414002968978	Elongated
22	28	39.0	0.937555181200696	Elongated
22	29	30.0	0.8292653923428803	Elongated
22	30	32.0	0.5754853670714425	Elongated
22	31	5.0	0.0	Punctate
22	32	17.0	0.9432863405217639	Elongated
22	33	12.0	0.8814148305623669	Elongated
22	34	14.0	0.9093087121712009	Elongated
22	35	36.0	0.9069555035021568	Elongated
22	36	82.0	0.8146161978109088	Elongated
22	37	11.0	0.8193342786072867	Elongated
22	38	11.0	0.7559289460184544	Elongated
22	39	16.0	0.9165513437083377	Elongated
22	40	122.0	0.94416873894953	Elongated
22	41	5.0	0.0	Punctate
22	42	23.0	0.9429767625245277	Elongated
22	43	48.0	0.9807094936123115	Elongated
22	44	22.0	0.9308564339069433	Elongated
22	45	5.0	0.0	Punctate
22	46	53.0	0.9300705935384074	Elongated
22	47	8.0	0.5773502691896258	Elongated
22	48	37.0	0.9048498173108446	Elongated
22	49	5.0	0.0	Punctate
22	50	8.0	0.816496580927726	Elongated
22	51	57.0	0.8067005675905549	Elongated
22	52	5.0	0.0	Punctate
22	53	11.0	0.8193342786072867	Elongated
22	54	5.0	0.0	Punctate
22	55	5.0	0.0	Punctate
22	56	8.0	0.816496580927726	Elongated
23	1	5.0	0.0	Punctate
23	2	15.0	0.7613815723014773	Elongated
23	3	5.0	0.0	Punctate
23	4	33.0	0.9690864324080665	Elongated
23	5	10.0	0.6164414002968975	Elongated
23	6	18.0	0.8545929149309797	Elongated
23	7	8.0	0.5773502691896258	Elongated
23	8	5.0	0.0	Punctate
23	9	5.0	0.0	Punctate
23	10	113.0	0.8435007080871442	Elongated
23	11	5.0	0.0	Punctate
23	12	37.0	0.9882699754524056	Elongated
23	13	119.0	0.8947416645189398	Elongated
23	14	14.0	0.9058988669521836	Elongated
23	15	32.0	0.9858948636701926	Elongated
23	16	179.0	0.8176918971959178	Elongated
23	17	100.0	0.9382283718174438	Elongated
23	18	11.0	0.7559289460184544	Elongated
23	19	20.0	0.9321603743080394	Elongated
23	20	8.0	0.5773502691896258	Elongated
23	21	2132.0	0.640214039111765	Elongated
23	22	20.0	0.7302967433402214	Elongated
23	23	26.0	0.7945196736095592	Elongated
23	24	8.0	0.5773502691896258	Elongated
23	25	67.0	0.8010225399698343	Elongated
23	26	14.0	0.629288982059086	Elongated
23	27	43.0	0.9140155132199126	Elongated
23	28	21.0	0.9118965543270424	Elongated
23	29	8.0	0.5773502691896258	Elongated
23	30	28.0	0.7757883304631654	Elongated
23	31	21.0	0.9082684476013094	Elongated
23	32	19.0	0.9223438203458793	Elongated
23	33	5.0	0.0	Punctate
23	34	33.0	0.8778616229940679	Elongated
23	35	14.0	0.9058988669521836	Elongated
23	36	117.0	0.9712334711732314	Elongated
23	37	22.0	0.93792228016249	Elongated
23	38	64.0	0.987560325557453	Elongated
23	39	67.0	0.9728847981130695	Elongated
23	40	5.0	0.0	Punctate
23	41	22.0	0.7096840669923417	Elongated
23	42	55.0	0.9518782059268129	Elongated
23	43	11.0	0.8193342786072867	Elongated
23	44	5.0	0.0	Punctate
23	45	41.0	0.7246711893274037	Elongated
23	46	10.0	0.9214426752509268	Elongated
23	47	5.0	0.0	Punctate
23	48	54.0	0.7194104992841664	Elongated
23	49	11.0	0.9128709291752768	Elongated
23	50	5.0	0.0	Punctate
23	51	13.0	0.9254774670316781	Elongated
24	1	33.0	0.8954456758454721	Elongated
24	2	11.0	0.9128709291752768	Elongated
24	3	8.0	0.5773502691896258	Elongated
24	4	19.0	0.8894799739832291	Elongated
24	5	22.0	0.736107523613216	Elongated
24	6	5.0	0.0	Punctate
24	7	5.0	0.0	Punctate
24	8	5.0	0.0	Punctate
24	9	5.0	0.0	Punctate
24	10	127.0	0.8707834642360827	Elongated
24	11	8.0	0.5773502691896258	Elongated
24	12	5.0	0.0	Punctate
24	13	29.0	0.9798860861866139	Elongated
24	14	113.0	0.9005374974395404	Elongated
24	15	8.0	0.816496580927726	Elongated
24	16	180.0	0.8359431788192574	Elongated
24	17	31.0	0.9700635810885146	Elongated
24	18	100.0	0.9385335364917957	Elongated
24	19	23.0	0.9344725149120778	Elongated
24	20	15.0	0.8882018505933833	Elongated
24	21	33.0	0.6388188299141497	Elongated
24	22	1645.0	0.6714542214902789	Elongated
24	23	20.0	0.8526205071642161	Elongated
24	24	301.0	0.5243295186434044	Elongated
24	25	26.0	0.8429048743985749	Elongated
24	26	8.0	0.5773502691896258	Elongated
24	27	63.0	0.691988360762889	Elongated
24	28	8.0	0.5773502691896258	Elongated
24	29	14.0	0.6292889820590859	Elongated
24	30	36.0	0.939948720563007	Elongated
24	31	24.0	0.9531882533806332	Elongated
24	32	35.0	0.9666143526611229	Elongated
24	33	38.0	0.8986676681625104	Elongated
24	34	26.0	0.9195418159193318	Elongated
24	35	15.0	0.8882018505933833	Elongated
24	36	37.0	0.9279148200992022	Elongated
24	37	89.0	0.8338643300301373	Elongated
24	38	18.0	0.9001714205205986	Elongated
24	39	131.0	0.9223435466470042	Elongated
24	40	22.0	0.8925152474171176	Elongated
24	41	56.0	0.9914926970541814	Elongated
24	42	55.0	0.983411689371807	Elongated
24	43	40.0	0.8214697889026454	Elongated
24	44	10.0	0.9284766908852593	Elongated
24	45	51.0	0.9279530417542888	Elongated
24	46	45.0	0.9235455675550176	Elongated
24	47	17.0	0.8738632534131139	Elongated
24	48	5.0	0.0	Punctate
24	49	11.0	0.9128709291752768	Elongated
24	50	8.0	0.816496580927726	Elongated
24	51	32.0	0.8559008856787598	Elongated
24	52	52.0	0.7171795750124077	Elongated
24	53	8.0	0.816496580927726	Elongated
24	54	8.0	0.816496580927726	Elongated
24	55	20.0	0.8687461738689868	Elongated
24	56	15.0	0.8882018505933833	Elongated
25	1	5.0	0.0	Punctate
25	2	30.0	0.9451256312879759	Elongated
25	3	8.0	0.816496580927726	Elongated
25	4	8.0	0.5773502691896258	Elongated
25	5	28.0	0.88003847190816	Elongated
25	6	23.0	0.591483405078166	Elongated
25	7	5.0	0.0	Punctate
25	8	5.0	0.0	Punctate
25	9	116.0	0.8429166034383561	Elongated
25	10	14.0	0.9058988669521836	Elongated
25	11	5.0	0.0	Punctate
25	12	136.0	0.9770285334239674	Elongated
25	13	112.0	0.8072330180542944	Elongated
25	14	40.0	0.9794109633113078	Elongated
25	15	161.0	0.8287574447306515	Elongated
25	16	23.0	0.9175333319955518	Elongated
25	17	17.0	0.8528028654224418	Elongated
25	18	33.0	0.6598362855504567	Elongated
25	19	1253.0	0.710761336688144	Elongated
25	20	22.0	0.7980471361014494	Elongated
25	21	5.0	0.0	Punctate
25	22	22.0	0.8991994029636764	Elongated
25	23	5.0	0.0	Punctate
25	24	5.0	0.0	Punctate
25	25	55.0	0.8195166607257803	Elongated
25	26	593.0	0.8998760899727173	Elongated
25	27	14.0	0.629288982059086	Elongated
25	28	52.0	0.8559467937009172	Elongated
25	29	44.0	0.8982973309003547	Elongated
25	30	55.0	0.8967704285254161	Elongated
25	31	36.0	0.6807675247055395	Elongated
25	32	124.0	0.8894813599926528	Elongated
25	33	16.0	0.9335880865871715	Elongated
25	34	35.0	0.8989046325911803	Elongated
25	35	12.0	0.7675786521898157	Elongated
25	36	154.0	0.9416016578720342	Elongated
25	37	8.0	0.816496580927726	Elongated
25	38	5.0	0.0	Punctate
25	39	5.0	0.0	Punctate
25	40	17.0	0.9104174944771027	Elongated
25	41	8.0	0.816496580927726	Elongated
25	42	48.0	0.9662525694835983	Elongated
25	43	27.0	0.7592267256167816	Elongated
25	44	13.0	0.9462521342292355	Elongated
25	45	22.0	0.9013992285443232	Elongated
25	46	36.0	0.869687805912586	Elongated
25	47	23.0	0.9529010187153596	Elongated
25	48	27.0	0.9345766472121682	Elongated
25	49	11.0	0.7559289460184544	Elongated
25	50	27.0	0.6838302700713411	Elongated
25	51	57.0	0.7341877400439124	Elongated
25	52	14.0	0.9486832980505138	Elongated
25	53	5.0	0.0	Punctate
25	54	14.0	0.8299250027587322	Elongated
25	55	8.0	0.816496580927726	Elongated
25	56	8.0	0.5773502691896258	Elongated
26	1	12.0	0.7675786521898157	Elongated
26	2	11.0	0.8193342786072867	Elongated
26	3	8.0	0.816496580927726	Elongated
26	4	23.0	0.936439563868642	Elongated
26	5	27.0	0.4577552339149535	Elongated
26	6	8.0	0.816496580927726	Elongated
26	7	131.0	0.8446231888195578	Elongated
26	8	5.0	0.0	Punctate
26	9	141.0	0.9654547000274776	Elongated
26	10	117.0	0.8277805781537121	Elongated
26	11	25.0	0.9455029294733466	Elongated
26	12	168.0	0.7849338954097812	Elongated
26	13	8.0	0.816496580927726	Elongated
26	14	16.0	0.7685222550084844	Elongated
26	15	5.0	0.0	Punctate
26	16	5.0	0.0	Punctate
26	17	2102.0	0.6900595962385769	Elongated
26	18	18.0	0.8722502182356493	Elongated
26	19	27.0	0.8570083295022041	Elongated
26	20	8.0	0.5773502691896258	Elongated
26	21	5.0	0.0	Punctate
26	22	54.0	0.8069561177593376	Elongated
26	23	8.0	0.816496580927726	Elongated
26	24	14.0	0.629288982059086	Elongated
26	25	5.0	0.0	Punctate
26	26	38.0	0.9133256407098019	Elongated
26	27	48.0	0.916460222343522	Elongated
26	28	52.0	0.9669030203969587	Elongated
26	29	27.0	0.7809687631867921	Elongated
26	30	30.0	0.9262993850177366	Elongated
26	31	114.0	0.9506127947764405	Elongated
26	32	21.0	0.8938621817336228	Elongated
26	33	27.0	0.9504856896739949	Elongated
26	34	56.0	0.9794755092317748	Elongated
26	35	38.0	0.9765614719303539	Elongated
26	36	32.0	0.8582437262531757	Elongated
26	37	22.0	0.9598687031713861	Elongated
26	38	25.0	0.9098648917746507	Elongated
26	39	44.0	0.7020090472159128	Elongated
26	40	15.0	0.9083352279293014	Elongated
26	41	11.0	0.7559289460184544	Elongated
26	42	37.0	0.9870616948687816	Elongated
26	43	19.0	0.7643718151140454	Elongated
26	44	5.0	0.0	Punctate
26	45	5.0	0.0	Punctate
27	1	5.0	0.0	Punctate
27	2	12.0	0.5563486402641867	Elongated
27	3	13.0	0.8898489141605723	Elongated
27	4	5.0	0.0	Punctate
27	5	5.0	0.0	Punctate
27	6	24.0	0.9480268419505579	Elongated
27	7	29.0	0.5017797880911148	Elongated
27	8	5.0	0.0	Punctate
27	9	5.0	0.0	Punctate
27	10	121.0	0.8373402367989468	Elongated
27	11	5.0	0.0	Punctate
27	12	13.0	0.8496431551682507	Elongated
27	13	28.0	0.9774660256703714	Elongated
27	14	124.0	0.8651241797287968	Elongated
27	15	35.0	0.9762902116935458	Elongated
27	16	147.0	0.8515608173031659	Elongated
27	17	54.0	0.9759081016312534	Elongated
27	18	13.0	0.7296608671767801	Elongated
27	19	5.0	0.0	Punctate
27	20	10.0	0.6164414002968978	Elongated
27	21	8.0	0.5773502691896258	Elongated
27	22	32.0	0.8769663155987572	Elongated
27	23	43.0	0.6675065561468959	Elongated
27	24	1950.0	0.6551266872720807	Elongated
27	25	19.0	0.8307866681549474	Elongated
27	26	24.0	0.8750351103697238	Elongated
27	27	8.0	0.5773502691896258	Elongated
27	28	57.0	0.87954214798485	Elongated
27	29	14.0	0.6321546455579423	Elongated
27	30	43.0	0.931605070986578	Elongated
27	31	58.0	0.8752207599736245	Elongated
27	32	54.0	0.973503031360849	Elongated
27	33	27.0	0.7816038932507151	Elongated
27	34	5.0	0.0	Punctate
27	35	33.0	0.8858816913689053	Elongated
27	36	5.0	0.0	Punctate
27	37	22.0	0.958084784149367	Elongated
27	38	181.0	0.7392752096317273	Elongated
27	39	17.0	0.8528028654224418	Elongated
27	40	66.0	0.7854078857516498	Elongated
27	41	11.0	0.9128709291752768	Elongated
27	42	47.0	0.863645706185947	Elongated
27	43	24.0	0.819361255250974	Elongated
27	44	10.0	0.9284766908852593	Elongated
27	45	36.0	0.968795039350667	Elongated
27	46	29.0	0.9417901348206326	Elongated
27	47	31.0	0.8146028905904283	Elongated
27	48	5.0	0.0	Punctate
27	49	11.0	0.9128709291752768	Elongated
27	50	21.0	0.819403691831721	Elongated
27	51	8.0	0.816496580927726	Elongated
27	52	11.0	0.9128709291752768	Elongated
28	1	5.0	0.0	Punctate
28	2	10.0	0.6164414002968978	Elongated
28	3	19.0	0.9675556865774897	Elongated
28	4	10.0	0.6164414002968975	Elongated
28	5	18.0	0.5331863851769518	Elongated
28	6	20.0	0.7846464306507273	Elongated
28	7	11.0	0.9128709291752768	Elongated
28	8	119.0	0.8200303558809722	Elongated
28	9	10.0	0.8703882797784892	Elongated
28	10	11.0	0.9128709291752768	Elongated
28	11	32.0	0.9815951644609997	Elongated
28	12	79.0	0.9493120908430407	Elongated
28	13	35.0	0.9320882365603549	Elongated
28	14	30.0	0.9751074651431045	Elongated
28	15	136.0	0.8955734018620766	Elongated
28	16	90.0	0.9265261821445323	Elongated
28	17	22.0	0.9182405663711446	Elongated
28	18	5.0	0.0	Punctate
28	19	8.0	0.5773502691896258	Elongated
28	20	45.0	0.6806212704899592	Elongated
28	21	1895.0	0.680231156592556	Elongated
28	22	19.0	0.8076059067860558	Elongated
28	23	5.0	0.0	Punctate
28	24	35.0	0.8470400177744293	Elongated
28	25	5.0	0.0	Punctate
28	26	27.0	0.8335120221600116	Elongated
28	27	69.0	0.8951895434113952	Elongated
28	28	5.0	0.0	Punctate
28	29	8.0	0.816496580927726	Elongated
28	30	17.0	0.7798401143947766	Elongated
28	31	36.0	0.9353255316592501	Elongated
28	32	51.0	0.8388220453024477	Elongated
28	33	18.0	0.929988530879973	Elongated
28	34	33.0	0.9283715830420033	Elongated
28	35	11.0	0.8193342786072867	Elongated
28	36	8.0	0.5773502691896258	Elongated
28	37	34.0	0.8674553591489896	Elongated
28	38	11.0	0.7559289460184544	Elongated
28	39	26.0	0.9558190599045655	Elongated
28	40	122.0	0.914878469600889	Elongated
28	41	18.0	0.8177681517766846	Elongated
28	42	66.0	0.7678945716295239	Elongated
28	43	65.0	0.9742315598202531	Elongated
28	44	5.0	0.0	Punctate
28	45	52.0	0.944701205981379	Elongated
28	46	25.0	0.8534323330035205	Elongated
28	47	8.0	0.5773502691896258	Elongated
28	48	23.0	0.9452537810356499	Elongated
28	49	10.0	0.8703882797784892	Elongated
28	50	30.0	0.7773009084340113	Elongated
28	51	8.0	0.5773502691896258	Elongated
28	52	54.0	0.7074467482914081	Elongated
28	53	5.0	0.0	Punctate
28	54	18.0	0.7535510137783726	Elongated
28	55	19.0	0.9563299486414606	Elongated
29	1	13.0	0.849643155168251	Elongated
29	2	16.0	0.9299375829948503	Elongated
29	3	25.0	0.8856114241954913	Elongated
29	4	8.0	0.816496580927726	Elongated
29	5	12.0	0.8814148305623669	Elongated
29	6	5.0	0.0	Punctate
29	7	5.0	0.0	Punctate
29	8	110.0	0.8136500297907217	Elongated
29	9	23.0	0.9628069890812699	Elongated
29	10	119.0	0.7387937513673908	Elongated
29	11	180.0	0.8969322425155861	Elongated
29	12	23.0	0.9452537810356499	Elongated
29	13	5.0	0.0	Punctate
29	14	134.0	0.9804468144132812	Elongated
29	15	23.0	0.7886641635166531	Elongated
29	16	8.0	0.816496580927726	Elongated
29	17	10.0	0.6164414002968975	Elongated
29	18	1966.0	0.6386568227960184	Elongated
29	19	19.0	0.8796824186546829	Elongated
29	20	24.0	0.6993798935124665	Elongated
29	21	55.0	0.8120303812186331	Elongated
29	22	13.0	0.925477467031678	Elongated
29	23	37.0	0.9398161438881772	Elongated
29	24	15.0	0.7613815723014773	Elongated
29	25	25.0	0.9574774094073402	Elongated
29	26	10.0	0.9284766908852593	Elongated
29	27	31.0	0.723324422797675	Elongated
29	28	23.0	0.9171625335531225	Elongated
29	29	5.0	0.0	Punctate
29	30	8.0	0.5773502691896258	Elongated
29	31	42.0	0.9180753219464268	Elongated
29	32	29.0	0.9021357568481941	Elongated
29	33	43.0	0.9752252348092072	Elongated
29	34	136.0	0.9619935335622303	Elongated
29	35	54.0	0.8753953392492217	Elongated
29	36	5.0	0.0	Punctate
29	37	44.0	0.901964547673526	Elongated
29	38	8.0	0.5773502691896258	Elongated
29	39	63.0	0.9746870049193149	Elongated
29	40	28.0	0.8592999182726314	Elongated
29	41	11.0	0.6446583712203042	Elongated
29	42	26.0	0.9507631606732756	Elongated
29	43	5.0	0.0	Punctate
29	44	34.0	0.7092526217146572	Elongated
29	45	5.0	0.0	Punctate
29	46	5.0	0.0	Punctate
29	47	71.0	0.532833527777576	Elongated
29	48	31.0	0.9883932339575857	Elongated
29	49	8.0	0.816496580927726	Elongated
29	50	16.0	0.7743509938859529	Elongated
29	51	5.0	0.0	Punctate
29	52	5.0	0.0	Punctate
30	1	5.0	0.0	Punctate
30	2	5.0	0.0	Punctate
30	3	10.0	0.6164414002968978	Elongated
30	4	8.0	0.5773502691896258	Elongated
30	5	5.0	0.0	Punctate
30	6	11.0	0.7559289460184544	Elongated
30	7	5.0	0.0	Punctate
30	8	17.0	0.8184297327199086	Elongated
30	9	123.0	0.8688628573595315	Elongated
30	10	5.0	0.0	Punctate
30	11	8.0	0.5773502691896258	Elongated
30	12	5.0	0.0	Punctate
30	13	41.0	0.9897187305770871	Elongated
30	14	155.0	0.9310769346774666	Elongated
30	15	166.0	0.8055648302883341	Elongated
30	16	127.0	0.9734142131344332	Elongated
30	17	11.0	0.7559289460184544	Elongated
30	18	8.0	0.5773502691896258	Elongated
30	19	12.0	0.556348640264187	Elongated
30	20	5.0	0.0	Punctate
30	21	5.0	0.0	Punctate
30	22	2153.0	0.6991702739865321	Elongated
30	23	19.0	0.7947194142390264	Elongated
30	24	5.0	0.0	Punctate
30	25	52.0	0.9374589419576254	Elongated
30	26	8.0	0.5773502691896258	Elongated
30	27	59.0	0.8748444401641496	Elongated
30	28	8.0	0.5773502691896258	Elongated
30	29	8.0	0.816496580927726	Elongated
30	30	14.0	0.8420753583206845	Elongated
30	31	49.0	0.9026544684589523	Elongated
30	32	15.0	0.9083352279293014	Elongated
30	33	32.0	0.7202391238536088	Elongated
30	34	15.0	0.9606375033177517	Elongated
30	35	33.0	0.8069231540974023	Elongated
30	36	11.0	0.9128709291752768	Elongated
30	37	20.0	0.8404729881326349	Elongated
30	38	117.0	0.9355375562814329	Elongated
30	39	12.0	0.8815269611768739	Elongated
30	40	19.0	0.9478073417400203	Elongated
30	41	43.0	0.9758426852798562	Elongated
30	42	54.0	0.9669593988017293	Elongated
30	43	33.0	0.6458319742869276	Elongated
30	44	9.0	0.8451542547285166	Elongated
30	45	5.0	0.0	Punctate
30	46	54.0	0.8784741095175382	Elongated
30	47	11.0	0.8193342786072867	Elongated
30	48	10.0	0.8703882797784892	Elongated
30	49	5.0	0.0	Punctate
30	50	74.0	0.4699343175401202	Elongated
30	51	5.0	0.0	Punctate
30	52	5.0	0.0	Punctate
30	53	14.0	0.9093087121712009	Elongated
30	54	5.0	0.0	Punctate
30	55	19.0	0.8162110176399352	Elongated
30	56	5.0	0.0	Punctate
30	57	8.0	0.5773502691896258	Elongated
31	1	66.0	0.9891805584725156	Elongated
31	2	5.0	0.0	Punctate
31	3	25.0	0.7041544006570126	Elongated
31	4	114.0	0.7977640547653114	Elongated
31	5	5.0	0.0	Punctate
31	6	5.0	0.0	Punctate
31	7	10.0	0.8703882797784892	Elongated
31	8	159.0	0.8994682722596165	Elongated
31	9	11.0	0.9128709291752768	Elongated
31	10	25.0	0.9633167156957029	Elongated
31	11	8.0	0.5773502691896258	Elongated
31	12	141.0	0.8793448525491258	Elongated
31	13	8.0	0.816496580927726	Elongated
31	14	11.0	0.7559289460184544	Elongated
31	15	133.0	0.9807516096845047	Elongated
31	16	14.0	0.6292889820590859	Elongated
31	17	5.0	0.0	Punctate
31	18	2006.0	0.6017775484249734	Elongated
31	19	18.0	0.7226591383582849	Elongated
31	20	8.0	0.816496580927726	Elongated
31	21	5.0	0.0	Punctate
31	22	66.0	0.9532300642407388	Elongated
31	23	36.0	0.9576318462467889	Elongated
31	24	52.0	0.8441206765599243	Elongated
31	25	15.0	0.8215011156099433	Elongated
31	26	16.0	0.9350712185353215	Elongated
31	27	30.0	0.6014723273684639	Elongated
31	28	17.0	0.9241763718304448	Elongated
31	29	31.0	0.8025221029775605	Elongated
31	30	116.0	0.8890521430336535	Elongated
31	31	21.0	0.9012839106461371	Elongated
31	32	14.0	0.8506877704240235	Elongated
31	33	110.0	0.8614708036353141	Elongated
31	34	53.0	0.9089070345358982	Elongated
31	35	23.0	0.9465616967251227	Elongated
31	36	99.0	0.9523599992632145	Elongated
31	37	25.0	0.9373837665012118	Elongated
31	38	14.0	0.9486832980505138	Elongated
31	39	29.0	0.789324529533529	Elongated
31	40	23.0	0.8920192205239167	Elongated
31	41	10.0	0.8703882797784892	Elongated
31	42	80.0	0.5885397177904839	Elongated
31	43	20.0	0.9620187679726554	Elongated
31	44	18.0	0.633198656613694	Elongated
31	45	5.0	0.0	Punctate
31	46	5.0	0.0	Punctate
31	47	15.0	0.8882018505933833	Elongated
32	1	5.0	0.0	Punctate
32	2	46.0	0.952316905041242	Elongated
32	3	5.0	0.0	Punctate
32	4	13.0	0.9011482577073829	Elongated
32	5	11.0	0.6446583712203042	Elongated
32	6	116.0	0.8965146680991388	Elongated
32	7	44.0	0.9872440339268445	Elongated
32	8	160.0	0.8902358095572105	Elongated
32	9	8.0	0.5773502691896258	Elongated
32	10	136.0	0.8975878175435241	Elongated
32	11	19.0	0.9260651733501836	Elongated
32	12	14.0	0.8653912307405884	Elongated
32	13	10.0	0.6164414002968975	Elongated
32	14	2059.0	0.7202852574421075	Elongated
32	15	19.0	0.8796824186546829	Elongated
32	16	14.0	0.629288982059086	Elongated
32	17	8.0	0.5773502691896258	Elongated
32	18	24.0	0.7657071894104519	Elongated
32	19	53.0	0.73687837423205	Elongated
32	20	5.0	0.0	Punctate
32	21	5.0	0.0	Punctate
32	22	41.0	0.9485866351174864	Elongated
32	23	23.0	0.9505152192241816	Elongated
32	24	12.0	0.7675786521898157	Elongated
32	25	17.0	0.8897565210026093	Elongated
32	26	39.0	0.6961288668450865	Elongated
32	27	26.0	0.943300761218546	Elongated
32	28	5.0	0.0	Punctate
32	29	108.0	0.872114320626767	Elongated
32	30	23.0	0.9746040540240186	Elongated
32	31	32.0	0.8881284919830738	Elongated
32	32	5.0	0.0	Punctate
32	33	20.0	0.8734788883131928	Elongated
32	34	14.0	0.8420753583206845	Elongated
32	35	118.0	0.7450798106405757	Elongated
32	36	17.0	0.8850145653731137	Elongated
32	37	10.0	0.8703882797784892	Elongated
32	38	20.0	0.9759000729485332	Elongated
32	39	68.0	0.9383547989547166	Elongated
32	40	5.0	0.0	Punctate
32	41	23.0	0.9167340137908687	Elongated
32	42	10.0	0.6164414002968978	Elongated
32	43	23.0	0.9551221445827516	Elongated
32	44	29.0	0.4376881095324087	Elongated
32	45	8.0	0.5773502691896258	Elongated
32	46	5.0	0.0	Punctate
32	47	8.0	0.816496580927726	Elongated
32	48	80.0	0.7179150728778136	Elongated
32	49	12.0	0.7691618834248797	Elongated
32	50	11.0	0.7559289460184544	Elongated
32	51	8.0	0.816496580927726	Elongated
32	52	5.0	0.0	Punctate
32	53	14.0	0.9093087121712009	Elongated
32	54	8.0	0.816496580927726	Elongated
33	1	8.0	0.816496580927726	Elongated
33	2	5.0	0.0	Punctate
33	3	49.0	0.9821818874368075	Elongated
33	4	8.0	0.816496580927726	Elongated
33	5	5.0	0.0	Punctate
33	6	21.0	0.6486595994147804	Elongated
33	7	120.0	0.9003044561890262	Elongated
33	8	5.0	0.0	Punctate
33	9	5.0	0.0	Punctate
33	10	8.0	0.5773502691896258	Elongated
33	11	5.0	0.0	Punctate
33	12	11.0	0.8193342786072867	Elongated
33	13	151.0	0.8842911107649216	Elongated
33	14	17.0	0.9660917830792959	Elongated
33	15	8.0	0.5773502691896258	Elongated
33	16	14.0	0.9093087121712009	Elongated
33	17	134.0	0.8848933310081911	Elongated
33	18	5.0	0.0	Punctate
33	19	8.0	0.5773502691896258	Elongated
33	20	8.0	0.816496580927726	Elongated
33	21	5.0	0.0	Punctate
33	22	10.0	0.6164414002968978	Elongated
33	23	2120.0	0.707210709037672	Elongated
33	24	45.0	0.4046483754998633	Elongated
33	25	21.0	0.8189054222079872	Elongated
33	26	16.0	0.9128709291752769	Elongated
33	27	5.0	0.0	Punctate
33	28	69.0	0.797503153409372	Elongated
33	29	5.0	0.0	Punctate
33	30	5.0	0.0	Punctate
33	31	36.0	0.9450002870532047	Elongated
33	32	52.0	0.9175525935864812	Elongated
33	33	17.0	0.8528028654224418	Elongated
33	34	5.0	0.0	Punctate
33	35	33.0	0.6298477956893124	Elongated
33	36	23.0	0.8106564100446619	Elongated
33	37	8.0	0.5773502691896258	Elongated
33	38	27.0	0.9278838717254774	Elongated
33	39	5.0	0.0	Punctate
33	40	217.0	0.6700775584786373	Elongated
33	41	17.0	0.9104174944771027	Elongated
33	42	81.0	0.7680576873038154	Elongated
33	43	58.0	0.9434831724245337	Elongated
33	44	11.0	0.8193342786072867	Elongated
33	45	36.0	0.8146343216203622	Elongated
33	46	20.0	0.9397562866347566	Elongated
33	47	5.0	0.0	Punctate
33	48	8.0	0.5773502691896258	Elongated
33	49	40.0	0.9318060987646833	Elongated
33	50	8.0	0.5773502691896258	Elongated
33	51	25.0	0.5455531551937658	Elongated
33	52	13.0	0.6452337023220694	Elongated
33	53	8.0	0.816496580927726	Elongated
33	54	5.0	0.0	Punctate
33	55	16.0	0.8790490729915326	Elongated
33	56	8.0	0.816496580927726	Elongated
34	1	14.0	0.9486832980505138	Elongated
34	2	11.0	0.7559289460184544	Elongated
34	3	5.0	0.0	Punctate
34	4	11.0	0.8193342786072867	Elongated
34	5	5.0	0.0	Punctate
34	6	20.0	0.4418490011497174	Elongated
34	7	11.0	0.6446583712203042	Elongated
34	8	28.0	0.5635442892305765	Elongated
34	9	5.0	0.0	Punctate
34	10	5.0	0.0	Punctate
34	11	123.0	0.8974590053809095	Elongated
34	12	5.0	0.0	Punctate
34	13	10.0	0.8703882797784892	Elongated
34	14	8.0	0.816496580927726	Elongated
34	15	35.0	0.9807856451387961	Elongated
34	16	126.0	0.8666005342428535	Elongated
34	17	32.0	0.953837605632978	Elongated
34	18	126.0	0.9056644935521155	Elongated
34	19	8.0	0.5773502691896258	Elongated
34	20	12.0	0.556348640264187	Elongated
34	21	5.0	0.0	Punctate
34	22	5.0	0.0	Punctate
34	23	5.0	0.0	Punctate
34	24	2286.0	0.7246373404898427	Elongated
34	25	20.0	0.8557068704955851	Elongated
34	26	5.0	0.0	Punctate
34	27	75.0	0.9275695828676471	Elongated
34	28	43.0	0.9540925187774952	Elongated
34	29	22.0	0.8657833389606095	Elongated
34	30	16.0	0.7743509938859529	Elongated
34	31	17.0	0.9199002634903978	Elongated
34	32	31.0	0.9378740284535084	Elongated
34	33	21.0	0.8926544885476386	Elongated
34	34	26.0	0.8146566937242292	Elongated
34	35	31.0	0.9447733176272363	Elongated
34	36	5.0	0.0	Punctate
34	37	21.0	0.9068353127785808	Elongated
34	38	17.0	0.8483960762351794	Elongated
34	39	180.0	0.6299513997442342	Elongated
34	40	27.0	0.595761122882704	Elongated
34	41	18.0	0.927960727138337	Elongated
34	42	99.0	0.9386636586461882	Elongated
34	43	24.0	0.9325128554607259	Elongated
34	44	14.0	0.9486832980505138	Elongated
34	45	38.0	0.6575682483461909	Elongated
34	46	8.0	0.816496580927726	Elongated
34	47	8.0	0.5773502691896258	Elongated
34	48	5.0	0.0	Punctate
34	49	19.0	0.5207037318817048	Elongated
34	50	31.0	0.9158412871399582	Elongated
34	51	8.0	0.816496580927726	Elongated
34	52	5.0	0.0	Punctate
34	53	5.0	0.0	Punctate
35	1	8.0	0.816496580927726	Elongated
35	2	13.0	0.8898489141605723	Elongated
35	3	35.0	0.9269905371923585	Elongated
35	4	8.0	0.816496580927726	Elongated
35	5	12.0	0.8814148305623669	Elongated
35	6	22.0	0.7484831568123539	Elongated
35	7	105.0	0.9027088468867839	Elongated
35	8	10.0	0.9284766908852593	Elongated
35	9	226.0	0.9518254893373294	Elongated
35	10	5.0	0.0	Punctate
35	11	125.0	0.8346061462452854	Elongated
35	12	18.0	0.8679755587375139	Elongated
35	13	11.0	0.7559289460184544	Elongated
35	14	2236.0	0.7494450643455781	Elongated
35	15	5.0	0.0	Punctate
35	16	45.0	0.45974902679698837	Elongated
35	17	21.0	0.891933084308267	Elongated
35	18	8.0	0.5773502691896258	Elongated
35	19	77.0	0.8773871377008399	Elongated
35	20	5.0	0.0	Punctate
35	21	10.0	0.6164414002968975	Elongated
35	22	40.0	0.9600326938594114	Elongated
35	23	24.0	0.9554034836418834	Elongated
35	24	14.0	0.8653912307405884	Elongated
35	25	8.0	0.816496580927726	Elongated
35	26	20.0	0.9072022363686527	Elongated
35	27	34.0	0.9292491788132327	Elongated
35	28	28.0	0.5182316353695517	Elongated
35	29	25.0	0.9273682400313653	Elongated
35	30	13.0	0.8245255220978612	Elongated
35	31	20.0	0.9197879439476172	Elongated
35	32	101.0	0.8361862938159199	Elongated
35	33	24.0	0.7894861598185262	Elongated
35	34	15.0	0.9008986990325527	Elongated
35	35	56.0	0.9573360562476643	Elongated
35	36	61.0	0.9446105621971079	Elongated
35	37	33.0	0.6411292318796885	Elongated
35	38	8.0	0.816496580927726	Elongated
35	39	5.0	0.0	Punctate
35	40	11.0	0.8193342786072867	Elongated
35	41	11.0	0.7559289460184544	Elongated
35	42	36.0	0.5991412393401052	Elongated
35	43	17.0	0.8153187332609121	Elongated
35	44	8.0	0.5773502691896258	Elongated
35	45	5.0	0.0	Punctate
35	46	10.0	0.6164414002968975	Elongated
35	47	5.0	0.0	Punctate
36	1	36.0	0.9882681459536002	Elongated
36	2	8.0	0.5773502691896258	Elongated
36	3	13.0	0.8496431551682507	Elongated
36	4	24.0	0.4933789077679437	Elongated
36	5	8.0	0.816496580927726	Elongated
36	6	100.0	0.891807929997042	Elongated
36	7	10.0	0.9284766908852593	Elongated
36	8	36.0	0.9889165393865544	Elongated
36	9	5.0	0.0	Punctate
36	10	145.0	0.935917247028064	Elongated
36	11	13.0	0.9254774670316781	Elongated
36	12	142.0	0.8598879752375701	Elongated
36	13	5.0	0.0	Punctate
36	14	14.0	0.8506877704240235	Elongated
36	15	29.0	0.8873014000327071	Elongated
36	16	2096.0	0.7109174537415497	Elongated
36	17	44.0	0.6269815982801047	Elongated
36	18	19.0	0.7947194142390264	Elongated
36	19	5.0	0.0	Punctate
36	20	44.0	0.8307305342722661	Elongated
36	21	74.0	0.8467089882529926	Elongated
36	22	40.0	0.9045137508164959	Elongated
36	23	16.0	0.8790490729915326	Elongated
36	24	22.0	0.9200089368506199	Elongated
36	25	5.0	0.0	Punctate
36	26	44.0	0.9799797961589022	Elongated
36	27	23.0	0.9312706435967226	Elongated
36	28	40.0	0.8727782963312742	Elongated
36	29	24.0	0.8837524462136004	Elongated
36	30	13.0	0.8898489141605723	Elongated
36	31	21.0	0.9234897328565019	Elongated
36	32	56.0	0.8559781942865472	Elongated
36	33	130.0	0.9568573249028793	Elongated
36	34	8.0	0.5773502691896258	Elongated
36	35	5.0	0.0	Punctate
36	36	42.0	0.9881266827250271	Elongated
36	37	37.0	0.9271729210391351	Elongated
36	38	32.0	0.8998168055051952	Elongated
36	39	18.0	0.927960727138337	Elongated
36	40	23.0	0.9339061726913827	Elongated
36	41	11.0	0.9128709291752768	Elongated
36	42	34.0	0.45943580007350515	Elongated
36	43	8.0	0.816496580927726	Elongated
36	44	8.0	0.5773502691896258	Elongated
36	45	39.0	0.8589473267172478	Elongated
36	46	5.0	0.0	Punctate
36	47	21.0	0.9723018142940865	Elongated
36	48	5.0	0.0	Punctate
36	49	5.0	0.0	Punctate
37	1	5.0	0.0	Punctate
37	2	5.0	0.0	Punctate
37	3	14.0	0.9486832980505138	Elongated
37	4	19.0	0.6193817829101054	Elongated
37	5	5.0	0.0	Punctate
37	6	25.0	0.640182022625308	Elongated
37	7	8.0	0.816496580927726	Elongated
37	8	8.0	0.816496580927726	Elongated
37	9	5.0	0.0	Punctate
37	10	12.0	0.8815269611768739	Elongated
37	11	110.0	0.9316816811035954	Elongated
37	12	5.0	0.0	Punctate
37	13	5.0	0.0	Punctate
37	14	34.0	0.9868459412694359	Elongated
37	15	130.0	0.836454025363739	Elongated
37	16	14.0	0.8420753583206845	Elongated
37	17	11.0	0.8193342786072867	Elongated
37	18	156.0	0.8360182263719443	Elongated
37	19	21.0	0.9070034745295402	Elongated
37	20	5.0	0.0	Punctate
37	21	2174.0	0.7012003226198561	Elongated
37	22	45.0	0.5136607564416977	Elongated
37	23	20.0	0.8557068704955851	Elongated
37	24	81.0	0.8652501473714481	Elongated
37	25	5.0	0.0	Punctate
37	26	41.0	0.9413901923468632	Elongated
37	27	25.0	0.9444103706881705	Elongated
37	28	18.0	0.861723072789239	Elongated
37	29	47.0	0.9780483323236838	Elongated
37	30	24.0	0.9367638393198906	Elongated
37	31	39.0	0.8859909916047588	Elongated
37	32	23.0	0.8729368869893288	Elongated
37	33	5.0	0.0	Punctate
37	34	20.0	0.8333030572688996	Elongated
37	35	173.0	0.8832547680442351	Elongated
37	36	65.0	0.5990899718984883	Elongated
37	37	14.0	0.9093087121712009	Elongated
37	38	8.0	0.5773502691896258	Elongated
37	39	41.0	0.7117966388527103	Elongated
37	40	52.0	0.9523342399778731	Elongated
37	41	23.0	0.9130066356209817	Elongated
37	42	11.0	0.9128709291752768	Elongated
37	43	33.0	0.5728853044194178	Elongated
37	44	8.0	0.816496580927726	Elongated
37	45	9.0	0.8451542547285166	Elongated
37	46	18.0	0.9001714205205986	Elongated
37	47	8.0	0.816496580927726	Elongated
37	48	39.0	0.8862234675436474	Elongated
37	49	13.0	0.9254774670316781	Elongated
37	50	5.0	0.0	Punctate
38	1	5.0	0.0	Punctate
38	2	15.0	0.8215011156099433	Elongated
38	3	16.0	0.9531018844226564	Elongated
38	4	20.0	0.8300892236349858	Elongated
38	5	5.0	0.0	Punctate
38	6	28.0	0.44458109166569726	Elongated
38	7	5.0	0.0	Punctate
38	8	9.0	0.8451542547285166	Elongated
38	9	124.0	0.9103995615933854	Elongated
38	10	8.0	0.5773502691896258	Elongated
38	11	11.0	0.9128709291752768	Elongated
38	12	40.0	0.9882491157816323	Elongated
38	13	162.0	0.9557669863177837	Elongated
38	14	146.0	0.9001584085302066	Elongated
38	15	11.0	0.8193342786072867	Elongated
38	16	2164.0	0.6516912066127865	Elongated
38	17	20.0	0.8690331600114181	Elongated
38	18	8.0	0.5773502691896258	Elongated
38	19	135.0	0.9685278362887582	Elongated
38	20	47.0	0.41874696529580996	Elongated
38	21	23.0	0.8574706570719848	Elongated
38	22	5.0	0.0	Punctate
38	23	53.0	0.906987919286464	Elongated
38	24	19.0	0.8153978377455231	Elongated
38	25	49.0	0.9734242760518891	Elongated
38	26	32.0	0.6617980167387847	Elongated
38	27	34.0	0.8648150145570366	Elongated
38	28	40.0	0.977371034997574	Elongated
38	29	5.0	0.0	Punctate
38	30	212.0	0.68887277653788	Elongated
38	31	20.0	0.8058028832560564	Elongated
38	32	55.0	0.7251460784222951	Elongated
38	33	5.0	0.0	Punctate
38	34	63.0	0.9211111341086524	Elongated
38	35	32.0	0.7518081339249141	Elongated
38	36	11.0	0.8193342786072867	Elongated
38	37	16.0	0.8539815219781944	Elongated
38	38	11.0	0.7559289460184544	Elongated
38	39	37.0	0.5536110727280511	Elongated
38	40	16.0	0.7685222550084844	Elongated
38	41	5.0	0.0	Punctate
38	42	11.0	0.7559289460184544	Elongated
38	43	5.0	0.0	Punctate
38	44	48.0	0.7504058017101654	Elongated
38	45	5.0	0.0	Punctate
38	46	5.0	0.0	Punctate
38	47	8.0	0.816496580927726	Elongated
39	1	8.0	0.816496580927726	Elongated
39	2	5.0	0.0	Punctate
39	3	16.0	0.7880949033709382	Elongated
39	4	8.0	0.816496580927726	Elongated
39	5	18.0	0.7225392606717329	Elongated
39	6	10.0	0.9284766908852593	Elongated
39	7	8.0	0.5773502691896258	Elongated
39	8	111.0	0.9382841858291011	Elongated
39	9	5.0	0.0	Punctate
39	10	14.0	0.8653912307405884	Elongated
39	11	5.0	0.0	Punctate
39	12	8.0	0.816496580927726	Elongated
39	13	11.0	0.9128709291752768	Elongated
39	14	115.0	0.6925727641072478	Elongated
39	15	181.0	0.8835804549700499	Elongated
39	16	34.0	0.9778857090373132	Elongated
39	17	11.0	0.8193342786072867	Elongated
39	18	12.0	0.0	Punctate
39	19	32.0	0.9194186864814039	Elongated
39	20	138.0	0.9673793369183982	Elongated
39	21	2047.0	0.6234242366748053	Elongated
39	22	17.0	0.8483960762351793	Elongated
39	23	5.0	0.0	Punctate
39	24	83.0	0.9567022031175516	Elongated
39	25	5.0	0.0	Punctate
39	26	8.0	0.816496580927726	Elongated
39	27	40.0	0.9438642145818386	Elongated
39	28	23.0	0.9287907568932698	Elongated
39	29	13.0	0.7296608671767801	Elongated
39	30	54.0	0.9887844428115607	Elongated
39	31	20.0	0.9197879439476172	Elongated
39	32	32.0	0.8220142440364494	Elongated
39	33	28.0	0.896946186374903	Elongated
39	34	154.0	0.9065287587663747	Elongated
39	35	16.0	0.8749653919296679	Elongated
39	36	77.0	0.9442607992258903	Elongated
39	37	37.0	0.9773313200453448	Elongated
39	38	34.0	0.8267605836408801	Elongated
39	39	16.0	0.9522776469994495	Elongated
39	40	28.0	0.9323254238923195	Elongated
39	41	25.0	0.9390749061253317	Elongated
39	42	14.0	0.9486832980505138	Elongated
39	43	11.0	0.7559289460184544	Elongated
39	44	5.0	0.0	Punctate
39	45	39.0	0.29383536312120256	Elongated
39	46	8.0	0.5773502691896258	Elongated
39	47	8.0	0.5773502691896258	Elongated
39	48	5.0	0.0	Punctate
39	49	5.0	0.0	Punctate
39	50	51.0	0.7378266794640336	Elongated
39	51	14.0	0.9058988669521836	Elongated
39	52	5.0	0.0	Punctate
39	53	5.0	0.0	Punctate
