# Supplementary material for: AutoMorphoTrack: A modular framework for quantitative analysis of organelle morphology, motility, and interactions at single-cell resolution
Source: bioRxiv. 2026 Feb 2:2025.07.19.665650. Preprint. [Version 5] doi: 10.1101/2025.07.19.665650 (PMC12889450; doi:10.1101/2025.07.19.665650)
Supplement: Supplement 1 [file media-1.zip › Composite8/Step3_Shape_Analysis_Outputs/Step3_Mito_ShapeMetrics.csv]

Frame	Area	Eccentricity	Solidity	Circularity	Aspect_Ratio	Orientation
0	5.0	0.0	1.0	1.9634954084322613	0.9999999996047153	-0.7853981633974483
0	8.0	0.5773502691896258	1.0	1.7147432048155968	1.2247448709585762	1.5707963267948966
0	8.0	0.5773502691896258	1.0	1.7147432048155968	1.2247448709585762	1.5707963267948966
0	8.0	0.816496580927726	1.0	3.141592653491618	1.7320508068617704	-0.7853981633974483
0	5.0	0.0	1.0	1.9634954084322613	0.9999999996047153	-0.7853981633974483
0	16.0	0.9584750060170806	0.7272727272727273	2.7925268031521413	3.5065997217644815	-1.0368197688613787
0	14.0	0.9486832980505138	1.0	5.497787143610331	3.1622776588455035	-0.7853981633974483
0	23.0	0.5435021718802293	0.9583333333333334	1.2724761530769277	1.1913161234682457	-0.5243523564833045
0	393.0	0.9602998720289737	0.3499554764024933	0.11150678114828208	3.5846172538701953	0.6701266612422374
0	5.0	0.0	1.0	1.9634954084322613	0.9999999996047153	-0.7853981633974483
0	5.0	0.0	1.0	1.9634954084322613	0.9999999996047153	-0.7853981633974483
0	83.0	0.750534781241197	0.7155172413793104	0.33329251211888633	1.5132463190093124	-1.45316923359776
0	22.0	0.9363725763769808	0.8461538461538461	0.9222578113208858	2.8489404338112254	1.1116292123476132
0	20.0	0.9150505428614313	0.7692307692307693	0.8349852996349945	2.4793028272927344	0.30721102306049797
0	5.0	0.0	1.0	1.9634954084322613	0.9999999996047153	-0.7853981633974483
0	8.0	0.5773502691896258	1.0	1.7147432048155968	1.2247448709585762	0.0
0	15.0	0.9083352279293014	0.8823529411764706	1.2092175857888028	2.390955177905419	0.0
0	8.0	0.816496580927726	1.0	3.141592653491618	1.7320508068617704	-0.7853981633974483
0	1184.0	0.7797372474939651	0.4166080225193526	0.04635321701030975	1.597171397282347	-0.6819736639063261
0	5.0	0.0	1.0	1.9634954084322613	0.9999999996047153	-0.7853981633974483
0	5.0	0.0	1.0	1.9634954084322613	0.9999999996047153	-0.7853981633974483
0	17.0	0.8528028654224418	0.8947368421052632	1.1057596701490977	1.914854214942893	-1.0303768265243125
0	5.0	0.0	1.0	1.9634954084322613	0.9999999996047153	-0.7853981633974483
0	27.0	0.8971815536846032	0.84375	0.8363009620801897	2.264175229010641	-0.5054033859176978
0	50.0	0.8267658035754103	0.8771929824561403	0.8637734519840542	1.7776315530549869	-0.22662468513150916
0	55.0	0.8606779024800234	0.7432432432432432	0.5320637758660763	1.9640584033661783	-1.2228942534901355
0	5.0	0.0	1.0	1.9634954084322613	0.9999999996047153	-0.7853981633974483
0	638.0	0.8644353765567127	0.3802145411203814	0.11644735578479933	1.9890841033295232	-1.1768697122323484
0	24.0	0.867100178883356	0.9230769230769231	1.0777973539083157	2.0074927773199636	-1.0566306061749329
0	34.0	0.8015113714760354	0.7391304347826086	0.9194716877420102	1.6722980392064406	0.35359168621658676
0	14.0	0.9058988669521836	0.875	1.6002127302608156	2.361308049346633	-0.5905438777260155
0	37.0	0.9363740442277404	0.8809523809523809	0.7456841779066828	2.848972216542304	1.0526486068631362
0	23.0	0.8959471731761318	0.7666666666666667	0.8617575670976368	2.2514377416596387	-0.1833852498052294
0	18.0	0.8305740668661518	0.9473684210526315	1.0427961392356477	1.7956281449275049	0.679276784395496
0	55.0	0.8606944837434924	0.514018691588785	0.5151811542443046	1.964166537232877	0.02112459181841939
0	27.0	0.9358506718171117	0.84375	0.7896999203001988	2.837710040726073	0.484452863658181
0	193.0	0.76110717958287	0.38293650793650796	0.17846744798377048	1.5417201807802035	0.18941609750467217
0	26.0	0.7125381240383989	0.8666666666666667	0.9315453994258055	1.4252457281855655	0.8071236110932137
0	8.0	0.5773502691896258	1.0	1.7147432048155968	1.2247448709585762	0.0
0	18.0	0.8538738367584108	0.8571428571428571	1.1708043566284565	1.921303268077058	-1.2610933822524406
0	36.0	0.9814973212291546	0.8181818181818182	0.7873283775389088	5.222590213379312	-0.7220762027223988
0	18.0	0.8177681517766846	0.9473684210526315	1.1708043566284567	1.737475202113371	-0.5778028691912791
0	53.0	0.9371646365360696	0.5698924731182796	0.46440169941665366	2.8662539617325034	-0.32391290510053794
0	12.0	0.7675786521898157	1.0	1.3716109116521276	1.5601724988106354	0.6396697661585147
0	14.0	0.629288982059086	1.0	1.4353535174564	1.2867174554855634	-0.4251210954753274
0	8.0	0.816496580927726	1.0	3.141592653491618	1.7320508068617704	-0.7853981633974483
0	18.0	0.7226591383582849	1.0	1.323915398889484	1.4467496750225974	-1.3572411509889954
0	24.0	0.9516311373251919	0.8275862068965517	1.0560236756586314	3.254754175287315	0.8469180907721152
0	5.0	0.0	1.0	1.9634954084322613	0.9999999996047153	-0.7853981633974483
0	17.0	0.8437904726759928	0.8095238095238095	1.9431154581738475	1.8633329228028834	0.26262179982710243
0	11.0	0.9128709291752768	1.0	4.319689898550974	2.4494897417676733	0.7853981633974483
1	13.0	0.9254774670316781	0.8666666666666667	1.610653704735122	2.6398969581519447	-0.9856047880820287
1	29.0	0.9693597424864775	0.8055555555555556	0.694953992576268	4.07090780077631	1.4571226496781138
1	5.0	0.0	1.0	1.9634954084322613	0.9999999996047153	-0.7853981633974483
1	11.0	0.9128709291752768	1.0	4.319689898550974	2.4494897417676733	0.7853981633974483
1	5.0	0.0	1.0	1.9634954084322613	0.9999999996047153	-0.7853981633974483
1	5.0	0.0	1.0	1.9634954084322613	0.9999999996047153	-0.7853981633974483
1	21.0	0.6379094078906982	0.9545454545454546	1.2576948637168497	1.2985134148549453	-0.06473993480112762
1	114.0	0.8707082267633212	0.7307692307692307	0.5097569662127213	2.0333471247996195	0.44750811776529403
1	269.0	0.8659708872884345	0.41384615384615386	0.14454781070033232	1.999622417381687	0.7242345895268925
1	107.0	0.8454253826254412	0.6114285714285714	0.28922222936820347	1.8723311598736794	-1.1687946762015533
1	30.0	0.9593314786816809	0.8333333333333334	0.6468145013420669	3.5425570334016085	1.1452111780248744
1	5.0	0.0	1.0	1.9634954084322613	0.9999999996047153	-0.7853981633974483
1	5.0	0.0	1.0	1.9634954084322613	0.9999999996047153	-0.7853981633974483
1	5.0	0.0	1.0	1.9634954084322613	0.9999999996047153	-0.7853981633974483
1	22.0	0.9646331473404006	0.88	1.952430070040508	3.7936831855461426	-0.8111651419570407
1	15.0	0.7217155699489376	0.9375	1.7145136395651592	1.4446905841243434	0.04616466736579948
1	410.0	0.6432272995317205	0.5242966751918159	0.1295617914583711	1.3060366716024212	-0.5422252735866614
1	368.0	0.6350564046733165	0.43601895734597157	0.11573273991532092	1.2945557476637053	-0.597842001952702
1	5.0	0.0	1.0	1.9634954084322613	0.9999999996047153	-0.7853981633974483
1	16.0	0.8749653919296679	1.0	1.134309994802279	2.0653242927830737	-0.847575660670829
1	12.0	0.7675786521898157	1.0	1.3716109116521276	1.5601724988106354	-0.9311265606363819
1	509.0	0.8432588472115273	0.495618305744888	0.09793321669634877	1.8604384996294931	-0.7504553850371469
1	28.0	0.8299818341421191	0.9032258064516129	1.029711976917056	1.7927880439411334	-0.26070045092857197
1	56.0	0.7663452320083511	0.8615384615384616	0.7924918521938347	1.5565923111424727	-0.1830782751337652
1	627.0	0.8521952332725201	0.3675263774912075	0.1031618773491002	1.91122755728469	-1.1723180048528876
1	36.0	0.9684210344029848	0.8571428571428571	0.610875951081833	4.010902003557124	0.9147836093792971
1	15.0	0.9196050165311762	0.75	2.6179938779551324	2.5455380118680937	-1.0860345167375896
1	17.0	0.8708721441318457	0.7391304347826086	1.2052043694774215	2.0345481651766013	1.123818171170955
1	19.0	0.900119301590563	0.8260869565217391	0.9444887895268166	2.2954549817624685	-0.4206698673155047
1	14.0	0.9093087121712009	0.9333333333333333	2.1380658287633185	2.403140364904234	0.6419982844644536
1	33.0	0.9465619188213726	0.7857142857142857	0.7859239688857311	3.1005622903790737	0.47635060858764566
1	8.0	0.5773502691896258	1.0	1.7147432048155968	1.2247448709585762	1.5707963267948966
1	42.0	0.9014821795754464	0.65625	0.49061205697375243	2.3104494578953467	-0.582050715100616
1	5.0	0.0	1.0	1.9634954084322613	0.9999999996047153	-0.7853981633974483
1	5.0	0.0	1.0	1.9634954084322613	0.9999999996047153	-0.7853981633974483
1	173.0	0.7644284083942332	0.43908629441624364	0.20037820218298244	1.5510882969867839	-0.019372712369568227
1	24.0	0.7795687302018117	0.9230769230769231	1.0060994305318756	1.5966363620442454	1.2541567851923572
1	5.0	0.0	1.0	1.9634954084322613	0.9999999996047153	-0.7853981633974483
1	13.0	0.9254774670316781	0.8666666666666667	1.610653704735122	2.6398969581519447	-0.9856047880820287
1	28.0	0.8550089353409887	0.8	1.0032027378431752	1.9282190870037785	0.07881096891594407
1	29.0	0.977963406450027	0.90625	1.6800604465463216	4.789813931175339	-0.7939368558967405
1	67.0	0.9542282525488479	0.5826086956521739	0.38267970551344405	3.343594557149599	-0.2873923554837296
1	42.0	0.9375468812069162	0.56	0.556398830419972	2.87472843381438	-1.5375927228967787
1	12.0	0.7675786521898157	1.0	1.3716109116521276	1.5601724988106354	-0.9311265606363819
1	5.0	0.0	1.0	1.9634954084322613	0.9999999996047153	-0.7853981633974483
1	5.0	0.0	1.0	1.9634954084322613	0.9999999996047153	-0.7853981633974483
1	16.0	0.7071067811865476	1.0	1.2898320915080566	1.4142135620017042	0.7853981633974483
1	11.0	0.9128709291752768	1.0	4.319689898550974	2.4494897417676733	0.7853981633974483
1	10.0	0.6164414002968978	1.0	1.5271898776880848	1.2700012695986793	-0.7853981633974483
1	5.0	0.0	1.0	1.9634954084322613	0.9999999996047153	-0.7853981633974483
2	23.0	0.9377154924749757	1.0	0.9270668157743894	2.878491667593328	1.5707963267948966
2	10.0	0.8703882797784892	0.8333333333333334	1.238964388257786	2.031009600356163	-1.1071487177940904
2	5.0	0.0	1.0	1.9634954084322613	0.9999999996047153	-0.7853981633974483
2	5.0	0.0	1.0	1.9634954084322613	0.9999999996047153	-0.7853981633974483
2	5.0	0.0	1.0	1.9634954084322613	0.9999999996047153	-0.7853981633974483
2	5.0	0.0	1.0	1.9634954084322613	0.9999999996047153	-0.7853981633974483
2	23.0	0.7663491175043302	0.92	1.1433285346903568	1.5566035415570976	-0.7853981633974485
2	125.0	0.9047512203315078	0.7062146892655368	0.5236504608793727	2.3477462720852613	0.3784061249753046
2	11.0	0.9128709291752768	1.0	4.319689898550974	2.4494897417676733	0.7853981633974483
2	254.0	0.8496254959807473	0.44639718804920914	0.17570390955315104	1.8961425952036772	0.7549527135490331
2	109.0	0.865179409836248	0.6942675159235668	0.25816008139073643	1.994167259845839	-1.3167433800323716
2	22.0	0.9521288052469175	0.8461538461538461	0.773984294276235	3.271211555021094	1.207892250813138
2	17.0	0.9432863405217639	0.8947368421052632	1.9431154581738475	3.0122274731558414	-0.9302266336023872
2	10.0	0.9284766908852593	0.7142857142857143	1.7453292519700885	2.692582402502915	-0.3217505543966422
2	31.0	0.9786231038655386	0.7948717948717948	1.0009419032582187	4.862349120862125	-0.8606521654199457
2	406.0	0.61875172014414	0.48333333333333334	0.12816071522079076	1.2729341332454103	-0.6285662932871029
2	13.0	0.9254774670316781	0.8666666666666667	1.610653704735122	2.6398969581519434	0.585191538712868
2	16.0	0.8749653919296679	1.0	1.134309994802279	2.0653242927830737	-0.847575660670829
2	785.0	0.792016027042541	0.4731766124171187	0.06593527942348547	1.6380008404959765	0.37733360723227877
2	8.0	0.816496580927726	1.0	3.141592653491618	1.7320508068617704	-0.7853981633974483
2	5.0	0.0	1.0	1.9634954084322613	0.9999999996047153	-0.7853981633974483
2	5.0	0.0	1.0	1.9634954084322613	0.9999999996047153	-0.7853981633974483
2	504.0	0.8504083174440391	0.5075528700906344	0.12660423615205035	1.900695255072781	-0.5974791527915251
2	216.0	0.6872081005954062	0.7297297297297297	0.3621957949926351	1.3765371143745584	1.1773194798888023
2	34.0	0.8550595898514444	0.8717948717948718	1.218174753095284	1.9285296685910827	-0.7862445443071836
2	38.0	0.9516507159699426	0.8837209302325582	0.7174440803164762	3.2553967727739104	0.858585497544207
2	51.0	0.894202747496912	0.5666666666666667	0.5240525010474152	2.2338271965364935	-0.19776185084388803
2	35.0	0.7602877695419056	0.9210526315789473	0.8777531377275444	1.5394410664396265	0.35355472517277603
2	17.0	0.9199002634903978	0.85	1.1057596701490977	2.550029015106146	0.49529541809511785
2	8.0	0.5773502691896258	1.0	1.7147432048155968	1.2247448709585762	0.0
2	33.0	0.940632571298454	0.825	0.8458333227919829	2.9461457086084706	0.43077723246649857
2	5.0	0.0	1.0	1.9634954084322613	0.9999999996047153	-0.7853981633974483
2	44.0	0.8698605474345605	0.676923076923077	0.5751330797306272	2.027173418942345	-0.4328553899859069
2	10.0	0.9214426752509268	0.7142857142857143	1.0577842983062085	2.5739075342293236	0.0
2	36.0	0.8875767660488604	0.6666666666666666	0.8152604943519903	2.1707991927895107	-1.5268774195736536
2	189.0	0.7104578457275722	0.3351063829787234	0.1727109353409967	1.4209798240190101	0.0843147499206725
2	20.0	0.5562585268744822	0.9090909090909091	1.1978046321112854	1.2033559717068238	0.016660497939123598
2	48.0	0.9903918181700184	0.75	1.0870139924693205	7.231195520217045	-0.8489811383464092
2	20.0	0.6225788002137472	0.9090909090909091	1.071714503023458	1.277862000349434	-0.12397742240784537
2	71.0	0.9675511297959375	0.6339285714285714	0.4384000582562516	3.9576482881208097	-0.26359408023851105
2	36.0	0.8906081273512776	0.6923076923076923	0.9735582576091871	2.198906237366031	-1.3742233037312883
2	8.0	0.5773502691896258	1.0	1.7147432048155968	1.2247448709585762	1.5707963267948966
2	21.0	0.9080089002786509	0.9130434782608695	0.9430726846697763	2.3869146850522456	0.6100810218312039
2	9.0	0.8451542547285166	0.8181818181818182	1.5707963267730796	1.8708286926854099	0.0
2	12.0	0.7675786521898157	1.0	1.3716109116521276	1.5601724988106354	0.6396697661585147
2	5.0	0.0	1.0	1.9634954084322613	0.9999999996047153	-0.7853981633974483
2	5.0	0.0	1.0	1.9634954084322613	0.9999999996047153	-0.7853981633974483
3	13.0	0.8898489141605723	0.8666666666666667	1.121145135653812	2.1917553018330262	-1.219288210392018
3	8.0	0.5773502691896258	1.0	1.7147432048155968	1.2247448709585762	1.5707963267948966
3	11.0	0.9128709291752768	1.0	4.319689898550974	2.4494897417676733	-0.7853981633974483
3	8.0	0.5773502691896258	1.0	1.7147432048155968	1.2247448709585762	0.0
3	10.0	0.8703882797784892	0.8333333333333334	1.238964388257786	2.031009600356163	-1.1071487177940904
3	5.0	0.0	1.0	1.9634954084322613	0.9999999996047153	-0.7853981633974483
3	11.0	0.9128709291752768	1.0	4.319689898550974	2.4494897417676733	-0.7853981633974483
3	5.0	0.0	1.0	1.9634954084322613	0.9999999996047153	-0.7853981633974483
3	25.0	0.7458317950399967	0.9615384615384616	1.122705576987829	1.5011987348185325	-0.5901981397876566
3	111.0	0.9089513187700381	0.6342857142857142	0.43809475190571834	2.3986437095659427	0.4087218328152678
3	8.0	0.5773502691896258	1.0	1.7147432048155968	1.2247448709585762	0.0
3	5.0	0.0	1.0	1.9634954084322613	0.9999999996047153	-0.7853981633974483
3	5.0	0.0	1.0	1.9634954084322613	0.9999999996047153	-0.7853981633974483
3	243.0	0.8683608731441674	0.4043261231281198	0.1958932488990302	2.016402009480592	0.7289863891392401
3	99.0	0.8257580584644633	0.6073619631901841	0.36019716410951397	1.772972649317373	-1.3245134096027482
3	19.0	0.9560763839131584	0.8636363636363636	1.3129356470103475	3.411599573710489	1.0097598354028088
3	17.0	0.9459779109241885	0.8947368421052632	2.596222792069744	3.0842200732711404	-0.6885871669694756
3	5.0	0.0	1.0	1.9634954084322613	0.9999999996047153	-0.7853981633974483
3	5.0	0.0	1.0	1.9634954084322613	0.9999999996047153	-0.7853981633974483
3	1967.0	0.575079206432614	0.3805378216289418	0.030822623960504985	1.2223478387392885	0.48275359557514025
3	10.0	0.8703882797784892	0.8333333333333334	1.238964388257786	2.031009600356163	-1.1071487177940904
3	16.0	0.8749653919296679	1.0	1.134309994802279	2.0653242927830737	-0.7232206661240675
3	5.0	0.0	1.0	1.9634954084322613	0.9999999996047153	-0.7853981633974483
3	5.0	0.0	1.0	1.9634954084322613	0.9999999996047153	-0.7853981633974483
3	31.0	0.7982600556479122	0.8378378378378378	0.7382922131956866	1.660266491582532	-0.1904384194689237
3	36.0	0.9523690969668438	0.8571428571428571	0.6796838655629776	3.2792507745411634	0.8850978447547673
3	35.0	0.7026143844478706	0.9459459459459459	1.0001329564198327	1.405341501873816	0.39829037304924697
3	15.0	0.7861513777574233	0.8823529411764706	1.2092175857888032	1.6180339882787227	-0.5535743588970452
3	17.0	0.9595755616600249	0.6538461538461539	1.6689710972065386	3.553014626163306	-0.31613775913514114
3	5.0	0.0	1.0	1.9634954084322613	0.9999999996047153	-0.7853981633974483
3	10.0	0.6164414002968975	1.0	1.5271898776880848	1.2700012695986789	0.7853981633974485
3	31.0	0.9487487472895448	0.8157894736842105	0.7541402055475692	3.164243034952092	0.5685942977175362
3	5.0	0.0	1.0	1.9634954084322613	0.9999999996047153	-0.7853981633974483
3	17.0	0.8850145653731137	0.8947368421052632	1.2503645433956234	2.147935466760186	-0.23784760942749605
3	38.0	0.9001259452702932	0.7037037037037037	0.6666671782937714	2.295527315150212	-0.484235794635126
3	5.0	0.0	1.0	1.9634954084322613	0.9999999996047153	-0.7853981633974483
3	31.0	0.9369014310223324	0.6458333333333334	1.2110648490578646	2.8604639904699143	1.208281184098025
3	14.0	0.8506877704240235	0.9333333333333333	1.4353535174563994	1.9023294533429551	-0.3496819895583503
3	156.0	0.8869210389626604	0.46567164179104475	0.21447745212655325	2.164872041710835	0.45595910528207345
3	25.0	0.8815621279949944	0.8928571428571429	0.9805467826794212	2.1183387979431965	-0.31058032373093764
3	9.0	0.8451542547285166	0.8181818181818182	1.5707963267730796	1.8708286926854099	0.0
3	60.0	0.9703527823839584	0.49586776859504134	0.5053238291740181	4.137481201496395	-1.0830315394243766
3	22.0	0.8477398585212949	0.9166666666666666	1.0936185983994715	1.885326064848108	-0.46171914731512353
3	71.0	0.9677225348136655	0.5590551181102362	0.33070860911099526	3.9679698136362296	-0.35099958535056436
3	34.0	0.811311681839401	0.7555555555555555	0.6852232986169521	1.7105308023868238	1.0265014228416771
3	8.0	0.5773502691896258	1.0	1.7147432048155968	1.2247448709585762	0.0
3	16.0	0.7409712228106841	0.9411764705882353	1.289832091508057	1.4891217122122937	0.9152129781015771
3	5.0	0.0	1.0	1.9634954084322613	0.9999999996047153	-0.7853981633974483
3	13.0	0.9254774670316781	0.8666666666666667	1.610653704735122	2.6398969581519434	0.9856047880820287
4	5.0	0.0	1.0	1.9634954084322613	0.9999999996047153	-0.7853981633974483
4	8.0	0.5773502691896258	1.0	1.7147432048155968	1.2247448709585762	1.5707963267948966
4	5.0	0.0	1.0	1.9634954084322613	0.9999999996047153	-0.7853981633974483
4	13.0	0.925477467031678	0.8666666666666667	1.610653704735122	2.6398969581519425	-0.5851915387128679
4	5.0	0.0	1.0	1.9634954084322613	0.9999999996047153	-0.7853981633974483
4	5.0	0.0	1.0	1.9634954084322613	0.9999999996047153	-0.7853981633974483
4	16.0	0.8811394093114306	0.8421052631578947	1.134309994802279	2.114806160463106	1.2990429385664286
4	26.0	0.4760065949973939	1.0	1.2924583435630121	1.137085025981484	-0.7853981633974478
4	117.0	0.8958279631570706	0.6763005780346821	0.43430223779769134	2.2502198925337185	0.3042539295026402
4	5.0	0.0	1.0	1.9634954084322613	0.9999999996047153	-0.7853981633974483
4	34.0	0.9826616490003245	0.8095238095238095	0.7085347914098028	5.39351389012905	0.5237849534913543
4	74.0	0.9389260899690334	0.6727272727272727	0.42641846709209824	2.905972567312177	-0.8725221234160886
4	241.0	0.7093869173285686	0.4898373983739837	0.2161532246288829	1.418803435674259	1.0689876535901217
4	28.0	0.9523967148758772	0.8235294117647058	0.6668445796606202	3.2801786945394693	-1.0653006389521205
4	21.0	0.9653612955218327	0.8076923076923077	0.8236592974507134	3.8326395773739863	1.0788974573077863
4	20.0	0.9218070012854378	1.0	0.9645347434489914	2.5796523394006994	-0.8210518957900935
4	5.0	0.0	1.0	1.9634954084322613	0.9999999996047153	-0.7853981633974483
4	8.0	0.816496580927726	1.0	3.141592653491618	1.7320508068617704	0.7853981633974483
4	22.0	0.8758971213537393	0.88	0.9222578113208858	2.0725478385798457	-1.2490457723982544
4	425.0	0.6316100472552119	0.5221130221130221	0.16099116042897477	1.2898461924554896	-0.43846538790559303
4	16.0	0.8749653919296679	1.0	1.134309994802279	2.0653242927830737	-0.847575660670829
4	332.0	0.7499278670058356	0.45170068027210886	0.13066533676874054	1.5116709844802965	-1.0918549404040006
4	5.0	0.0	1.0	1.9634954084322613	0.9999999996047153	-0.7853981633974483
4	1088.0	0.7644335932390567	0.49364791288566245	0.05711407505181005	1.5511030877735488	1.2619848311114903
4	46.0	0.934709415110183	0.7931034482758621	0.5655449569250156	2.8136291048704347	-1.1631408360087547
4	34.0	0.9541938525565467	0.8292682926829268	0.6852232986169519	3.3423682344370924	-0.5605791545275988
4	11.0	0.7559289460184544	1.0	1.4822832322288846	1.527525231134877	1.5707963267948966
4	36.0	0.9514506826997571	0.8372093023255814	0.6498386404072738	3.24884989383331	0.8992841573018995
4	13.0	0.6452337023220694	0.8666666666666667	1.1537086777512096	1.308925785656102	-0.7853981633974483
4	31.0	0.8064413544862855	0.9393939393939394	1.2995450977703393	1.6911486345521343	0.5139721821440882
4	24.0	0.902852297782312	0.8	0.8598880610084357	2.3258472761313715	-0.2659640806920919
4	18.0	0.929988530879973	0.782608695652174	1.1708043566284565	2.7204330369393865	0.22625250381243198
4	28.0	0.9424446336760967	0.8235294117647058	1.1737826689538549	2.990768268979086	0.6265558814534903
4	32.0	0.9674835410189003	0.6956521739130435	0.8202020099801043	3.9536008673368146	0.27747911520935425
4	40.0	0.8591075108170481	0.6896551724137931	0.6346813721549315	1.9539067185246726	-0.2900544392790598
4	182.0	0.801414809173462	0.3807531380753138	0.2030704503944216	1.6719362205238049	0.20440963697814304
4	8.0	0.816496580927726	1.0	3.141592653491618	1.7320508068617704	-0.7853981633974483
4	21.0	0.8841801227896857	0.84	1.0439086621085867	2.1406577664926814	-0.19863070614346764
4	5.0	0.0	1.0	1.9634954084322613	0.9999999996047153	-0.7853981633974483
4	34.0	0.9879978383816616	0.85	1.924623069607096	6.4738452016790395	-0.9088858961898404
4	5.0	0.0	1.0	1.9634954084322613	0.9999999996047153	-0.7853981633974483
4	8.0	0.816496580927726	1.0	3.141592653491618	1.7320508068617704	0.7853981633974483
4	51.0	0.9592585068138908	0.6144578313253012	0.5931699036753745	3.539448995474034	-0.38841106728596736
4	5.0	0.0	1.0	1.9634954084322613	0.9999999996047153	-0.7853981633974483
4	17.0	0.9112765119137952	0.8947368421052632	1.37044659722731	2.428392790283819	0.4380290252990967
4	32.0	0.7779212674099982	0.8	0.8202020099801043	1.5914399365546537	0.8001651517231162
4	8.0	0.816496580927726	1.0	3.141592653491618	1.7320508068617704	0.7853981633974483
4	21.0	0.703154595157595	0.9130434782608695	1.012761480621441	1.4063965726596597	-0.07947648491434639
4	8.0	0.5773502691896258	1.0	1.7147432048155968	1.2247448709585762	1.5707963267948966
4	8.0	0.5773502691896258	1.0	1.7147432048155968	1.2247448709585762	1.5707963267948966
4	33.0	0.8044752319404667	0.825	0.9651887914780207	1.6835408067103241	0.8250115111640516
5	5.0	0.0	1.0	1.9634954084322613	0.9999999996047153	-0.7853981633974483
5	15.0	0.9071790343979208	0.7894736842105263	1.7145136395651592	2.3767375460381657	-1.344760975693493
5	31.0	0.9757879863043419	0.7948717948717948	1.1614993295663802	4.572085825513788	-0.7217560053555724
5	8.0	0.5773502691896258	1.0	1.7147432048155968	1.2247448709585762	0.0
5	21.0	0.7236313071068671	0.9545454545454546	1.1253002281746312	1.4488832467310415	0.6850146177764148
5	25.0	0.5455531551937658	0.9615384615384616	1.2427484072721269	1.1932088906251146	-0.6344930745162566
5	111.0	0.8792431055289319	0.7551020408163265	0.4204538574378556	2.0991938692106853	0.2827575952418001
5	5.0	0.0	1.0	1.9634954084322613	0.9999999996047153	-0.7853981633974483
5	5.0	0.0	1.0	1.9634954084322613	0.9999999996047153	-0.7853981633974483
5	11.0	0.9128709291752768	1.0	4.319689898550974	2.4494897417676733	0.7853981633974483
5	25.0	0.97431652826321	0.7352941176470589	1.122705576987829	4.4408361010968775	0.4274099097597699
5	114.0	0.8453698739307605	0.6514285714285715	0.29225863318710704	1.8720232221504591	-1.22003476333793
5	233.0	0.7364991554260149	0.4688128772635815	0.15736839618132673	1.47833107494124	1.126974750291575
5	23.0	0.9551221445827516	0.8214285714285714	0.824059391799751	3.375957766597809	1.0892991614544285
5	11.0	0.9128709291752768	1.0	4.319689898550974	2.4494897417676733	-0.7853981633974483
5	21.0	0.924044795934303	0.75	1.1253002281746312	2.6158548555693084	0.0
5	16.0	0.7071067811865476	1.0	1.2898320915080566	1.4142135620017042	-0.7853981633974483
5	19.0	0.918830865515986	0.8260869565217391	1.0181287778722852	2.5338808800714423	-0.909653578667974
5	1153.0	0.8065450479444842	0.4038528896672504	0.05098304891941707	1.6915532603616135	-0.6784492996410395
5	11.0	0.8193342786072867	0.9166666666666666	1.679908865456893	1.7442385026411793	-1.0350715242375133
5	17.0	0.8483960762351793	0.9444444444444444	1.1057596701490982	1.8890665590586244	-0.9974953673493316
5	17.0	0.7798401143947766	0.9444444444444444	1.2503645433956234	1.5974983161195693	-1.3270700092019585
5	5.0	0.0	1.0	1.9634954084322613	0.9999999996047153	-0.7853981633974483
5	33.0	0.5514988761890034	0.9705882352941176	1.1117124241806047	1.1987883105294739	-0.07322672113162486
5	8.0	0.5773502691896258	1.0	1.7147432048155968	1.2247448709585762	1.5707963267948966
5	734.0	0.7437517828056516	0.48544973544973546	0.09920191714312893	1.495985008435026	1.497281016597066
5	30.0	0.9480583770662688	0.9090909090909091	0.7523598323378952	3.143701184472546	-0.7853981633974484
5	37.0	0.9571947782154198	0.8604651162790697	0.6678897137519203	3.4548929866833498	1.0138797716871062
5	43.0	0.9496931575230092	0.7166666666666667	0.5426312654443713	3.1930324806802988	0.13856492818046826
5	28.0	0.7513472868611143	0.717948717948718	0.5372338997283631	1.5153650333738389	0.21505086726282838
5	19.0	0.922490132563842	0.7307692307692307	1.2358490431078155	2.590534873629208	0.322541692976916
5	22.0	0.9581959793715067	0.8461538461538461	0.7739842942762347	3.495126475914553	0.0
5	25.0	0.9340620817831723	0.8620689655172413	0.9805467826794212	2.8002524048749393	0.5674742398057018
5	33.0	0.8977235481181427	0.8461538461538461	0.6876955328389263	2.2698423774786463	-0.646107389571635
5	24.0	0.8954877007177969	0.7058823529411765	1.2860574036281498	2.246755499133082	1.2363815392253457
5	202.0	0.775016376367159	0.4279661016949153	0.19267065799282887	1.5824258332059662	0.2034285299122311
5	16.0	0.6682645840291155	0.8888888888888888	1.134309994802279	1.3442239075820641	-0.1608752771983211
5	11.0	0.8193342786072867	0.9166666666666666	1.679908865456893	1.7442385026411793	-0.5357248025573833
5	25.0	0.9817885803180946	0.8620689655172413	3.0974109706444652	5.263800701966315	-0.8678980456375269
5	5.0	0.0	1.0	1.9634954084322613	0.9999999996047153	-0.7853981633974483
5	15.0	0.6582805886043833	0.9375	1.2092175857888032	1.3284223279613623	0.0
5	8.0	0.5773502691896258	1.0	1.7147432048155968	1.2247448709585762	1.5707963267948966
5	75.0	0.9676642099334422	0.646551724137931	0.3460989551567931	3.964448390006807	-0.409381497544315
5	11.0	0.9128709291752768	1.0	4.319689898550974	2.4494897417676733	-0.7853981633974483
5	27.0	0.8106326567802885	0.8181818181818182	0.8363009620801899	1.7077814121097776	0.88344982959674
5	14.0	0.9058988669521836	0.875	1.6002127302608156	2.361308049346633	0.5905438777260155
5	8.0	0.5773502691896258	1.0	1.7147432048155968	1.2247448709585762	1.5707963267948966
5	5.0	0.0	1.0	1.9634954084322613	0.9999999996047153	-0.7853981633974483
5	10.0	0.6164414002968978	1.0	1.5271898776880848	1.2700012695986793	-0.7853981633974483
5	5.0	0.0	1.0	1.9634954084322613	0.9999999996047153	-0.7853981633974483
5	5.0	0.0	1.0	1.9634954084322613	0.9999999996047153	-0.7853981633974483
6	8.0	0.5773502691896258	1.0	1.7147432048155968	1.2247448709585762	1.5707963267948966
6	8.0	0.816496580927726	1.0	3.141592653491618	1.7320508068617704	-0.7853981633974483
6	10.0	0.9284766908852593	0.7142857142857143	1.7453292519700885	2.692582402502915	-0.3217505543966422
6	5.0	0.0	1.0	1.9634954084322613	0.9999999996047153	-0.7853981633974483
6	5.0	0.0	1.0	1.9634954084322613	0.9999999996047153	-0.7853981633974483
6	28.0	0.5330473986303915	0.7777777777777778	0.7312931000661184	1.1819138151855315	1.2714666299376964
6	5.0	0.0	1.0	1.9634954084322613	0.9999999996047153	-0.7853981633974483
6	23.0	0.708664665903118	0.9583333333333334	1.10921495496634	1.4173431214908956	-0.5751345901652959
6	114.0	0.8352698202939229	0.7450980392156863	0.568837492342307	1.8187099900363484	0.40548778998063245
6	5.0	0.0	1.0	1.9634954084322613	0.9999999996047153	-0.7853981633974483
6	8.0	0.816496580927726	1.0	3.141592653491618	1.7320508068617704	0.7853981633974483
6	5.0	0.0	1.0	1.9634954084322613	0.9999999996047153	-0.7853981633974483
6	11.0	0.8193342786072867	0.9166666666666666	1.679908865456893	1.7442385026411793	0.5357248025573833
6	5.0	0.0	1.0	1.9634954084322613	0.9999999996047153	-0.7853981633974483
6	105.0	0.8695911306717963	0.6140350877192983	0.25273497589037763	2.0252242345098095	-1.2292657804928377
6	231.0	0.7209798790267883	0.47046843177189407	0.18227661040394333	1.4430930737473338	0.995083753638414
6	20.0	0.9321603743080394	0.8333333333333334	0.8800197297155262	2.7620827957652474	1.1455155743593899
6	13.0	0.849643155168251	0.9285714285714286	1.4859118209564717	1.8962448888369858	-0.8760580505981934
6	16.0	0.9390991761471705	0.7272727272727273	1.2083268721065135	2.909969285588309	-0.16317940835338132
6	8.0	0.5773502691896258	1.0	1.7147432048155968	1.2247448709585762	0.0
6	34.0	0.9709099359755147	0.7906976744186046	0.797777736279192	4.176324845467346	-0.9825350038763729
6	427.0	0.5725586501548698	0.4965116279069767	0.13322060760432763	1.2197148397319089	-0.3533775768197708
6	17.0	0.8528028654224418	0.8947368421052632	1.1057596701490977	1.914854214942893	-1.0303768265243125
6	350.0	0.7415072817628036	0.4768392370572207	0.13502638271371298	1.4904355329754075	-1.0398158001895705
6	5.0	0.0	1.0	1.9634954084322613	0.9999999996047153	-0.7853981633974483
6	466.0	0.8673881424073272	0.643646408839779	0.14384880590394708	2.0095162491667224	-0.4936226171697698
6	8.0	0.5773502691896258	1.0	1.7147432048155968	1.2247448709585762	0.0
6	492.0	0.9299029115732969	0.5077399380804953	0.12305528681702163	2.7188314166227006	-0.5134088707740038
6	29.0	0.8961125215915626	0.90625	0.898249181493537	2.2531304881275025	-0.6665132307674544
6	206.0	0.7663313874721093	0.7463768115942029	0.4283381166141951	1.5565522977249444	1.2292715674187389
6	26.0	0.9215477878486621	0.9285714285714286	0.9315453994258055	2.575560809033274	-0.6857004454079834
6	37.0	0.9531538314905375	0.8809523809523809	0.6985639729397269	3.3059382458968245	0.8906025871932658
6	15.0	0.8308384736832956	0.8333333333333334	1.0365281423765897	1.7969011524905938	-0.1851617148513874
6	26.0	0.955061413372595	0.7222222222222222	0.9926734205063033	3.3737282144887795	0.4713116032512086
6	20.0	0.9295073330229946	0.8695652173913043	0.9941987258177015	2.7114700535152116	-0.4074007258007268
6	18.0	0.8849477555881374	0.6923076923076923	0.8251885899517798	2.147349787218119	0.0
6	20.0	0.9642381286552532	0.9090909090909091	3.0543797553761696	3.773052194750619	0.8561093864933329
6	28.0	0.8884774290884863	0.9032258064516129	0.9200095363677449	2.1790275156330257	0.6448369050398138
6	8.0	0.5773502691896258	1.0	1.7147432048155968	1.2247448709585762	0.0
6	13.0	0.7296608671767802	0.9285714285714286	1.3328282662095143	1.4623962400764594	-1.2253247127936957
6	33.0	0.7815304231607807	0.75	0.7859239688857309	1.6029054095867106	1.2681307869600316
6	190.0	0.8122597787698373	0.45023696682464454	0.19132604264560135	1.7143958683966762	0.2545905551041991
6	10.0	0.6164414002968978	1.0	1.5271898776880848	1.2700012695986793	0.7853981633974483
6	39.0	0.9876728837167412	0.7647058823529411	1.0964195283806535	6.388469077150843	-0.8303977868770104
6	5.0	0.0	1.0	1.9634954084322613	0.9999999996047153	-0.7853981633974483
6	5.0	0.0	1.0	1.9634954084322613	0.9999999996047153	-0.7853981633974483
6	17.0	0.9660917830792959	1.0	6.675884388669688	3.8729833445776154	-0.7853981633974483
6	29.0	0.7911597752035563	0.7435897435897436	1.03903140705186	1.635030129919237	1.160184669977248
6	19.0	0.9097775546086783	0.7916666666666666	1.0462365945345276	2.409080489697047	0.24942216769365222
6	23.0	0.895892171078148	0.71875	0.824059391799751	2.250875574534566	-1.062367143138979
6	20.0	0.567586589848995	1.0	1.300893729587174	1.2146038492348477	0.4539947456712583
6	8.0	0.816496580927726	1.0	3.141592653491618	1.7320508068617704	-0.7853981633974483
6	8.0	0.5773502691896258	1.0	1.7147432048155968	1.2247448709585762	0.0
7	24.0	0.9762553301499114	0.6857142857142857	0.9596335836484828	4.616314672555978	-1.1058753308545666
7	17.0	0.5548080030140655	0.9444444444444444	1.2052043694774215	1.2019542623635386	1.4483069952314644
7	22.0	0.6898605623642444	1.0	1.3175850953224137	1.3813256204910516	-0.5445663246200175
7	111.0	0.8999393148907161	0.8161764705882353	0.4229699905282667	2.2934981760811026	0.3324436607735854
7	8.0	0.5773502691896258	1.0	1.7147432048155968	1.2247448709585762	0.0
7	8.0	0.816496580927726	1.0	3.141592653491618	1.7320508068617704	0.7853981633974483
7	11.0	0.8193342786072867	0.9166666666666666	1.679908865456893	1.7442385026411793	0.5357248025573833
7	105.0	0.8774911941377816	0.6521739130434783	0.4782284671422521	2.0851024196382846	-1.3944234759124314
7	237.0	0.7315854860254459	0.48367346938775513	0.18927611456349125	1.4668139568057086	1.0448316089762062
7	8.0	0.5773502691896258	1.0	1.7147432048155968	1.2247448709585762	1.5707963267948966
7	20.0	0.9321603743080394	0.8333333333333334	0.8800197297155262	2.7620827957652474	1.1455155743593899
7	17.0	0.9071298982486924	0.9444444444444444	1.2052043694774215	2.3761393244823963	-0.7310675554771544
7	8.0	0.816496580927726	1.0	3.141592653491618	1.7320508068617704	0.7853981633974483
7	8.0	0.816496580927726	1.0	3.141592653491618	1.7320508068617704	-0.7853981633974483
7	17.0	0.9071298982486924	0.9444444444444444	1.2052043694774215	2.3761393244823963	-0.7310675554771544
7	847.0	0.9572420381120852	0.3974659784138902	0.08176591275839255	3.4567600529197926	-0.5251041385284478
7	8.0	0.816496580927726	1.0	3.141592653491618	1.7320508068617704	-0.7853981633974483
7	16.0	0.8749653919296679	1.0	1.134309994802279	2.0653242927830737	-0.847575660670829
7	313.0	0.6866983578577618	0.49369085173501576	0.1642403750166084	1.375624662436999	-1.0586627064382494
7	21.0	0.8183278300857526	0.9545454545454546	1.043908662108587	1.7398816399172639	-0.0894102211543672
7	5.0	0.0	1.0	1.9634954084322613	0.9999999996047153	-0.7853981633974483
7	8.0	0.5773502691896258	1.0	1.7147432048155968	1.2247448709585762	0.0
7	23.0	0.8185373932803859	0.92	1.0328891308288026	1.7407856961699948	-0.4913968616236646
7	470.0	0.9157643698847339	0.5340909090909091	0.11516927792617053	2.4893217839019095	-0.5092987989130283
7	25.0	0.8414392867182078	0.9259259259259259	0.954493673563753	1.8506466365276018	-0.5525172780195545
7	202.0	0.7606119530785984	0.7481481481481481	0.41595865190674575	1.5403412511408812	1.23427886837382
7	21.0	0.9372951823269775	0.9545454545454546	1.012761480621441	2.869139377173992	-0.7491370823815598
7	38.0	0.9276059371524741	0.8085106382978723	0.6859407870965667	2.67694468364844	1.0563053459339597
7	15.0	0.8215011156099433	0.9375	1.2092175857888032	1.7537493618863083	-0.4173427841951494
7	12.0	0.5563486402641867	1.0	1.3716109116521276	1.2034433352934202	1.5707963267948966
7	8.0	0.816496580927726	1.0	3.141592653491618	1.7320508068617704	-0.7853981633974483
7	5.0	0.0	1.0	1.9634954084322613	0.9999999996047153	-0.7853981633974483
7	26.0	0.7308543093482066	0.7027027027027027	1.286700602199293	1.4651295503484945	1.2524159669046144
7	10.0	0.8703882797784892	0.8333333333333334	1.238964388257786	2.031009600356163	-0.46364760900080615
7	25.0	0.954940352654277	0.9615384615384616	0.8729501510298822	3.3692974251094583	0.7594474641683618
7	14.0	0.9486832980505138	1.0	5.497787143610331	3.1622776588455035	0.7853981633974483
7	69.0	0.9232332438490589	0.4791666666666667	0.5474126834839738	2.6025400801520093	0.9832486733956619
7	11.0	0.8193342786072867	0.9166666666666666	1.679908865456893	1.7442385026411793	-1.0350715242375133
7	192.0	0.7890480707658626	0.41201716738197425	0.18193010507683466	1.6277857573966235	0.3607429215391913
7	9.0	0.8451542547285166	0.8181818181818182	1.5707963267730796	1.8708286926854099	0.0
7	46.0	0.988124507842054	0.7540983606557377	0.6261171630287642	6.508072791595584	-0.8102044293515462
7	5.0	0.0	1.0	1.9634954084322613	0.9999999996047153	-0.7853981633974483
7	11.0	0.8193342786072867	0.9166666666666666	1.679908865456893	1.7442385026411793	-0.5357248025573833
7	66.0	0.9783507099204487	0.6285714285714286	0.44621420140493107	4.831995582084645	-0.4431956687600509
7	34.0	0.6571480031180184	0.7555555555555555	0.9194716877420102	1.3266794723614175	0.9238928283918062
7	5.0	0.0	1.0	1.9634954084322613	0.9999999996047153	-0.7853981633974483
7	8.0	0.5773502691896258	1.0	1.7147432048155968	1.2247448709585762	1.5707963267948966
7	5.0	0.0	1.0	1.9634954084322613	0.9999999996047153	-0.7853981633974483
7	16.0	0.653676575132502	0.8888888888888888	1.134309994802279	1.3213984066612738	0.0
7	5.0	0.0	1.0	1.9634954084322613	0.9999999996047153	-0.7853981633974483
7	8.0	0.5773502691896258	1.0	1.7147432048155968	1.2247448709585762	1.5707963267948966
8	13.0	0.9011482577073829	0.6842105263157895	2.268928027561115	2.306746353656518	1.5065686103611629
8	5.0	0.0	1.0	1.9634954084322613	0.9999999996047153	-0.7853981633974483
8	10.0	0.6164414002968975	1.0	1.5271898776880848	1.2700012695986789	-0.7853981633974485
8	5.0	0.0	1.0	1.9634954084322613	0.9999999996047153	-0.7853981633974483
8	5.0	0.0	1.0	1.9634954084322613	0.9999999996047153	-0.7853981633974483
8	26.0	0.7781373821683393	0.9285714285714286	1.0899410497428652	1.592118091034298	-0.4562180859102697
8	122.0	0.90778611167589	0.6777777777777778	0.4118474861923633	2.3841687486082725	0.35483494032752144
8	5.0	0.0	1.0	1.9634954084322613	0.9999999996047153	-0.7853981633974483
8	15.0	0.7613815723014773	0.9375	1.2092175857888028	1.542486194814194	-1.5127255133549016
8	5.0	0.0	1.0	1.9634954084322613	0.9999999996047153	-0.7853981633974483
8	5.0	0.0	1.0	1.9634954084322613	0.9999999996047153	-0.7853981633974483
8	22.0	0.9658158472726598	0.8148148148148148	1.520241275485665	3.857590947448113	0.5664906713720786
8	109.0	0.9086836151681009	0.7517241379310344	0.5242986552012816	2.395293149575793	-1.3106922411993753
8	15.0	0.8882018505933833	0.9375	1.3312023204821648	2.176499055419819	0.9162549145980509
8	214.0	0.754375197578206	0.4897025171624714	0.19764513018458013	1.5233603631592527	1.079916768989918
8	17.0	0.8352690695845568	0.9444444444444444	1.37044659722731	1.8187062175626556	-0.5404195002705842
8	21.0	0.9352013217220854	0.7777777777777778	1.3659384160665327	2.8239294991979143	-0.30500197142701285
8	1487.0	0.7255693940886053	0.35062485262909693	0.040654574405736624	1.4531736460652196	-0.04661771657036424
8	23.0	0.9629791015997646	0.8518518518518519	1.4960277890252498	3.70952826852937	-0.6127363799383678
8	18.0	0.7226591383582849	1.0	1.323915398889484	1.4467496750225974	-1.3572411509889954
8	324.0	0.732594818583738	0.472992700729927	0.13846077425285044	1.4691515080474173	-0.8360928200586665
8	55.0	0.7883096214229958	0.8870967741935484	0.8578307329495378	1.6252795974148238	-0.21912791845167506
8	22.0	0.9355247787045771	1.0	0.8969415123966846	2.8307675687064746	-0.7853981633974483
8	39.0	0.9325797278217112	0.7959183673469388	0.7039918604412132	2.7703589243168634	1.030423249193297
8	11.0	0.7559289460184544	1.0	1.4822832322288846	1.527525231134877	1.5707963267948966
8	11.0	0.8193342786072867	0.9166666666666666	1.679908865456893	1.7442385026411793	-0.5357248025573833
8	5.0	0.0	1.0	1.9634954084322613	0.9999999996047153	-0.7853981633974483
8	18.0	0.919845885360694	0.8181818181818182	1.1708043566284565	2.5491999747462573	-0.16875750705712214
8	15.0	0.9003972014632946	0.7894736842105263	0.8939621297913303	2.298486928626034	-0.25289565779720174
8	40.0	0.9686996890884867	0.6060606060606061	1.124532849621183	4.02843107854096	1.1012856774200597
8	23.0	0.9479315421910262	0.9583333333333334	0.9377115811419888	3.139972159959674	0.7306328875149993
8	78.0	0.9027449989621846	0.4482758620689655	0.4339355919095322	2.324629442137859	1.0000048410507192
8	8.0	0.5773502691896258	1.0	1.7147432048155968	1.2247448709585762	1.5707963267948966
8	185.0	0.8254580576175305	0.4223744292237443	0.19609540217699933	1.7715938671468867	0.37572496041163095
8	5.0	0.0	1.0	1.9634954084322613	0.9999999996047153	-0.7853981633974483
8	55.0	0.9883084174472229	0.7051282051282052	0.7368037208309837	6.558755993703358	-0.7862241888246406
8	27.0	0.9084745235843762	0.7105263157894737	0.7468881768076671	2.3926865999830813	0.7105703496508888
8	5.0	0.0	1.0	1.9634954084322613	0.9999999996047153	-0.7853981633974483
8	45.0	0.9560521441090736	0.75	0.5126262562381461	3.4106797291796185	-0.7229209540524392
8	20.0	0.9139761411463837	0.8	1.774936427309553	2.4644628729108673	0.465199595739214
8	5.0	0.0	1.0	1.9634954084322613	0.9999999996047153	-0.7853981633974483
8	23.0	0.6598092915007954	0.9583333333333334	1.2724761530769277	1.3307904644446524	0.33399594417124373
8	5.0	0.0	1.0	1.9634954084322613	0.9999999996047153	-0.7853981633974483
8	5.0	0.0	1.0	1.9634954084322613	0.9999999996047153	-0.7853981633974483
8	68.0	0.851792674886855	0.723404255319149	0.4474927664442071	1.9088376149924726	1.567337544219485
8	8.0	0.816496580927726	1.0	3.141592653491618	1.7320508068617704	0.7853981633974483
8	10.0	0.8703882797784892	0.8333333333333334	1.238964388257786	2.031009600356163	1.1071487177940904
8	8.0	0.5773502691896258	1.0	1.7147432048155968	1.2247448709585762	1.5707963267948966
8	5.0	0.0	1.0	1.9634954084322613	0.9999999996047153	-0.7853981633974483
9	5.0	0.0	1.0	1.9634954084322613	0.9999999996047153	-0.7853981633974483
9	8.0	0.5773502691896258	1.0	1.7147432048155968	1.2247448709585762	0.0
9	8.0	0.5773502691896258	1.0	1.7147432048155968	1.2247448709585762	1.5707963267948966
9	28.0	0.958917875973662	0.8	0.904076557781617	3.5250512905912292	-0.6441300544931516
9	5.0	0.0	1.0	1.9634954084322613	0.9999999996047153	-0.7853981633974483
9	13.0	0.9320337272260424	0.7647058823529411	0.9817655835865422	2.759598632007895	1.5707963267948966
9	24.0	0.5849866175853744	1.0	1.3278012032107074	1.2329803335537088	-0.34216977520572756
9	5.0	0.0	1.0	1.9634954084322613	0.9999999996047153	-0.7853981633974483
9	136.0	0.9059149726679746	0.7046632124352331	0.40135011708760004	2.3615001708350505	0.5414614163442267
9	5.0	0.0	1.0	1.9634954084322613	0.9999999996047153	-0.7853981633974483
9	5.0	0.0	1.0	1.9634954084322613	0.9999999996047153	-0.7853981633974483
9	5.0	0.0	1.0	1.9634954084322613	0.9999999996047153	-0.7853981633974483
9	111.0	0.8893518198237501	0.7302631578947368	0.5516562233983748	2.187114118342223	-1.345963360579359
9	273.0	0.5816070131243039	0.40929535232383807	0.145579775812449	1.2293017810278382	-1.1822715591828328
9	32.0	0.9568668399591971	0.8	0.6576345111177874	3.4420226551424578	1.219791021126045
9	15.0	0.7613815723014773	0.9375	1.2092175857888028	1.542486194814194	-0.0580708134399951
9	23.0	0.933715203812043	0.7666666666666667	0.824059391799751	2.793166221161073	-0.26775786484741687
9	434.0	0.7486885091474109	0.468682505399568	0.15688127910850927	1.508473199396567	-0.5465651131132865
9	18.0	0.8722502182356493	0.9	1.0780241689001568	2.044739428286001	-1.2452579660726568
9	8.0	0.816496580927726	1.0	3.141592653491618	1.7320508068617704	0.7853981633974483
9	321.0	0.7751850419882634	0.4878419452887538	0.14603000895035592	1.5829441175943988	-0.9518461953163394
9	5.0	0.0	1.0	1.9634954084322613	0.9999999996047153	-0.7853981633974483
9	439.0	0.8602398397534009	0.6253561253561254	0.1455895874521172	1.9612088051885512	-0.49700217272424996
9	5.0	0.0	1.0	1.9634954084322613	0.9999999996047153	-0.7853981633974483
9	5.0	0.0	1.0	1.9634954084322613	0.9999999996047153	-0.7853981633974483
9	56.0	0.8101878878747816	0.8484848484848485	0.7924918521938344	1.7059889416227358	-0.33872285811738145
9	639.0	0.8461952551337912	0.4664233576642336	0.12068283098425228	1.876619902564786	1.5113895301640088
9	22.0	0.9528965490087482	0.9565217391304348	1.2745286146213468	3.2971144114084856	-0.710780881435943
9	38.0	0.9562380849823197	0.7916666666666666	0.6179245215563063	3.4177554603937526	0.8035481134084659
9	22.0	0.9036081122290262	0.88	0.9222578113208858	2.3344844399827447	-1.1130481490341144
9	34.0	0.890396812155508	0.8292682926829268	0.6419236508094788	2.196908245244675	0.408779475442268
9	25.0	0.9688236327108356	0.7575757575757576	0.8422063819550033	4.0363037216180135	-0.2837802362636948
9	46.0	0.9334159784548364	0.6865671641791045	0.517543361233549	2.787098625514269	1.0825079982378043
9	21.0	0.9368509513305955	0.9130434782608695	1.3659384160665327	2.8593577323664263	0.590205925766665
9	97.0	0.8865625631244233	0.43891402714932126	0.36614472462155284	2.1616540524714596	0.8022356761067296
9	5.0	0.0	1.0	1.9634954084322613	0.9999999996047153	-0.7853981633974483
9	8.0	0.816496580927726	1.0	3.141592653491618	1.7320508068617704	-0.7853981633974483
9	183.0	0.8430705717328094	0.43364928909952605	0.21552122094031073	1.859417103077546	0.3248505862326539
9	5.0	0.0	1.0	1.9634954084322613	0.9999999996047153	-0.7853981633974483
9	86.0	0.9047713741044131	0.36752136752136755	0.3657833196217158	2.3479822707096583	-1.2477695097021815
9	5.0	0.0	1.0	1.9634954084322613	0.9999999996047153	-0.7853981633974483
9	55.0	0.9332816342862537	0.5729166666666666	0.48192629184747093	2.7843878981662398	-0.28492531771664864
9	23.0	0.9077217322172235	0.8214285714285714	0.824059391799751	2.3833771403700648	0.3804064770137941
9	24.0	0.7417064287318947	0.9230769230769231	1.0777973539083157	1.490924748890091	0.6787138423215444
9	8.0	0.5773502691896258	1.0	1.7147432048155968	1.2247448709585762	0.0
9	77.0	0.8648942136788395	0.875	0.6987253098214875	1.9922137100643063	1.3544346800157407
9	5.0	0.0	1.0	1.9634954084322613	0.9999999996047153	-0.7853981633974483
9	5.0	0.0	1.0	1.9634954084322613	0.9999999996047153	-0.7853981633974483
9	22.0	0.8974565921128954	0.6666666666666666	1.2745286146213473	2.2670453192319355	-1.569466542696185
9	5.0	0.0	1.0	1.9634954084322613	0.9999999996047153	-0.7853981633974483
10	11.0	0.8193342786072867	0.9166666666666666	1.679908865456893	1.7442385026411793	-0.5357248025573833
10	22.0	0.9325903694149177	0.8148148148148148	0.7882307225910661	2.7705699583530436	-0.8268372047254501
10	8.0	0.5773502691896258	1.0	1.7147432048155968	1.2247448709585762	0.0
10	8.0	0.816496580927726	1.0	3.141592653491618	1.7320508068617704	-0.7853981633974483
10	14.0	0.8420753583206845	1.0	1.2947179437557332	1.8540496211607465	1.5707963267948966
10	21.0	0.7718425338596778	0.875	1.6929046201043243	1.5727876704315924	-0.7021954211667927
10	13.0	0.8898489141605723	0.8666666666666667	1.121145135653812	2.1917553018330262	-1.219288210392018
10	123.0	0.8541359446628323	0.6833333333333333	0.4790055264425202	1.9228927918382295	0.37890524469844883
10	5.0	0.0	1.0	1.9634954084322613	0.9999999996047153	-0.7853981633974483
10	5.0	0.0	1.0	1.9634954084322613	0.9999999996047153	-0.7853981633974483
10	274.0	0.8165120326647292	0.4370015948963317	0.15311331138334408	1.7321163680002802	0.7510105699161223
10	114.0	0.8960207081211908	0.6589595375722543	0.30443323598784333	2.2521900426766432	-1.2866963468930477
10	32.0	0.9623309835323887	0.8	0.6486027213282073	3.6780847235748455	1.3465833878498614
10	22.0	0.9276066608684964	0.8461538461538461	1.0936185983994717	2.676957561585465	-0.6724737735356121
10	8.0	0.5773502691896258	1.0	1.7147432048155968	1.2247448709585762	0.0
10	8.0	0.5773502691896258	1.0	1.7147432048155968	1.2247448709585762	1.5707963267948966
10	28.0	0.9549692411451026	0.8484848484848485	0.8672750717868634	3.370353099143546	-0.8119600540167962
10	910.0	0.9628952486986956	0.4060687193217314	0.06752278679921297	3.7054134669119643	-0.5668189524985143
10	15.0	0.8215011156099433	0.9375	1.2092175857888032	1.7537493618863083	-1.1534535425997472
10	300.0	0.6561878982150512	0.4665629860031104	0.14945218522557008	1.3252097329543164	-0.9454122461060885
10	19.0	0.8111794156155896	0.9047619047619048	1.235849043107815	1.7099940306598114	0.34233250102357454
10	5.0	0.0	1.0	1.9634954084322613	0.9999999996047153	-0.7853981633974483
10	5.0	0.0	1.0	1.9634954084322613	0.9999999996047153	-0.7853981633974483
10	450.0	0.913381353811218	0.5250875145857643	0.12495945172042944	2.456368590735437	-0.4858158417471027
10	263.0	0.8100728389148694	0.7032085561497327	0.39533420301611893	1.7055263588711302	0.9271810094694946
10	8.0	0.5773502691896258	1.0	1.7147432048155968	1.2247448709585762	1.5707963267948966
10	41.0	0.9482470627198492	0.7884615384615384	0.7082942306269243	3.1492742562105196	0.7316095771200664
10	19.0	0.935123999154463	0.8260869565217391	1.2058946070898016	2.8223025291516577	-1.1766479737925752
10	27.0	0.7031782516059903	0.7714285714285715	0.6547827548797789	1.4064428483774636	0.6330114044992949
10	28.0	0.9476801984171704	0.7368421052631579	0.9398097894193153	3.132622993041859	-0.11235558420732134
10	38.0	0.8885746656286851	0.6440677966101694	0.938546603589465	2.1799219638995955	1.1175801890837191
10	28.0	0.9256600154259771	0.9032258064516129	0.8001063651358662	2.64301093637959	0.6128130444177057
10	8.0	0.5773502691896258	1.0	1.7147432048155968	1.2247448709585762	0.0
10	76.0	0.8774207517560358	0.5170068027210885	0.5155206013256242	2.0845423184172516	1.1814703520976346
10	17.0	0.8850145653731137	0.8947368421052632	1.2503645433956234	2.147935466760186	-1.3329487173674006
10	169.0	0.8500265585046615	0.4043062200956938	0.2395609264233717	1.89847044137402	0.36995401609131895
10	5.0	0.0	1.0	1.9634954084322613	0.9999999996047153	-0.7853981633974483
10	12.0	0.7675786521898157	1.0	1.3716109116521276	1.5601724988106354	0.6396697661585147
10	91.0	0.9135356528779774	0.4642857142857143	0.3622676553331758	2.4584602317501916	-1.186914091941643
10	48.0	0.9524593587898296	0.631578947368421	0.5205115766120346	3.2822864590228913	-0.5971011110044188
10	19.0	0.900119301590563	0.8260869565217391	0.9444887895268166	2.2954549817624685	0.42066986731550476
10	24.0	0.7595253305739215	0.8888888888888888	1.1930384709812418	1.537331655761847	0.35595337074864275
10	8.0	0.5773502691896258	1.0	1.7147432048155968	1.2247448709585762	0.0
10	70.0	0.844494995062408	0.7216494845360825	0.4257243095839235	1.8671924115592797	1.4268693227704912
10	18.0	0.7233682102134418	0.8571428571428571	1.1708043566284565	1.448304625886386	-0.7549788968062133
10	8.0	0.816496580927726	1.0	3.141592653491618	1.7320508068617704	0.7853981633974483
11	8.0	0.5773502691896258	1.0	1.7147432048155968	1.2247448709585762	0.0
11	24.0	0.8088466356274395	0.7272727272727273	0.9596335836484828	1.7006234120309978	-0.675358969292173
11	5.0	0.0	1.0	1.9634954084322613	0.9999999996047153	-0.7853981633974483
11	5.0	0.0	1.0	1.9634954084322613	0.9999999996047153	-0.7853981633974483
11	22.0	0.6916804094294089	0.9565217391304348	1.1788859533258038	1.3846508595489724	-0.7216882716225034
11	16.0	0.9335880865871715	0.8421052631578947	1.1056300185350294	2.790583503304749	-1.0634116502726354
11	5.0	0.0	1.0	1.9634954084322613	0.9999999996047153	-0.7853981633974483
11	116.0	0.8607176473076595	0.6783625730994152	0.3615388281916874	1.9643176305877887	0.44300932169029406
11	5.0	0.0	1.0	1.9634954084322613	0.9999999996047153	-0.7853981633974483
11	11.0	0.9128709291752768	1.0	4.319689898550974	2.4494897417676733	0.7853981633974483
11	111.0	0.8575174597143026	0.6	0.2812300862012992	1.943805125421682	-1.1357116450405853
11	271.0	0.44369973685465725	0.38330975954738333	0.14950758371481063	1.1158528542242332	-1.2868508017612366
11	34.0	0.970733396602156	0.6938775510204082	0.6759031205593691	4.1638962568113564	1.329853631933157
11	14.0	0.8653912307405884	0.875	1.1286030800695495	1.9956223432695597	-0.4078459616581117
11	22.0	0.9483178481713568	0.6875	1.0936185983994715	3.1513729403612856	-0.4240360325768893
11	914.0	0.9572114519060263	0.41004934948407357	0.06364618336941832	3.4555513479592346	-0.5539503787594574
11	17.0	0.7798401143947765	0.9444444444444444	1.2503645433956234	1.597498316119569	-1.3270700092019585
11	289.0	0.789741049698829	0.43655589123867067	0.14631786132170196	1.630150323158529	-0.9189577685769148
11	731.0	0.7376585918821211	0.39279957012358946	0.08197423361225922	1.4810998955343206	-1.337042949764937
11	12.0	0.0	1.0	1.6170362533406015	0.9999999997388835	-0.7853981633974483
11	40.0	0.9397204243808608	0.8	0.5889948388268175	2.9244576559147863	0.8307980729472686
11	20.0	0.918160937000728	0.8695652173913043	1.4710171098772038	2.523929120667506	-1.1735757119986276
11	10.0	0.9214426752509268	0.7142857142857143	1.0577842983062085	2.5739075342293236	1.5707963267948966
11	26.0	0.9386539196958585	0.7878787878787878	1.1676138000673422	2.899722555222897	-0.18273709043427946
11	8.0	0.5773502691896258	1.0	1.7147432048155968	1.2247448709585762	1.5707963267948966
11	25.0	0.6574021691095999	0.78125	1.1510307391821504	1.3270697324989398	-1.0907611455920527
11	26.0	0.9337889542414562	0.8666666666666667	0.805326852373516	2.7946681060742273	0.5826285060005675
11	5.0	0.0	1.0	1.9634954084322613	0.9999999996047153	-0.7853981633974483
11	5.0	0.0	1.0	1.9634954084322613	0.9999999996047153	-0.7853981633974483
11	15.0	0.9128709291752769	0.8823529411764706	1.2092175857888032	2.4494897419446526	1.5707963267948966
11	131.0	0.8072402926992714	0.41455696202531644	0.26048006616522695	1.6942750699291074	0.1961457368029923
11	57.0	0.8749637279317879	0.5533980582524272	0.46497900110260854	2.065311466800261	-1.2706754888482956
11	48.0	0.9554090401431162	0.5517241379310345	0.8943106049188799	3.386552246224658	-0.4480785650717353
11	11.0	0.7559289460184544	1.0	1.4822832322288846	1.527525231134877	0.0
11	39.0	0.9870751940640504	0.9285714285714286	1.179403930399668	6.239946030479904	-0.8232286541751934
11	31.0	0.8836889024595573	0.7948717948717948	0.794570697168226	2.136411137641145	0.7083820406621671
11	43.0	0.9586360833265971	0.6935483870967742	0.5696464216204475	3.5132762274999267	-0.6992076845354377
11	28.0	0.8566474475917599	0.8484848484848485	0.8672750717868634	1.9383516240143925	0.35094153343271667
11	8.0	0.5773502691896258	1.0	1.7147432048155968	1.2247448709585762	1.5707963267948966
11	25.0	0.870219255933847	1.0	1.0192517186325962	2.0297783125109996	0.7853981633974483
11	5.0	0.0	1.0	1.9634954084322613	0.9999999996047153	-0.7853981633974483
11	8.0	0.5773502691896258	1.0	1.7147432048155968	1.2247448709585762	0.0
11	5.0	0.0	1.0	1.9634954084322613	0.9999999996047153	-0.7853981633974483
11	77.0	0.6193360903496746	0.5968992248062015	0.39175476948348864	1.2736809418921577	-0.5729008413752769
11	5.0	0.0	1.0	1.9634954084322613	0.9999999996047153	-0.7853981633974483
11	8.0	0.816496580927726	1.0	3.141592653491618	1.7320508068617704	0.7853981633974483
11	5.0	0.0	1.0	1.9634954084322613	0.9999999996047153	-0.7853981633974483
11	5.0	0.0	1.0	1.9634954084322613	0.9999999996047153	-0.7853981633974483
11	14.0	0.3892494720807616	0.8235294117647058	1.242455499116687	1.0856202964297428	0.0
11	5.0	0.0	1.0	1.9634954084322613	0.9999999996047153	-0.7853981633974483
12	8.0	0.816496580927726	1.0	3.141592653491618	1.7320508068617704	-0.7853981633974483
12	28.0	0.8835312902699496	0.875	1.0032027378431752	2.1350544147752766	-0.7756591354891845
12	5.0	0.0	1.0	1.9634954084322613	0.9999999996047153	-0.7853981633974483
12	11.0	0.9128709291752768	1.0	4.319689898550974	2.4494897417676733	-0.7853981633974483
12	5.0	0.0	1.0	1.9634954084322613	0.9999999996047153	-0.7853981633974483
12	25.0	0.7454365671709939	1.0	1.2427484072721269	1.5002027434733098	-0.7853981633974483
12	153.0	0.9427120295933853	0.5583941605839416	0.3253254167598973	2.9975336494895686	0.6383258299142385
12	5.0	0.0	1.0	1.9634954084322613	0.9999999996047153	-0.7853981633974483
12	9.0	0.8451542547285166	0.8181818181818182	1.5707963267730796	1.8708286926854099	0.0
12	117.0	0.8700235620550378	0.6724137931034483	0.28487581264141065	2.0283558327372915	-1.1740340032126912
12	259.0	0.5330503571628228	0.4295190713101161	0.16158411624305088	1.181916419095962	1.4926232907304051
12	11.0	0.7559289460184544	1.0	1.4822832322288846	1.527525231134877	1.5707963267948966
12	16.0	0.8790490729915326	0.8888888888888888	1.0407149836697394	2.097617695676978	1.0303768265243125
12	19.0	0.9522796207608893	0.9047619047619048	2.1717172767825352	3.2762500925720497	-0.7256837003882791
12	22.0	0.9283920872131528	0.7586206896551724	1.245344339157532	2.6910503397029473	-0.2752928224000811
12	1527.0	0.7179452798123173	0.3740813326800588	0.042358189759846704	1.4365761457007789	0.019298433095428964
12	17.0	0.8897565210026093	1.0	1.1454006794557343	2.1908902293065218	1.5707963267948966
12	298.0	0.8034628513658794	0.4501510574018127	0.13813163211784438	1.6796704196714094	-1.02554056976668
12	8.0	0.5773502691896258	1.0	1.7147432048155968	1.2247448709585762	1.5707963267948966
12	55.0	0.8036076993903183	0.8088235294117647	0.7783402119760875	1.6802222474975936	-0.4100060007332915
12	5.0	0.0	1.0	1.9634954084322613	0.9999999996047153	-0.7853981633974483
12	27.0	0.9294361993861334	0.8181818181818182	0.9498898157026521	2.7101529828561906	-0.7881592950169115
12	35.0	0.9514329715292608	0.8333333333333334	0.7926143695088794	3.2482721935386745	0.7147631156781169
12	13.0	0.7296608671767801	0.9285714285714286	1.3328282662095143	1.4623962400764592	-0.3454716140012008
12	23.0	0.908763343419592	0.5897435897435898	0.7748298713986032	2.396289451092148	0.4566865013709353
12	22.0	0.9482549544060095	0.8461538461538461	0.9042474527854786	3.149508017345266	-0.3272452731024946
12	14.0	0.9093087121712009	0.9333333333333333	2.1380658287633185	2.403140364904234	-0.6419982844644536
12	41.0	0.9357322244640673	0.640625	0.6302432484443159	2.8351805828086256	1.1161753841701512
12	8.0	0.5773502691896258	1.0	1.7147432048155968	1.2247448709585762	0.0
12	30.0	0.9415440140021455	0.8108108108108109	0.7689393843563477	2.968327971516348	0.2864659452241166
12	8.0	0.816496580927726	1.0	3.141592653491618	1.7320508068617704	0.7853981633974483
12	61.0	0.8357850925515733	0.49193548387096775	0.37665357117790643	1.821305464383236	1.1246701302890383
12	173.0	0.8322251121391399	0.4505208333333333	0.21822151145768942	1.8036285688656333	0.5001309510062657
12	5.0	0.0	1.0	1.9634954084322613	0.9999999996047153	-0.7853981633974483
12	58.0	0.9611845302594251	0.4715447154471545	0.6919138752661156	3.624418573745916	-0.8265530778378403
12	26.0	0.819942695833171	0.8666666666666667	0.8758946372332037	1.7468908549937017	0.4716540420534819
12	52.0	0.9252678316539262	0.5909090909090909	0.40611539399955676	2.6363352160779114	-0.2171213260805721
12	20.0	0.94243937770408	0.8333333333333334	0.7635949388510024	2.9906357654244085	0.602524512766276
12	5.0	0.0	1.0	1.9634954084322613	0.9999999996047153	-0.7853981633974483
12	8.0	0.5773502691896258	1.0	1.7147432048155968	1.2247448709585762	0.0
12	18.0	0.9505418666412594	0.8181818181818182	0.8323186781317484	3.219611729846827	0.4050019723753664
12	72.0	0.6709680090835397	0.6923076923076923	0.4493958988086778	1.3486425871860486	-1.1359544247957694
12	8.0	0.816496580927726	1.0	3.141592653491618	1.7320508068617704	0.7853981633974483
12	5.0	0.0	1.0	1.9634954084322613	0.9999999996047153	-0.7853981633974483
12	5.0	0.0	1.0	1.9634954084322613	0.9999999996047153	-0.7853981633974483
12	5.0	0.0	1.0	1.9634954084322613	0.9999999996047153	-0.7853981633974483
13	34.0	0.9644002740995604	0.8292682926829268	0.6852232986169521	3.781478885401574	-0.5133782149127624
13	45.0	0.976807819954894	0.7627118644067796	0.7540566636655424	4.670323755969699	-0.7781708869664213
13	5.0	0.0	1.0	1.9634954084322613	0.9999999996047153	-0.7853981633974483
13	5.0	0.0	1.0	1.9634954084322613	0.9999999996047153	-0.7853981633974483
13	12.0	0.7675786521898157	1.0	1.3716109116521276	1.5601724988106354	0.9311265606363819
13	21.0	0.8411200825074139	0.9545454545454546	2.829813443346053	1.848946902815698	-0.7853981633974483
13	5.0	0.0	1.0	1.9634954084322613	0.9999999996047153	-0.7853981633974483
13	113.0	0.8215567677555001	0.6890243902439024	0.4663002343279002	1.7539960223937414	0.2254924792587054
13	28.0	0.9777262496036423	0.8235294117647058	0.904076557781617	4.764531873996208	0.5657121630141592
13	5.0	0.0	1.0	1.9634954084322613	0.9999999996047153	-0.7853981633974483
13	116.0	0.8832587648328301	0.6904761904761905	0.30455059539631707	2.1327151758341616	-1.17119255862581
13	277.0	0.366196936166794	0.4328125	0.15521817760108833	1.0746478628120368	-1.5417519175211458
13	17.0	0.9071298982486924	0.9444444444444444	1.2052043694774215	2.3761393244823963	0.8397287713177423
13	16.0	0.9531018844226564	0.8888888888888888	1.9823430212124575	3.3041507535904984	-0.6245228861991272
13	20.0	0.9321086322064422	0.8333333333333334	1.1978046321112856	2.7610670310939165	-0.4651278069709804
13	1487.0	0.7365048732924333	0.36136087484811663	0.0417388616137897	1.478344680939908	-0.007348483755488943
13	18.0	0.7226591383582849	1.0	1.323915398889484	1.4467496750225974	1.3572411509889954
13	321.0	0.791375693272182	0.4652173913043478	0.12800915813895405	1.6357774170626977	-1.057124561077939
13	5.0	0.0	1.0	1.9634954084322613	0.9999999996047153	-0.7853981633974483
13	15.0	0.7613815723014773	0.9375	1.2092175857888028	1.542486194814194	0.0580708134399951
13	52.0	0.7786300436927077	0.896551724137931	0.7358852913228464	1.5936679852391078	-0.486595815875206
13	27.0	0.9433166331835495	0.9	0.8871520529260399	3.01300877766501	-0.8126315371958628
13	11.0	0.7559289460184544	1.0	1.4822832322288846	1.527525231134877	0.0
13	34.0	0.9301575819934619	0.8947368421052632	0.8714646356038612	2.7236041234401736	0.4951126402116301
13	22.0	0.9177857920945474	0.8461538461538461	0.8628811687578906	2.518410451327407	-1.2391497040881818
13	14.0	0.7644707871564383	0.875	1.6002127302608156	1.5512092053196387	-1.5707963267948966
13	25.0	0.9453370732045876	0.78125	0.7743527426668423	3.0665929121164375	-0.3003040646565689
13	21.0	0.8667805363747992	0.7241379310344828	1.2515469817078626	2.005254628525263	1.04191118464011
13	5.0	0.0	1.0	1.9634954084322613	0.9999999996047153	-0.7853981633974483
13	14.0	0.9093087121712009	0.9333333333333333	2.1380658287633185	2.403140364904235	0.928798042330443
13	5.0	0.0	1.0	1.9634954084322613	0.9999999996047153	-0.7853981633974483
13	14.0	0.9093087121712009	0.9333333333333333	2.1380658287633185	2.403140364904234	0.6419982844644536
13	32.0	0.9788750476187459	0.7441860465116279	0.7398388250073596	4.890946861184392	0.0956335563367935
13	26.0	0.9028974133311707	0.9629629629629629	0.9561611214229812	2.3263599497075487	0.18056625985563862
13	8.0	0.5773502691896258	1.0	1.7147432048155968	1.2247448709585762	1.5707963267948966
13	10.0	0.6164414002968978	1.0	1.5271898776880848	1.2700012695986793	0.7853981633974483
13	52.0	0.8600430172945288	0.5652173913043478	0.5438537702335597	1.959932977189368	-0.6024024513328428
13	5.0	0.0	1.0	1.9634954084322613	0.9999999996047153	-0.7853981633974483
13	128.0	0.8971674274543652	0.48484848484848486	0.2596688210364338	2.2640281367374766	0.1339708039177772
13	31.0	0.9561373512143264	0.6739130434782609	1.1835721552190537	3.4139165408983096	-0.4431301160510168
13	57.0	0.9791436566548246	0.6063829787234043	0.44294252580710014	4.922007336144571	-0.8090447966241912
13	34.0	0.8172719013476519	0.7555555555555555	0.6058317643426122	1.735351184260163	0.798487201905611
13	24.0	0.9135160976225617	0.8888888888888888	0.8598880610084357	2.4581948296688902	-1.0327704764443764
13	27.0	0.887398322874711	0.7941176470588235	0.9673740686344902	2.169180980975719	0.550365697587023
13	20.0	0.9425919327719461	0.9090909090909091	1.3008937295871739	2.9944891692148814	0.8278902249697887
13	8.0	0.5773502691896258	1.0	1.7147432048155968	1.2247448709585762	1.5707963267948966
13	10.0	0.8703882797784892	0.8333333333333334	1.238964388257786	2.031009600356163	0.46364760900080615
13	67.0	0.7015976324481753	0.7613636363636364	0.5642782759109869	1.403364322584773	1.5516720504358192
13	5.0	0.0	1.0	1.9634954084322613	0.9999999996047153	-0.7853981633974483
13	14.0	0.6292889820590859	1.0	1.4353535174564	1.2867174554855634	0.42512109547532756
13	5.0	0.0	1.0	1.9634954084322613	0.9999999996047153	-0.7853981633974483
14	5.0	0.0	1.0	1.9634954084322613	0.9999999996047153	-0.7853981633974483
14	10.0	0.6164414002968975	1.0	1.5271898776880848	1.2700012695986789	0.7853981633974485
14	15.0	0.7613815723014773	0.9375	1.2092175857888028	1.542486194814194	-1.5127255133549016
14	10.0	0.6164414002968978	1.0	1.5271898776880848	1.2700012695986793	-0.7853981633974483
14	5.0	0.0	1.0	1.9634954084322613	0.9999999996047153	-0.7853981633974483
14	21.0	0.7690610671373921	0.9545454545454546	1.1253002281746312	1.5645160043595476	-1.1223216073596691
14	127.0	0.8970179436196706	0.6135265700483091	0.3700770470084178	2.2624734979029117	0.6124801976297771
14	11.0	0.9128709291752768	1.0	4.319689898550974	2.4494897417676733	-0.7853981633974483
14	14.0	0.8420753583206845	1.0	1.2947179437557332	1.8540496211607465	0.0
14	5.0	0.0	1.0	1.9634954084322613	0.9999999996047153	-0.7853981633974483
14	265.0	0.2686696316050068	0.3791130185979971	0.14194759377233132	1.0381710734715826	1.2551246407852261
14	116.0	0.8788020528455753	0.6863905325443787	0.2776181972692611	2.095616720921479	-1.1450470151894074
14	17.0	0.9117963308873357	0.9444444444444444	1.37044659722731	2.4352068812107195	0.7853981633974483
14	15.0	0.9487389165542427	0.6818181818181818	0.8037858772675933	3.163947584888599	-0.18544564440633118
14	8.0	0.5773502691896258	1.0	1.7147432048155968	1.2247448709585762	0.0
14	1588.0	0.7364450540203061	0.3967024731451411	0.04021670629081325	1.4782023617360105	-0.026865363723784088
14	17.0	0.7798401143947765	0.9444444444444444	1.2503645433956234	1.597498316119569	1.3270700092019585
14	5.0	0.0	1.0	1.9634954084322613	0.9999999996047153	-0.7853981633974483
14	288.0	0.7184735856765248	0.5423728813559322	0.1985079597091332	1.437702390906288	-0.7714004895220467
14	18.0	0.8305740668661518	0.9473684210526315	1.0427961392356477	1.7956281449275049	0.679276784395496
14	5.0	0.0	1.0	1.9634954084322613	0.9999999996047153	-0.7853981633974483
14	5.0	0.0	1.0	1.9634954084322613	0.9999999996047153	-0.7853981633974483
14	27.0	0.9630851327294601	0.8181818181818182	0.7140044013611985	3.714751590017126	-0.6737320462302222
14	40.0	0.9220626706415638	0.8888888888888888	0.6787510567575923	2.58370822566752	0.5776066596419704
14	16.0	0.45643546458763845	0.9411764705882353	1.134309994802279	1.1239029736401915	0.0
14	24.0	0.8185395054722635	0.7058823529411765	1.2860574036281494	1.7407948166146971	0.6039086849759597
14	17.0	0.9104174944771027	0.85	1.7429292711970565	2.4172649457204933	-0.5072331482560541
14	13.0	0.925477467031678	0.8666666666666667	1.610653704735122	2.6398969581519425	-0.5851915387128679
14	17.0	0.8909916327332768	0.8095238095238095	1.1057596701490982	2.2025474783101995	-0.12912610990551937
14	8.0	0.816496580927726	1.0	3.141592653491618	1.7320508068617704	0.7853981633974483
14	5.0	0.0	1.0	1.9634954084322613	0.9999999996047153	-0.7853981633974483
14	35.0	0.9282881514354345	0.7291666666666666	0.641823991014368	2.6891719628718964	0.17310156869916796
14	10.0	0.8703882797784892	0.8333333333333334	1.238964388257786	2.031009600356163	1.1071487177940904
14	87.0	0.8606914891998153	0.3972602739726027	0.38703609381864357	1.9641470070740894	0.3932405176628571
14	11.0	0.7559289460184544	1.0	1.4822832322288846	1.527525231134877	1.5707963267948966
14	163.0	0.8830654847353836	0.4591549295774648	0.23904002024583806	2.131061232204798	0.6180990700229644
14	8.0	0.5773502691896258	1.0	1.7147432048155968	1.2247448709585762	0.0
14	68.0	0.921854716026961	0.4276729559748428	0.4061254486732696	2.5804077418716767	1.5134665210195748
14	11.0	0.7559289460184544	1.0	1.4822832322288846	1.527525231134877	0.0
14	50.0	0.9005167290273193	0.5434782608695652	0.5840619725878008	2.2997949893288925	-0.5100207917082125
14	18.0	0.9088272631891583	0.9	0.9645430527211123	2.39708916810603	0.5454488792398724
14	5.0	0.0	1.0	1.9634954084322613	0.9999999996047153	-0.7853981633974483
14	13.0	0.8898489141605723	0.8666666666666667	1.121145135653812	2.1917553018330262	-0.35150811640287877
14	10.0	0.8703882797784892	0.8333333333333334	1.238964388257786	2.031009600356163	1.1071487177940904
14	58.0	0.7978022119071319	0.7733333333333333	0.5536063306682383	1.6585968816879104	-1.2019120922515916
14	8.0	0.5773502691896258	1.0	1.7147432048155968	1.2247448709585762	0.0
14	5.0	0.0	1.0	1.9634954084322613	0.9999999996047153	-0.7853981633974483
14	10.0	0.6164414002968975	1.0	1.5271898776880848	1.2700012695986789	-0.7853981633974485
14	5.0	0.0	1.0	1.9634954084322613	0.9999999996047153	-0.7853981633974483
15	14.0	0.8420753583206845	1.0	1.2947179437557332	1.8540496211607465	1.5707963267948966
15	22.0	0.9322215265025481	0.88	1.0936185983994717	2.7632848123301947	-0.9102002537969917
15	5.0	0.0	1.0	1.9634954084322613	0.9999999996047153	-0.7853981633974483
15	20.0	0.9120228988363187	0.8695652173913043	1.1978046321112856	2.4381960947314893	-0.9206857771366602
15	26.0	0.6495461882991146	0.9629629629629629	1.2022380906347474	1.3152319964295354	-0.9241064529229391
15	5.0	0.0	1.0	1.9634954084322613	0.9999999996047153	-0.7853981633974483
15	126.0	0.7940709693313635	0.711864406779661	0.42535068246096536	1.6452102363169074	0.5010806024416142
15	11.0	0.9128709291752768	1.0	4.319689898550974	2.4494897417676733	-0.7853981633974483
15	8.0	0.5773502691896258	1.0	1.7147432048155968	1.2247448709585762	0.0
15	17.0	0.9432863405217637	0.8947368421052632	1.9431154581738475	3.012227473155838	0.6405696931925094
15	120.0	0.8877186976335949	0.7017543859649122	0.26456126578548406	2.1720891214036646	-1.1398324323498876
15	8.0	0.816496580927726	1.0	3.141592653491618	1.7320508068617704	0.7853981633974483
15	22.0	0.9548973141658202	0.8461538461538461	1.1788859533258038	3.3677265642071363	0.9501646386072018
15	5.0	0.0	1.0	1.9634954084322613	0.9999999996047153	-0.7853981633974483
15	247.0	0.6865202222202771	0.4634146341463415	0.155533951044037	1.3753063822529286	-1.1922008629060585
15	11.0	0.8193342786072867	0.9166666666666666	1.679908865456893	1.7442385026411793	-0.5357248025573833
15	19.0	0.9243473155655307	0.8260869565217391	0.9956925618270924	2.6208737386614755	-0.618749470745873
15	1593.0	0.7285981356368509	0.39420935412026725	0.04395914237038527	1.4599788570930787	0.0018513378450017645
15	19.0	0.7947194142390264	0.95	1.0181287778722852	1.6475089416775286	1.5707963267948966
15	296.0	0.678554708719493	0.5451197053406999	0.20266969199422905	1.3613779604748144	-0.7472263658933461
15	21.0	0.8555540831038364	0.9545454545454546	1.012761480621441	1.9315704659761863	0.9151007005533605
15	5.0	0.0	1.0	1.9634954084322613	0.9999999996047153	-0.7853981633974483
15	19.0	0.9478073417400203	0.7307692307692307	1.1007292580820722	3.136333899750131	0.18069016627282916
15	5.0	0.0	1.0	1.9634954084322613	0.9999999996047153	-0.7853981633974483
15	23.0	0.9141024227840833	0.8846153846153846	0.824059391799751	2.4661924060971976	-0.7526283912452519
15	36.0	0.930855125016283	0.8780487804878049	0.7608075482306222	2.736813209888474	0.5414088931956806
15	27.0	0.9284048092989423	0.84375	0.7767871743948986	2.6912805443178067	-1.096429112918132
15	29.0	0.780364961553036	0.7837837837837838	1.1072126613339535	1.5991701269623066	0.5130061760934791
15	23.0	0.9207176122571518	0.7666666666666667	1.2324716784769765	2.5625944420536797	-0.4049182672320173
15	11.0	0.8193342786072867	0.9166666666666666	1.679908865456893	1.7442385026411793	-0.5357248025573833
15	116.0	0.9612232744227477	0.35802469135802467	0.28244097663592854	3.6261929909673816	0.21432714427304236
15	19.0	0.9466936028166931	0.9047619047619048	1.686189605944075	3.104284622415822	0.8071236110932137
15	32.0	0.9202180667846214	0.9142857142857143	0.8384779468035105	2.5548914111275542	0.20801180273606154
15	5.0	0.0	1.0	1.9634954084322613	0.9999999996047153	-0.7853981633974483
15	5.0	0.0	1.0	1.9634954084322613	0.9999999996047153	-0.7853981633974483
15	5.0	0.0	1.0	1.9634954084322613	0.9999999996047153	-0.7853981633974483
15	83.0	0.7615081375149547	0.6287878787878788	0.4429173018797242	1.542840001827253	0.7698723058510464
15	54.0	0.9746874630640892	0.627906976744186	0.5397938908035597	4.472836036956754	-0.8277421535855023
15	49.0	0.8683501726852078	0.6363636363636364	0.4851066969105197	2.0163258353199915	-1.0150105867188384
15	23.0	0.9014266224827633	0.7931034482758621	1.2324716784769765	2.3098320122824347	0.6659678653961005
15	67.0	0.6312522273549658	0.5037593984962406	0.38893426797668335	1.289361619113882	-1.505909088623299
15	14.0	0.9058988669521836	0.875	1.6002127302608156	2.361308049346633	-0.5905438777260155
15	5.0	0.0	1.0	1.9634954084322613	0.9999999996047153	-0.7853981633974483
15	20.0	0.567586589848995	1.0	1.300893729587174	1.2146038492348477	-1.1168015811236383
15	52.0	0.9220992964019475	0.9811320754716981	0.8394996607982944	2.584290909616212	-1.4469442632241032
15	30.0	0.9304393197833242	0.7142857142857143	0.9857245032511555	2.7289150243012354	0.6219346344135483
15	8.0	0.5773502691896258	1.0	1.7147432048155968	1.2247448709585762	1.5707963267948966
15	5.0	0.0	1.0	1.9634954084322613	0.9999999996047153	-0.7853981633974483
16	38.0	0.9661353921044512	0.8444444444444444	0.6564678235078811	3.875433273501932	-0.47899195620173657
16	30.0	0.9768262518270487	0.7894736842105263	0.6935988984443996	4.672158939380846	-1.1668451256990895
16	8.0	0.5773502691896258	1.0	1.7147432048155968	1.2247448709585762	0.0
16	36.0	0.9737178110486346	0.6923076923076923	0.9735582576091873	4.390628611262883	-0.7076580892929787
16	15.0	0.5585038992742907	1.0	1.3312023204821648	1.2055427543669557	0.7853981633974483
16	5.0	0.0	1.0	1.9634954084322613	0.9999999996047153	-0.7853981633974483
16	5.0	0.0	1.0	1.9634954084322613	0.9999999996047153	-0.7853981633974483
16	106.0	0.8290757147834891	0.7412587412587412	0.4537089561392586	1.7884725217266706	0.2490024972051511
16	5.0	0.0	1.0	1.9634954084322613	0.9999999996047153	-0.7853981633974483
16	11.0	0.7559289460184544	1.0	1.4822832322288846	1.527525231134877	0.0
16	22.0	0.9682917950856228	0.8461538461538461	1.2453443391575325	4.002851057581123	0.5739155404133062
16	113.0	0.8735472909557795	0.6807228915662651	0.3299950145123374	2.0544879631517277	-1.1749216779921086
16	8.0	0.816496580927726	1.0	3.141592653491618	1.7320508068617704	0.7853981633974483
16	26.0	0.9628815238554232	0.8387096774193549	0.9741607280234157	3.7047413019775486	1.0342472233509614
16	123.0	0.9661065955201777	0.5256410256410257	0.24975097423980636	3.873814966110427	-0.5584810088626976
16	137.0	0.9091074737675104	0.6618357487922706	0.3519372188408819	2.400605097459617	-0.00888245915798325
16	11.0	0.7559289460184544	1.0	1.4822832322288846	1.527525231134877	0.0
16	5.0	0.0	1.0	1.9634954084322613	0.9999999996047153	-0.7853981633974483
16	5.0	0.0	1.0	1.9634954084322613	0.9999999996047153	-0.7853981633974483
16	8.0	0.5773502691896258	1.0	1.7147432048155968	1.2247448709585762	1.5707963267948966
16	524.0	0.8546304573033858	0.515748031496063	0.09930970096448477	1.9259038176601777	-0.10006657650298377
16	18.0	0.7226591383582849	1.0	1.323915398889484	1.4467496750225974	1.3572411509889954
16	5.0	0.0	1.0	1.9634954084322613	0.9999999996047153	-0.7853981633974483
16	5.0	0.0	1.0	1.9634954084322613	0.9999999996047153	-0.7853981633974483
16	324.0	0.7348365100943514	0.47928994082840237	0.14955935159528413	1.4743950363597949	-1.1284432410754903
16	20.0	0.8130148106652176	0.9090909090909091	1.071714503023458	1.7174959424544065	1.1761667527584745
16	25.0	0.8899948122859733	0.8928571428571429	1.2427484072721269	2.1931236115332546	0.009129420109307586
16	1031.0	0.8291248739391475	0.47842227378190255	0.07003252345598167	1.7887057297550897	1.158961670681612
16	8.0	0.816496580927726	1.0	3.141592653491618	1.7320508068617704	-0.7853981633974483
16	23.0	0.9141024227840833	0.8846153846153846	0.824059391799751	2.4661924060971976	-0.7526283912452519
16	33.0	0.9069767719800014	0.8048780487804879	0.7859239688857311	2.3742781474690977	0.275965571729812
16	25.0	0.9429079022684601	0.78125	0.7613273655690944	3.0025198846522123	-1.14420569160273
16	21.0	0.7723391842834142	0.5833333333333334	1.4002950353097257	1.5742816614833681	0.3566790490053101
16	22.0	0.9326486108601995	0.7857142857142857	0.8059578771928089	2.771725846201126	-0.25525914627277535
16	8.0	0.5773502691896258	1.0	1.7147432048155968	1.2247448709585762	0.0
16	54.0	0.9850425663364376	0.6352941176470588	0.45077807639773215	5.803453983139406	-0.10150622533638391
16	38.0	0.9879487825204923	0.8085106382978723	1.2269610427036228	6.460735214497988	0.9261577367812153
16	5.0	0.0	1.0	1.9634954084322613	0.9999999996047153	-0.7853981633974483
16	34.0	0.931023640457304	0.8292682926829268	0.7330564348543427	2.7400347450111515	0.07930801247906966
16	5.0	0.0	1.0	1.9634954084322613	0.9999999996047153	-0.7853981633974483
16	5.0	0.0	1.0	1.9634954084322613	0.9999999996047153	-0.7853981633974483
16	62.0	0.8571358519431261	0.5254237288135594	0.3557366370201112	1.94140674898443	-0.32691087489279114
16	71.0	0.6698095949838249	0.7244897959183674	0.5832203310914106	1.3467416742178493	0.7481895846439462
16	37.0	0.9860482165378717	0.8043478260869565	0.8681698894802972	6.007451071038114	-0.5723881125402507
16	35.0	0.9406979167528242	0.603448275862069	0.6521014827533499	2.947718825207046	-1.0171891314888881
16	8.0	0.816496580927726	1.0	3.141592653491618	1.7320508068617704	0.7853981633974483
16	25.0	0.9394155943734054	0.8333333333333334	0.8795276071320851	2.9173204236729045	0.8305183070194581
16	8.0	0.5773502691896258	1.0	1.7147432048155968	1.2247448709585762	1.5707963267948966
16	5.0	0.0	1.0	1.9634954084322613	0.9999999996047153	-0.7853981633974483
16	50.0	0.9632250423707122	0.6578947368421053	0.4579306120423702	3.7216786136328595	1.0088536188586767
16	5.0	0.0	1.0	1.9634954084322613	0.9999999996047153	-0.7853981633974483
16	25.0	0.7828428028311417	0.8064516129032258	0.8072112123050155	1.6071498053302662	0.6953500395504435
16	13.0	0.8898489141605723	0.8666666666666667	1.121145135653812	2.1917553018330262	-0.35150811640287877
16	24.0	0.8315329840543267	0.9230769230769231	1.109758237508998	1.8002598098140348	-1.2288576867675325
16	5.0	0.0	1.0	1.9634954084322613	0.9999999996047153	-0.7853981633974483
16	51.0	0.7868306893232307	0.9272727272727272	0.9206047405769712	1.620301962518205	-1.3359963669671977
16	29.0	0.6398286231307346	0.8529411764705882	0.9528670198094503	1.3012063395170816	1.2078784905961804
16	5.0	0.0	1.0	1.9634954084322613	0.9999999996047153	-0.7853981633974483
16	10.0	0.8703882797784892	0.8333333333333334	1.238964388257786	2.031009600356163	1.1071487177940904
17	35.0	0.964737840158207	0.8536585365853658	0.6734111167715151	3.7992094796514717	-0.4451167361913293
17	11.0	0.7559289460184544	1.0	1.4822832322288846	1.527525231134877	1.5707963267948966
17	25.0	0.9721694284364207	0.7352941176470589	0.8957167302171206	4.26841685219163	-1.1723422725615342
17	8.0	0.5773502691896258	1.0	1.7147432048155968	1.2247448709585762	1.5707963267948966
17	21.0	0.9421600687856814	0.84	1.1253002281746312	2.9836206590340533	-0.9078874949608804
17	18.0	0.8298134413850571	0.75	1.597442784578598	1.7919833285587607	-1.069407457747789
17	121.0	0.8239007436917813	0.6914285714285714	0.49558575530783905	1.7644958400387414	0.4359291246542399
17	5.0	0.0	1.0	1.9634954084322613	0.9999999996047153	-0.7853981633974483
17	5.0	0.0	1.0	1.9634954084322613	0.9999999996047153	-0.7853981633974483
17	8.0	0.816496580927726	1.0	3.141592653491618	1.7320508068617704	-0.7853981633974483
17	11.0	0.8193342786072867	0.9166666666666666	1.679908865456893	1.7442385026411793	-0.5357248025573833
17	17.0	0.9432863405217639	0.8947368421052632	1.9431154581738475	3.0122274731558396	0.6405696931925094
17	113.0	0.8493448357620806	0.6420454545454546	0.27070384685838894	1.8945193217450338	-1.0893006390327151
17	116.0	0.9815947495958358	0.5201793721973094	0.3222707153727279	5.236266155372062	-0.47148073568931925
17	20.0	0.9321086322064422	0.8333333333333334	1.1978046321112856	2.7610670310939165	1.1056685198239162
17	138.0	0.9144004302398803	0.6764705882352942	0.3305940784642272	2.470289301111963	0.005357656930131951
17	13.0	0.849643155168251	0.9285714285714286	1.4859118209564717	1.8962448888369858	-0.8760580505981934
17	9.0	0.8451542547285166	0.8181818181818182	1.5707963267730796	1.8708286926854099	0.0
17	8.0	0.5773502691896258	1.0	1.7147432048155968	1.2247448709585762	1.5707963267948966
17	1446.0	0.7454993751591492	0.3577436912419594	0.04467226944938979	1.500360854885349	0.09890116422890304
17	19.0	0.8409611277729155	0.95	1.1379144005057211	1.8481024679148472	1.266133134206352
17	317.0	0.645399083744073	0.4620991253644315	0.14523227125234195	1.3091651856740139	-0.7456790081121012
17	5.0	0.0	1.0	1.9634954084322613	0.9999999996047153	-0.7853981633974483
17	22.0	0.8858968621272754	0.9565217391304348	1.017278384383248	2.155719434359837	-1.3428909373726565
17	5.0	0.0	1.0	1.9634954084322613	0.9999999996047153	-0.7853981633974483
17	16.0	0.7743509938859529	0.9411764705882353	1.134309994802279	1.5803872610721972	0.5535743588970452
17	42.0	0.6129924553262991	0.9333333333333333	1.0002668694909302	1.2656805787473864	-0.5317466268522121
17	5.0	0.0	1.0	1.9634954084322613	0.9999999996047153	-0.7853981633974483
17	49.0	0.8258564788286787	0.7777777777777778	0.6669508910523793	1.7734257932255226	0.04479163634716462
17	21.0	0.9068353127785808	0.9130434782608695	0.9430726846697763	2.3725629366223666	-0.654322508113869
17	37.0	0.9175810233717422	0.7872340425531915	0.7456841779066832	2.51541432265609	0.22248679605203603
17	25.0	0.9183481560120796	0.8928571428571429	0.8422063819550035	2.526697710651117	-1.2051448499942565
17	5.0	0.0	1.0	1.9634954084322613	0.9999999996047153	-0.7853981633974483
17	16.0	0.6990921475708208	0.8421052631578947	1.8288145488695033	1.3985396157499221	-1.1227686345092247
17	14.0	0.9525305724880007	0.6666666666666666	1.3744467859347964	3.2846876789317974	-0.20797256562332656
17	22.0	0.8825524405487931	0.7857142857142857	0.9222578113208858	2.1266913281789064	-0.19931969723577372
17	99.0	0.963660185789581	0.43231441048034935	0.3323323705618317	3.7434796906376744	0.31725665394620367
17	5.0	0.0	1.0	1.9634954084322613	0.9999999996047153	-0.7853981633974483
17	32.0	0.9854585185996884	0.8205128205128205	2.0814299673394783	5.885254726646306	0.8674320003623539
17	31.0	0.9035380638462364	0.8857142857142857	0.794570697168226	2.3336795997778066	0.16864524719833457
17	21.0	0.9115987817113208	0.9130434782608695	1.0439086621085867	2.4326100813045914	1.1585439796273167
17	75.0	0.5627792770008136	0.7894736842105263	0.6512577135664428	1.2097644244946755	0.6822095225163035
17	14.0	0.9058988669521836	0.875	1.6002127302608156	2.361308049346633	-0.5905438777260155
17	52.0	0.9651186644904641	0.5777777777777777	0.5098843269944924	3.8195223652743455	-0.8365099430467285
17	31.0	0.7193259298536107	0.7045454545454546	1.1106887454692296	1.4395267752027003	1.0940509617807777
17	23.0	0.8386346580536548	0.71875	1.0328891308288026	1.8358920764867372	0.6468265354295812
17	5.0	0.0	1.0	1.9634954084322613	0.9999999996047153	-0.7853981633974483
17	41.0	0.9619169448081853	0.7321428571428571	0.5802172489276289	3.658421997794955	0.8640958940530917
17	5.0	0.0	1.0	1.9634954084322613	0.9999999996047153	-0.7853981633974483
17	24.0	0.8418249578608195	0.75	0.7749227638128146	1.8527074320881098	1.1709173533539001
17	11.0	0.7559289460184544	1.0	1.4822832322288846	1.527525231134877	0.0
17	8.0	0.816496580927726	1.0	3.141592653491618	1.7320508068617704	0.7853981633974483
17	5.0	0.0	1.0	1.9634954084322613	0.9999999996047153	-0.7853981633974483
17	5.0	0.0	1.0	1.9634954084322613	0.9999999996047153	-0.7853981633974483
17	56.0	0.7516380087717309	0.9655172413793104	1.0297119769185628	1.5161258522569483	-1.3759090643062142
17	31.0	0.8992597525979565	0.8378378378378378	1.0185819866928607	2.2861583627373476	0.7928994760202497
17	5.0	0.0	1.0	1.9634954084322613	0.9999999996047153	-0.7853981633974483
17	5.0	0.0	1.0	1.9634954084322613	0.9999999996047153	-0.7853981633974483
17	5.0	0.0	1.0	1.9634954084322613	0.9999999996047153	-0.7853981633974483
17	5.0	0.0	1.0	1.9634954084322613	0.9999999996047153	-0.7853981633974483
17	8.0	0.816496580927726	1.0	3.141592653491618	1.7320508068617704	-0.7853981633974483
18	5.0	0.0	1.0	1.9634954084322613	0.9999999996047153	-0.7853981633974483
18	24.0	0.9373432714135045	0.7058823529411765	0.8230767383232792	2.8702045764385304	-0.4230133215500795
18	11.0	0.7559289460184544	1.0	1.4822832322288846	1.527525231134877	1.5707963267948966
18	5.0	0.0	1.0	1.9634954084322613	0.9999999996047153	-0.7853981633974483
18	27.0	0.7951376743201862	0.9	1.0589905252937748	1.6489977756080656	-1.0137008993436953
18	5.0	0.0	1.0	1.9634954084322613	0.9999999996047153	-0.7853981633974483
18	119.0	0.8156216712976682	0.7880794701986755	0.5491436755154449	1.7283527462169235	0.3136573600070744
18	5.0	0.0	1.0	1.9634954084322613	0.9999999996047153	-0.7853981633974483
18	17.0	0.9432863405217637	0.8947368421052632	1.9431154581738475	3.012227473155838	0.6405696931925094
18	17.0	0.9432863405217637	0.8947368421052632	1.9431154581738475	3.012227473155838	0.6405696931925094
18	114.0	0.8394738333126439	0.6589595375722543	0.3022909627481841	1.8402646141474919	-1.0788969005648534
18	23.0	0.9561464221207749	0.8214285714285714	0.8617575670976368	3.414261682446424	1.0655573811851629
18	95.0	0.9755790496677142	0.4973821989528796	0.30633512173505	4.5527260014907185	-0.3700614719792286
18	146.0	0.9162617735449152	0.73	0.4521728850536653	2.4963800466171047	0.001276411343678369
18	5.0	0.0	1.0	1.9634954084322613	0.9999999996047153	-0.7853981633974483
18	19.0	0.8805079249114901	0.9047619047619048	1.0181287778722852	2.109564771222657	-0.6353376683075419
18	11.0	0.6446583712203042	0.9166666666666666	2.7646015351037256	1.3080944576440543	0.0
18	8.0	0.5773502691896258	1.0	1.7147432048155968	1.2247448709585762	0.0
18	933.0	0.9500962485569908	0.4609683794466403	0.06300070229493292	3.205570844365779	-0.5394251031507393
18	18.0	0.8679755587375139	0.9473684210526315	1.0780241689001568	2.0136650671658445	1.2834691476461553
18	328.0	0.6186723063661392	0.42105263157894735	0.13624947033297546	1.2728328003785165	-0.6640314377297767
18	20.0	0.9187795405622853	1.0	1.0252525124730394	2.5331140247775514	1.5707963267948966
18	5.0	0.0	1.0	1.9634954084322613	0.9999999996047153	-0.7853981633974483
18	33.0	0.9201268702958565	0.7857142857142857	0.9429825017672709	2.5534930864563194	0.5835034569207355
18	5.0	0.0	1.0	1.9634954084322613	0.9999999996047153	-0.7853981633974483
18	49.0	0.6781589077052989	0.7777777777777778	0.9251252614607194	1.3607010249654554	-0.15770388867423535
18	542.0	0.8984167282582383	0.47627416520210897	0.1330137078897648	2.2771577941628367	-1.547602719741802
18	8.0	0.5773502691896258	1.0	1.7147432048155968	1.2247448709585762	1.5707963267948966
18	50.0	0.8210900240735355	0.78125	0.6449160457575036	1.7519310653914848	-0.0006734456160647817
18	36.0	0.8834100954712333	0.8181818181818182	0.7761774016104802	2.134013092581505	0.16927413349058998
18	24.0	0.9051120646667539	0.7741935483870968	1.1574416921387896	2.3519833217312773	-1.0650164445723804
18	8.0	0.816496580927726	1.0	3.141592653491618	1.7320508068617704	-0.7853981633974483
18	5.0	0.0	1.0	1.9634954084322613	0.9999999996047153	-0.7853981633974483
18	21.0	0.8608473080353031	0.84	1.1253002281746312	1.9651641121796821	-0.20074954680970167
18	20.0	0.9120228988363187	0.8695652173913043	1.1978046321112856	2.4381960947314893	-0.9206857771366602
18	8.0	0.5773502691896258	1.0	1.7147432048155968	1.2247448709585762	1.5707963267948966
18	51.0	0.9829641052333773	0.5862068965517241	0.4777134339356278	5.440766641696928	-0.16030557288882952
18	30.0	0.9821381450608925	0.8823529411764706	1.416529825010069	5.314589940515154	0.8548121337066258
18	29.0	0.8789402958360768	0.8529411764705882	0.7842552630740675	2.096735776233486	0.11714114748349955
18	11.0	0.9128709291752768	1.0	4.319689898550974	2.4494897417676733	0.7853981633974483
18	22.0	0.8817600541222106	0.7333333333333333	0.7544870101296726	2.1199995376277685	1.1120480200078078
18	23.0	0.9318263725422931	0.7666666666666667	0.9641786209263807	2.7555465564654402	1.4711170562629772
18	154.0	0.6516799288999815	0.43874643874643876	0.2956024702349041	1.3184018511942013	0.6716970590246516
18	78.0	0.9178185153891663	0.39	0.4271024388468926	2.5188903065333843	-1.4647577321954945
18	17.0	0.9432863405217639	0.8947368421052632	1.9431154581738475	3.0122274731558396	0.6405696931925094
18	78.0	0.5462185698089792	0.639344262295082	0.41210408862544	1.19382645292654	-1.3522355603169403
18	5.0	0.0	1.0	1.9634954084322613	0.9999999996047153	-0.7853981633974483
18	5.0	0.0	1.0	1.9634954084322613	0.9999999996047153	-0.7853981633974483
18	8.0	0.5773502691896258	1.0	1.7147432048155968	1.2247448709585762	0.0
18	50.0	0.7692152624570463	0.9259259259259259	0.9025536672323247	1.564970369360219	-1.3796346282301022
18	8.0	0.816496580927726	1.0	3.141592653491618	1.7320508068617704	0.7853981633974483
18	5.0	0.0	1.0	1.9634954084322613	0.9999999996047153	-0.7853981633974483
19	5.0	0.0	1.0	1.9634954084322613	0.9999999996047153	-0.7853981633974483
19	14.0	0.8299250027587322	1.0	1.2424554991166872	1.7925163184925397	-0.7853981633974483
19	10.0	0.8703882797784892	0.8333333333333334	1.238964388257786	2.031009600356163	-1.1071487177940904
19	42.0	0.9506971554413175	0.7241379310344828	0.7722839826889222	3.2245497818021773	-0.7749176553515432
19	5.0	0.0	1.0	1.9634954084322613	0.9999999996047153	-0.7853981633974483
19	25.0	0.7537641258566736	0.9615384615384616	1.122705576987829	1.5217340066295983	-0.8093209601112354
19	5.0	0.0	1.0	1.9634954084322613	0.9999999996047153	-0.7853981633974483
19	5.0	0.0	1.0	1.9634954084322613	0.9999999996047153	-0.7853981633974483
19	5.0	0.0	1.0	1.9634954084322613	0.9999999996047153	-0.7853981633974483
19	121.0	0.8244162743609075	0.711764705882353	0.5218951114947292	1.7668346232484795	0.365029610674482
19	50.0	0.9923102085312063	0.8064516129032258	0.7075820108873523	8.07912333947325	0.5893758007447537
19	110.0	0.8498851832567443	0.632183908045977	0.30624842051287204	1.897648767864609	-1.062063978238789
19	23.0	0.9540818540539855	0.6764705882352942	0.9835758264430321	3.338385242790809	1.1124532826551132
19	139.0	0.8978978526894246	0.6714975845410628	0.3757185970297222	2.2716747187144413	0.03569027770829851
19	95.0	0.9425216153972804	0.42792792792792794	0.2929134210990023	2.992711089275595	0.007282814576467283
19	8.0	0.816496580927726	1.0	3.141592653491618	1.7320508068617704	0.7853981633974483
19	16.0	0.7409712228106841	0.9411764705882353	1.289832091508057	1.4891217122122937	-0.6555833486933196
19	10.0	0.6164414002968978	1.0	1.5271898776880848	1.2700012695986793	0.7853981633974483
19	8.0	0.5773502691896258	1.0	1.7147432048155968	1.2247448709585762	1.5707963267948966
19	1877.0	0.6399836928586181	0.3607534114933692	0.03304054476255698	1.3014250107718068	0.483451416831941
19	14.0	0.8420753583206845	1.0	1.2947179437557332	1.8540496211607465	1.5707963267948966
19	18.0	0.8256805857429068	0.9473684210526315	1.1708043566284565	1.7726162336344644	-0.9591774211700278
19	8.0	0.5773502691896258	1.0	1.7147432048155968	1.2247448709585762	1.5707963267948966
19	5.0	0.0	1.0	1.9634954084322613	0.9999999996047153	-0.7853981633974483
19	47.0	0.7025756206579102	0.9215686274509803	0.9932765213010902	1.4052659158217562	-0.6938922156424916
19	10.0	0.6164414002968975	1.0	1.5271898776880848	1.2700012695986789	-0.7853981633974485
19	49.0	0.6441699138515108	0.6621621621621622	0.5313555677914523	1.3073904810654746	-0.06108404047151272
19	41.0	0.9201844222354959	0.7884615384615384	1.0282251041951234	2.5543752525674654	0.4176973304446
19	56.0	0.8471591609882954	0.6363636363636364	0.4351716043017125	1.8820369008698137	0.16283263997011857
19	23.0	0.9139457961048231	0.8518518518518519	1.8541336315428318	2.464047849647588	0.7322870298455344
19	35.0	0.9741617402413297	0.603448275862069	3.436116964836991	4.42768793890298	0.7922297837942577
19	74.0	0.9496708356223262	0.42528735632183906	0.5117567137394317	3.192342592949435	0.1744333269267172
19	31.0	0.8533426085522139	0.8157894736842105	0.8383418329412446	1.9180952361765728	0.14448770499628324
19	12.0	0.7675786521898157	1.0	1.3716109116521276	1.5601724988106354	0.6396697661585147
19	16.0	0.8790490729915326	0.8888888888888888	1.0407149836697394	2.097617695676978	1.0303768265243125
19	76.0	0.3612423937583738	0.7450980392156863	0.5429293192002635	1.0724183205171967	-1.353779912766025
19	44.0	0.9874512252398158	0.6376811594202898	0.8465739753699046	6.332148600345334	-0.6231450712413024
19	15.0	0.9264380941278879	0.6818181818181818	1.3312023204821648	2.656415372322525	-0.3654852128876056
19	21.0	0.949437641861952	0.75	1.863683248675031	3.1851630267527677	0.4148382754059719
19	23.0	0.941223319138202	0.7419354838709677	2.0411768914059856	2.9604635697115342	-0.5466663356053292
19	8.0	0.5773502691896258	1.0	1.7147432048155968	1.2247448709585762	1.5707963267948966
19	12.0	0.7675786521898157	1.0	1.3716109116521276	1.5601724988106354	-0.6396697661585147
19	8.0	0.816496580927726	1.0	3.141592653491618	1.7320508068617704	0.7853981633974483
19	46.0	0.9566456446624313	0.7540983606557377	0.5228984824761373	3.4334248273286705	0.9087833921786499
19	22.0	0.7782172406799204	0.7857142857142857	0.9879809077492894	1.5923689492136701	-1.4220273660707987
19	13.0	0.9346856270074724	0.7222222222222222	1.4859118209564717	2.813133977201771	0.2658620336294028
19	5.0	0.0	1.0	1.9634954084322613	0.9999999996047153	-0.7853981633974483
19	49.0	0.7529171900246914	0.9245283018867925	0.9427755634801211	1.5194906570867974	-1.2713672909255163
19	23.0	0.7293210645534367	0.8214285714285714	1.3324617334677717	1.4616216060362277	0.7147656916790616
19	5.0	0.0	1.0	1.9634954084322613	0.9999999996047153	-0.7853981633974483
19	11.0	0.9128709291752768	1.0	4.319689898550974	2.4494897417676733	0.7853981633974483
19	5.0	0.0	1.0	1.9634954084322613	0.9999999996047153	-0.7853981633974483
20	16.0	0.8539815219781944	0.8888888888888888	0.9535596051107524	1.9219557765154773	-0.5216543233371904
20	10.0	0.8703882797784892	0.8333333333333334	1.238964388257786	2.031009600356163	-1.1071487177940904
20	41.0	0.892032027077381	0.6612903225806451	0.6302432484443159	2.2125254976674764	-0.6553231417295162
20	8.0	0.5773502691896258	1.0	1.7147432048155968	1.2247448709585762	1.5707963267948966
20	18.0	0.85325720426854	0.8181818181818182	2.3081088883281327	1.917581172044337	-0.8971879175307423
20	8.0	0.816496580927726	1.0	3.141592653491618	1.7320508068617704	-0.7853981633974483
20	121.0	0.8471760221670479	0.7245508982035929	0.48169655269576117	1.8821321311140093	0.25757610113523255
20	5.0	0.0	1.0	1.9634954084322613	0.9999999996047153	-0.7853981633974483
20	159.0	0.9612929518497726	0.33974358974358976	0.19211156033723836	3.6293908482115707	-0.05407877532364273
20	113.0	0.823404072117672	0.5947368421052631	0.38715198959921926	1.762252751381561	-1.0255135931579071
20	30.0	0.9619212477083833	0.7894736842105263	0.7039215320110517	3.65862468055717	1.076299701374374
20	150.0	0.8687626922769313	0.6787330316742082	0.3328375518331462	2.0192694095477797	0.08747621253249313
20	14.0	0.8420753583206845	1.0	1.2947179437557332	1.8540496211607465	0.0
20	14.0	0.8299250027587322	1.0	1.2424554991166872	1.7925163184925397	-0.7853981633974483
20	8.0	0.5773502691896258	1.0	1.7147432048155968	1.2247448709585762	1.5707963267948966
20	1865.0	0.653705664670252	0.324856296812402	0.030385511276205018	1.3214422835123345	0.31001274859718164
20	21.0	0.8266825431633265	0.9545454545454546	1.161826052809369	1.7772450232643056	-1.4009614352167463
20	19.0	0.7917026722706746	1.0	1.2358490431078155	1.6369114252716643	-0.9087585742189765
20	5.0	0.0	1.0	1.9634954084322613	0.9999999996047153	-0.7853981633974483
20	5.0	0.0	1.0	1.9634954084322613	0.9999999996047153	-0.7853981633974483
20	35.0	0.9165136095827052	0.7446808510638298	0.6418239910143678	2.499978097803759	0.43150273818046236
20	5.0	0.0	1.0	1.9634954084322613	0.9999999996047153	-0.7853981633974483
20	46.0	0.730190756085838	0.9019607843137255	0.8684849393304712	1.4636073904652813	-0.6750026296217299
20	8.0	0.5773502691896258	1.0	1.7147432048155968	1.2247448709585762	1.5707963267948966
20	44.0	0.868195835586049	0.7457627118644068	0.6226721695808699	2.0152282101351133	0.21545325944388544
20	40.0	0.9263367903364289	0.7692307692307693	0.6910187615872433	2.654657954229758	0.46324511940154106
20	21.0	0.9131173396884349	0.8076923076923077	1.0439086621085867	2.452802841921316	-1.25977184184406
20	31.0	0.7662480782235337	0.6739130434782609	0.8383418329412444	1.5563115972909218	0.8092966611869212
20	25.0	0.9017656442281679	0.6410256410256411	1.2056684293112392	2.313608123325726	0.4313340175194166
20	19.0	0.9292361102325083	0.95	1.2358490431078155	2.70645904826473	-0.7558031439333881
20	11.0	0.9128709291752768	1.0	4.319689898550974	2.4494897417676733	0.7853981633974483
20	32.0	0.9017909850170258	0.8205128205128205	0.8653851178748332	2.3138911771124437	0.2820388492203917
20	5.0	0.0	1.0	1.9634954084322613	0.9999999996047153	-0.7853981633974483
20	15.0	0.9097491723240322	0.7894736842105263	1.3312023204821648	2.408719552006199	1.2822642690475936
20	8.0	0.816496580927726	1.0	3.141592653491618	1.7320508068617704	-0.7853981633974483
20	112.0	0.9175083965840273	0.5283018867924528	0.3780894955208581	2.5143543907472896	0.18177275668899187
20	24.0	0.9791447265221478	0.8	1.4373655585335425	4.922132251765417	-0.627870725542083
20	47.0	0.972493741190475	0.573170731707317	0.4546726811946471	4.293153536570605	-1.0036445385442485
20	8.0	0.816496580927726	1.0	3.141592653491618	1.7320508068617704	-0.7853981633974483
20	30.0	0.8751380194415536	0.6382978723404256	0.9292232912002106	2.0666563675079472	0.7071225546147897
20	50.0	0.9528623400093005	0.7142857142857143	0.4781829662848243	3.295946662579317	0.9874238088283045
20	36.0	0.9533554887825157	0.6545454545454545	0.7761774016104802	3.3129057681326044	0.06947111497036375
20	27.0	0.8627364547909744	0.7941176470588235	1.13186185934836	1.9776374932938883	-1.5246445354076685
20	11.0	0.8193342786072867	0.9166666666666666	1.679908865456893	1.7442385026411793	0.5357248025573833
20	47.0	0.752495590079603	0.9791666666666666	1.0340231824175539	1.5183785585561886	-1.451983891110712
20	8.0	0.5773502691896258	1.0	1.7147432048155968	1.2247448709585762	0.0
20	11.0	0.9128709291752768	1.0	4.319689898550974	2.4494897417676733	0.7853981633974483
20	5.0	0.0	1.0	1.9634954084322613	0.9999999996047153	-0.7853981633974483
20	5.0	0.0	1.0	1.9634954084322613	0.9999999996047153	-0.7853981633974483
20	5.0	0.0	1.0	1.9634954084322613	0.9999999996047153	-0.7853981633974483
21	12.0	0.5563486402641867	1.0	1.3716109116521276	1.2034433352934202	1.5707963267948966
21	8.0	0.816496580927726	1.0	3.141592653491618	1.7320508068617704	-0.7853981633974483
21	10.0	0.6164414002968978	1.0	1.5271898776880848	1.2700012695986793	0.7853981633974483
21	26.0	0.7316107265867116	0.8387096774193549	0.9926734205063033	1.4668722370010285	-1.2761684589330469
21	24.0	0.7158319285189318	0.8888888888888888	1.561072475504609	1.432105416891033	1.5707963267948966
21	17.0	0.8387081569586763	0.85	1.37044659722731	1.8362736246550708	0.0
21	5.0	0.0	1.0	1.9634954084322613	0.9999999996047153	-0.7853981633974483
21	133.0	0.8702504567443518	0.6927083333333334	0.4577285101107363	2.0300054148745175	0.507268767008419
21	5.0	0.0	1.0	1.9634954084322613	0.9999999996047153	-0.7853981633974483
21	18.0	0.9327033575351915	0.9	1.2760987441525642	2.772813761120604	0.6589950174465701
21	102.0	0.8867336949083876	0.6891891891891891	0.2776799751214604	2.1631883257523667	-1.2408141164861124
21	8.0	0.816496580927726	1.0	3.141592653491618	1.7320508068617704	0.7853981633974483
21	156.0	0.8686821176693516	0.75	0.3798344168552142	2.01869333836882	0.07652258642689085
21	10.0	0.8703882797784892	0.8333333333333334	1.238964388257786	2.031009600356163	1.1071487177940904
21	116.0	0.931205952568653	0.40418118466898956	0.2734494557281674	2.743533537869439	-0.23402779418265446
21	15.0	0.8882018505933833	0.9375	1.3312023204821648	2.176499055419819	0.9162549145980509
21	20.0	0.918160937000728	0.8695652173913043	1.4710171098772038	2.523929120667506	-0.3972206147962691
21	14.0	0.629288982059086	1.0	1.4353535174564	1.2867174554855634	-0.4251210954753274
21	1704.0	0.7516776548269324	0.35768261964735515	0.038057100198790085	1.5162297177702753	-0.1051504594485985
21	326.0	0.4736798983261616	0.4206451612903226	0.12428786990100872	1.1354641885777639	-0.4305626504464795
21	17.0	0.8897565210026093	1.0	1.1454006794557343	2.1908902293065218	1.5707963267948966
21	26.0	0.8714528603471365	0.9285714285714286	1.0197686539865976	2.038822158846594	-1.2065165686714299
21	55.0	0.9633879557699074	0.7236842105263158	0.49451899808501576	3.729794888797873	0.24673521591807915
21	10.0	0.6164414002968975	1.0	1.5271898776880848	1.2700012695986789	0.7853981633974485
21	10.0	0.6164414002968978	1.0	1.5271898776880848	1.2700012695986793	-0.7853981633974483
21	14.0	0.6292889820590859	1.0	1.4353535174564	1.2867174554855634	0.42512109547532756
21	8.0	0.5773502691896258	1.0	1.7147432048155968	1.2247448709585762	0.0
21	35.0	0.9592064771018981	0.8974358974358975	0.6608037581862282	3.537238064098349	0.6453101842967757
21	23.0	0.8480596474828066	0.71875	0.7887818742264758	1.8871457481958236	-1.0072423047310348
21	38.0	0.6902828449577407	0.76	0.8456180765405293	1.3820943048803094	0.310214536465453
21	46.0	0.978147314563131	0.7666666666666667	0.5868533937229964	4.809703198487161	0.8426730364306156
21	25.0	0.9380984266498715	0.78125	0.954493673563753	2.887096110094867	-0.6075868917381496
21	26.0	0.9349475899908504	0.7878787878787878	0.7604517751038952	2.8186016477568114	0.43919908300349525
21	8.0	0.5773502691896258	1.0	1.7147432048155968	1.2247448709585762	0.0
21	16.0	0.8749653919296679	1.0	1.134309994802279	2.0653242927830737	0.847575660670829
21	138.0	0.9138642708489666	0.4726027397260274	0.27558711879033215	2.4629339504000147	0.3804923882262795
21	22.0	0.9518179874116018	0.7096774193548387	0.7544870101296726	3.2609029486621206	-0.2729788176192426
21	50.0	0.9511234715259211	0.5102040816326531	0.5303350223648997	3.2382281758043407	-0.9714983069592303
21	11.0	0.7559289460184544	1.0	1.4822832322288846	1.527525231134877	1.5707963267948966
21	16.0	0.9217513885332628	0.9411764705882353	1.8288145488695033	2.578772784990639	-0.7098904919367686
21	41.0	0.9857064836674485	0.5694444444444444	0.5230649813618011	5.935713516496576	0.20182629364159804
21	25.0	0.8038287831191759	0.8620689655172413	0.8214370860426297	1.681065752526301	-1.1515611437760647
21	25.0	0.8905872137717515	0.8333333333333334	0.8957167302171206	2.198708234363883	0.42420012254650974
21	26.0	0.8028096454156899	0.7878787878787878	1.1676138000673422	1.6771898653491166	1.366301976257024
21	10.0	0.6164414002968975	1.0	1.5271898776880848	1.2700012695986789	0.7853981633974485
21	5.0	0.0	1.0	1.9634954084322613	0.9999999996047153	-0.7853981633974483
21	23.0	0.8801745359909505	0.92	1.1433285346903568	2.10681478235269	-0.39269908169872414
21	8.0	0.816496580927726	1.0	3.141592653491618	1.7320508068617704	-0.7853981633974483
21	51.0	0.774975149898793	0.9444444444444444	0.9206047405769712	1.5822992447820288	-1.3119996665631546
21	20.0	0.7471318822289708	0.9090909090909091	1.071714503023458	1.5044928131416866	0.7677998002041991
21	8.0	0.816496580927726	1.0	3.141592653491618	1.7320508068617704	0.7853981633974483
21	5.0	0.0	1.0	1.9634954084322613	0.9999999996047153	-0.7853981633974483
21	8.0	0.5773502691896258	1.0	1.7147432048155968	1.2247448709585762	0.0
22	24.0	0.7767659780238734	0.7741935483870968	0.9163139266212029	1.5878325227336063	-0.7853981633974483
22	5.0	0.0	1.0	1.9634954084322613	0.9999999996047153	-0.7853981633974483
22	10.0	0.6164414002968975	1.0	1.5271898776880848	1.2700012695986789	-0.7853981633974485
22	5.0	0.0	1.0	1.9634954084322613	0.9999999996047153	-0.7853981633974483
22	20.0	0.4418490011497174	0.9090909090909091	1.071714503023458	1.1147160552604185	0.4209708001711328
22	16.0	0.8533839073077519	0.6956521739130435	1.4199491418476426	1.918343987687098	1.4483069952314644
22	5.0	0.0	1.0	1.9634954084322613	0.9999999996047153	-0.7853981633974483
22	5.0	0.0	1.0	1.9634954084322613	0.9999999996047153	-0.7853981633974483
22	114.0	0.8519455707050676	0.7755102040816326	0.4663170172324813	1.9097441503599255	0.36228718727947096
22	5.0	0.0	1.0	1.9634954084322613	0.9999999996047153	-0.7853981633974483
22	5.0	0.0	1.0	1.9634954084322613	0.9999999996047153	-0.7853981633974483
22	46.0	0.9932233963695527	0.8070175438596491	1.4852686306412277	8.60430842877074	0.6701617079950362
22	86.0	0.8239040723045319	0.6825396825396826	0.3361749965046558	1.7645109063229953	-1.4608905395082907
22	5.0	0.0	1.0	1.9634954084322613	0.9999999996047153	-0.7853981633974483
22	147.0	0.8708957205529099	0.6743119266055045	0.37871370447473474	2.0347211063624213	0.061181417199305234
22	5.0	0.0	1.0	1.9634954084322613	0.9999999996047153	-0.7853981633974483
22	92.0	0.9478077003556863	0.46938775510204084	0.27353194606370795	3.136344386649822	-0.19446989302251583
22	14.0	0.8506877704240235	0.9333333333333333	1.4353535174563994	1.9023294533429551	-1.2211143372365463
22	11.0	0.8193342786072867	0.9166666666666666	1.679908865456893	1.7442385026411793	1.0350715242375133
22	5.0	0.0	1.0	1.9634954084322613	0.9999999996047153	-0.7853981633974483
22	5.0	0.0	1.0	1.9634954084322613	0.9999999996047153	-0.7853981633974483
22	25.0	0.9122273657397015	0.8064516129032258	0.8274399960796928	2.4409038308853512	-0.6905350435673543
22	1863.0	0.6220225015943381	0.3973976109215017	0.03539069112000659	1.27714024189414	0.47273986005113283
22	31.0	0.9667670268940386	0.6595744680851063	1.1835721552190537	3.9114604425731727	0.07046373019870165
22	15.0	0.8215011156099433	0.9375	1.2092175857888032	1.7537493618863083	-1.1534535425997472
22	21.0	0.7142059690844833	0.9545454545454546	1.1253002281746307	1.4287028841068463	-1.4864212755847461
22	33.0	0.8693651563110228	0.8048780487804879	1.294321753136836	2.023594140486387	0.5134502974360823
22	10.0	0.6164414002968978	1.0	1.5271898776880848	1.2700012695986793	-0.7853981633974483
22	60.0	0.5836614835178842	0.7407407407407407	0.6506394707650432	1.231531508365381	0.26652819285128254
22	39.0	0.937555181200696	0.7647058823529411	0.6737432925475622	2.8749133201208594	0.6257689092277058
22	23.0	0.8273811327051979	0.8518518518518519	0.9641786209263807	1.7804972217806814	-0.9090354102940015
22	27.0	0.21971768720102078	0.6585365853658537	0.6430287018155981	1.0250486024557819	1.5707963267948966
22	5.0	0.0	1.0	1.9634954084322613	0.9999999996047153	-0.7853981633974483
22	17.0	0.9432863405217639	0.8947368421052632	1.9431154581738475	3.0122274731558396	-0.6405696931925094
22	12.0	0.8814148305623669	0.8	2.094395102364106	2.1171056397722814	1.2553138805973376
22	16.0	0.8749653919296679	1.0	1.134309994802279	2.0653242927830737	-0.847575660670829
22	14.0	0.9093087121712009	0.9333333333333333	2.1380658287633185	2.403140364904235	0.928798042330443
22	33.0	0.8871936882386101	0.8918918918918919	0.7859239688857309	2.1673300982540957	0.3616686285465344
22	11.0	0.8193342786072867	0.9166666666666666	1.679908865456893	1.7442385026411793	0.5357248025573833
22	73.0	0.8610934386350068	0.44785276073619634	0.30201559856978394	1.9667743273075664	1.206951027307404
22	5.0	0.0	1.0	1.9634954084322613	0.9999999996047153	-0.7853981633974483
22	16.0	0.9165513437083377	0.8888888888888888	1.1056300185350294	2.500518642177623	0.8359013855650611
22	85.0	0.9035939702445078	0.68	0.3592584439002729	2.334321879995131	0.19884439170922086
22	21.0	0.9524713455591788	0.75	1.0439086621085867	3.2826902535797275	-0.25798648039935446
22	47.0	0.9816230887940018	0.734375	0.6920689356215106	5.240264574690944	-0.9085928846466277
22	17.0	0.9432863405217639	0.8947368421052632	1.9431154581738475	3.0122274731558414	-0.9302266336023872
22	8.0	0.5773502691896258	1.0	1.7147432048155968	1.2247448709585762	1.5707963267948966
22	5.0	0.0	1.0	1.9634954084322613	0.9999999996047153	-0.7853981633974483
22	8.0	0.5773502691896258	1.0	1.7147432048155968	1.2247448709585762	0.0
22	19.0	0.8890102324208062	0.95	1.0181287778722852	2.1839433741788055	-0.5777640348431529
22	5.0	0.0	1.0	1.9634954084322613	0.9999999996047153	-0.7853981633974483
22	34.0	0.8911742856460177	0.723404255319149	0.71854046221781	2.2042886250710545	0.08674173575359244
22	27.0	0.8550727018171401	0.9642857142857143	0.9673740686344902	1.9286100903136252	0.8554928247328083
22	5.0	0.0	1.0	1.9634954084322613	0.9999999996047153	-0.7853981633974483
22	8.0	0.816496580927726	1.0	3.141592653491618	1.7320508068617704	0.7853981633974483
22	53.0	0.7741081493480436	0.8983050847457628	0.9155998591030974	1.5796456388072542	-1.239403333082854
22	5.0	0.0	1.0	1.9634954084322613	0.9999999996047153	-0.7853981633974483
22	11.0	0.8193342786072867	0.9166666666666666	1.679908865456893	1.7442385026411793	-0.5357248025573833
22	5.0	0.0	1.0	1.9634954084322613	0.9999999996047153	-0.7853981633974483
22	17.0	0.9432863405217639	0.8947368421052632	1.9431154581738475	3.0122274731558396	0.6405696931925094
22	8.0	0.816496580927726	1.0	3.141592653491618	1.7320508068617704	0.7853981633974483
23	15.0	0.7613815723014773	0.9375	1.2092175857888028	1.542486194814194	-0.05807081343999511
23	5.0	0.0	1.0	1.9634954084322613	0.9999999996047153	-0.7853981633974483
23	11.0	0.9128709291752768	1.0	4.319689898550974	2.4494897417676733	-0.7853981633974483
23	10.0	0.6164414002968975	1.0	1.5271898776880848	1.2700012695986789	0.7853981633974485
23	17.0	0.7526200929545348	0.85	1.2435938932353345	1.5187066538656586	-1.1050911162405348
23	18.0	0.8545929149309797	0.782608695652174	1.1040227738618813	1.9256746688577047	-1.138629050069168
23	5.0	0.0	1.0	1.9634954084322613	0.9999999996047153	-0.7853981633974483
23	5.0	0.0	1.0	1.9634954084322613	0.9999999996047153	-0.7853981633974483
23	112.0	0.8421944889095485	0.717948717948718	0.41523497482007615	1.8546893472275021	0.2052404288188804
23	37.0	0.9882699754524056	0.8222222222222222	1.1946725942114225	6.5480631960254545	0.6178284307183313
23	115.0	0.9001074287559134	0.6182795698924731	0.26138664093228386	2.295325734992173	-1.1714665840505427
23	11.0	0.8193342786072867	0.9166666666666666	1.679908865456893	1.7442385026411793	0.5357248025573833
23	29.0	0.9877424045225014	0.6304347826086957	0.898249181493537	6.40644801105817	1.295954404591179
23	154.0	0.8575396513538082	0.7064220183486238	0.3654527001145683	1.9439449047709365	0.06731293057571155
23	98.0	0.9377880622068689	0.5051546391752577	0.26489512596340126	2.8801161164069304	-0.07756993311559814
23	11.0	0.8193342786072867	0.9166666666666666	1.679908865456893	1.7442385026411793	0.5357248025573833
23	8.0	0.5773502691896258	1.0	1.7147432048155968	1.2247448709585762	0.0
23	12.0	0.7675786521898157	1.0	1.3716109116521276	1.5601724988106354	-0.9311265606363819
23	8.0	0.5773502691896258	1.0	1.7147432048155968	1.2247448709585762	1.5707963267948966
23	2025.0	0.6398391124407419	0.3560126582278481	0.02994847701511558	1.3012211260404698	0.20965818300073152
23	20.0	0.7302967433402214	1.0	1.3475302111243932	1.4638501090656568	1.5707963267948966
23	25.0	0.81109894097631	0.8928571428571429	0.9805467826794207	1.7096677331113426	-1.4152971864921262
23	8.0	0.5773502691896258	1.0	1.7147432048155968	1.2247448709585762	1.5707963267948966
23	64.0	0.7996092189824625	0.8421052631578947	0.7668457849124751	1.6652215644906538	-0.16861142090845255
23	14.0	0.629288982059086	1.0	1.4353535174564	1.2867174554855634	-0.4251210954753274
23	42.0	0.9200642906196093	0.7924528301886793	0.562650114089115	2.5525349534800554	0.652954684713659
23	21.0	0.9118965543270424	0.75	1.1253002281746312	2.4365277262580514	-1.04626991889886
23	8.0	0.5773502691896258	1.0	1.7147432048155968	1.2247448709585762	0.0
23	5.0	0.0	1.0	1.9634954084322613	0.9999999996047153	-0.7853981633974483
23	17.0	0.8928530826016347	0.7727272727272727	0.8234759997126728	2.2205047475139663	0.101192769196458
23	20.0	0.9159289781071457	0.8	1.4178874935028491	2.491650552811698	-0.35604727673923137
23	18.0	0.9279018370021337	0.782608695652174	1.6545348546076455	2.682226454456653	1.005822692863992
23	5.0	0.0	1.0	1.9634954084322613	0.9999999996047153	-0.7853981633974483
23	33.0	0.8778616229940679	0.9166666666666666	0.9128633272093709	2.088055963202757	0.38313658964512415
23	14.0	0.9058988669521836	0.875	1.6002127302608156	2.361308049346633	0.5905438777260155
23	117.0	0.9712334711732314	0.5571428571428572	0.310887548057556	4.199399938601429	0.08893300232910717
23	17.0	0.9459779109241885	0.8947368421052632	2.596222792069744	3.0842200732711404	0.882209159825421
23	29.0	0.9733384514809683	0.7073170731707317	1.641590265253111	4.359699198140708	-0.5290808742119333
23	30.0	0.9518508393196652	0.8571428571428571	0.7144763353506645	3.2619877552842365	-0.9467786300996193
23	56.0	0.9681593316412239	0.6222222222222222	0.42634332471946773	3.994650476152393	-0.9616065652810422
23	5.0	0.0	1.0	1.9634954084322613	0.9999999996047153	-0.7853981633974483
23	22.0	0.7096840669923417	0.9565217391304348	1.1788859533258038	1.4194059848172276	-0.923212882588514
23	55.0	0.9518782059268129	0.6790123456790124	0.5764111320769959	3.2628922871168804	-0.1649498159298737
23	10.0	0.8703882797784892	0.8333333333333334	1.238964388257786	2.031009600356163	0.46364760900080615
23	5.0	0.0	1.0	1.9634954084322613	0.9999999996047153	-0.7853981633974483
23	40.0	0.7355655086094817	0.7142857142857143	0.6702725899249266	1.4761158509788732	0.036245898599156064
23	10.0	0.9214426752509268	0.7142857142857143	1.0577842983062085	2.5739075342293236	1.5707963267948966
23	10.0	0.9214426752509268	0.7142857142857143	1.0577842983062085	2.5739075342293236	0.0
23	5.0	0.0	1.0	1.9634954084322613	0.9999999996047153	-0.7853981633974483
23	54.0	0.7194104992841664	0.9818181818181818	1.0116284483335167	1.439708287504351	-1.3066586501751867
23	11.0	0.9128709291752768	1.0	4.319689898550974	2.4494897417676733	0.7853981633974483
23	27.0	0.9066017139710623	0.84375	0.7590596734942987	2.369739224227518	0.573610796741305
23	13.0	0.9254774670316781	0.8666666666666667	1.610653704735122	2.6398969581519434	0.9856047880820287
24	26.0	0.800594264641229	0.7647058823529411	0.8221469979138905	1.6688728367182726	-1.51849313881176
24	5.0	0.0	1.0	1.9634954084322613	0.9999999996047153	-0.7853981633974483
24	8.0	0.5773502691896258	1.0	1.7147432048155968	1.2247448709585762	0.0
24	19.0	0.8894799739832291	0.8636363636363636	0.9956925618270924	2.1883075763577065	-1.1674906327001566
24	20.0	0.810552924107864	0.7692307692307693	1.300893729587174	1.7074595919899853	-1.4758643461174399
24	5.0	0.0	1.0	1.9634954084322613	0.9999999996047153	-0.7853981633974483
24	122.0	0.8760674394166392	0.6524064171122995	0.5629876337217168	2.0738773361943244	0.4254385193966447
24	5.0	0.0	1.0	1.9634954084322613	0.9999999996047153	-0.7853981633974483
24	29.0	0.9798860861866139	0.8529411764705882	1.553986029384014	5.011083109060662	0.6341471557607361
24	111.0	0.8992769069929873	0.6453488372093024	0.26166284125712563	2.286342710055044	-1.108457689625498
24	8.0	0.816496580927726	1.0	3.141592653491618	1.7320508068617704	0.7853981633974483
24	176.0	0.8328651370865002	0.7096774193548387	0.315931464991891	1.806763131886004	0.23597748682822445
24	27.0	0.9755497459689825	0.7297297297297297	0.718682779268674	4.550030700491973	1.237162031832743
24	100.0	0.9385335364917957	0.5263157894736842	0.2839325184554719	2.8969715309396213	-0.17364050484967292
24	20.0	0.9316668652373837	0.8	3.490658503940177	2.7524422306760528	-0.5494886479980755
24	15.0	0.8882018505933833	0.9375	1.3312023204821648	2.176499055419819	-0.9162549145980509
24	33.0	0.6388188299141497	0.9428571428571428	1.1117124241806047	1.2997863653971031	-0.08665500411791519
24	1545.0	0.6814445914233855	0.3972743635896117	0.04394640331582973	1.3663634246316856	0.14619020416206377
24	17.0	0.8897565210026093	1.0	1.1454006794557343	2.1908902293065218	1.5707963267948966
24	295.0	0.5132254233641963	0.4773462783171521	0.18165789691408465	1.1651564443183107	-0.5790583931543613
24	25.0	0.8606341875332532	0.8620689655172413	0.9805467826794207	1.9637734140769423	-1.1310666277821793
24	8.0	0.5773502691896258	1.0	1.7147432048155968	1.2247448709585762	1.5707963267948966
24	16.0	0.8802566520314323	0.8	1.134309994802279	2.1074910290288584	0.1608752771983211
24	61.0	0.6947877716572657	0.9104477611940298	0.8171823085580003	1.3904051708183858	-0.5074428529354041
24	8.0	0.5773502691896258	1.0	1.7147432048155968	1.2247448709585762	1.5707963267948966
24	12.0	0.7675786521898157	1.0	1.3716109116521276	1.5601724988106354	-0.6396697661585147
24	8.0	0.816496580927726	1.0	3.141592653491618	1.7320508068617704	-0.7853981633974483
24	36.0	0.939948720563007	0.9	0.7608075482306222	2.929838909961281	0.6789502923998119
24	23.0	0.9579189996761471	0.696969696969697	0.7124045232534949	3.4838513164233853	-1.1768747536446418
24	34.0	0.9676796845792499	0.576271186440678	0.7330564348543425	3.9653817526392046	0.7107729791146555
24	37.0	0.8986203255859018	0.6491228070175439	0.6391923544681999	2.2793209954014486	0.9615537272590134
24	24.0	0.9002394917510934	0.8	0.8085181266768033	2.2967646941177193	-0.23095474396189367
24	15.0	0.8882018505933833	0.9375	1.3312023204821648	2.176499055419819	-0.9162549145980509
24	33.0	0.9258324532892256	0.8461538461538461	0.8027944123570901	2.645963155958179	0.4136325078803141
24	17.0	0.9199002634903978	0.85	1.1057596701490977	2.550029015106146	0.49529541809511785
24	42.0	0.9516689870725852	0.6461538461538462	0.6288474318606725	3.2559968103728685	0.2858530651803125
24	125.0	0.9246714422061966	0.5102040816326531	0.31980943527855504	2.6262851160434177	0.07228296755471973
24	18.0	0.9088272631891583	0.9	0.9645430527211123	2.39708916810603	1.0253474475550242
24	36.0	0.9598910352117586	0.72	0.7608075482306222	3.5666731318692926	-0.7156830940103533
24	52.0	0.9920424807646963	0.6933333333333334	1.5835609203837164	7.942584675489008	-0.7695195256498228
24	52.0	0.9803832488709942	0.65	0.9817655835909677	5.073548737181804	-0.8617293010925817
24	40.0	0.8214697889026454	0.7547169811320755	0.6537853821706225	1.7536105697600206	0.8499322697957097
24	10.0	0.9284766908852593	0.7142857142857143	1.7453292519700885	2.692582402502915	0.3217505543966422
24	50.0	0.9328064859644108	0.8064516129032258	0.5990982694628713	2.774866767348036	-0.3426538958050369
24	5.0	0.0	1.0	1.9634954084322613	0.9999999996047153	-0.7853981633974483
24	17.0	0.8738632534131139	0.85	1.5086959632131203	2.056886083920431	0.24416697552820274
24	33.0	0.9785979102969994	0.7674418604651163	1.236434770183566	4.85951734779425	-0.6115131050133712
24	11.0	0.9128709291752768	1.0	4.319689898550974	2.4494897417676733	0.7853981633974483
24	27.0	0.8700259962279291	0.9	1.0589905252937748	2.0283735058840997	0.18057744658572863
24	51.0	0.7263014659971371	0.9807692307692307	1.027834947925428	1.4548072096839837	-1.3659953611907156
24	8.0	0.816496580927726	1.0	3.141592653491618	1.7320508068617704	0.7853981633974483
24	8.0	0.816496580927726	1.0	3.141592653491618	1.7320508068617704	0.7853981633974483
24	20.0	0.8687461738689868	0.9090909090909091	0.8981644615902631	2.0191512656458177	0.6647487499320189
24	12.0	0.7675786521898157	1.0	1.3716109116521276	1.5601724988106354	0.9311265606363819
25	5.0	0.0	1.0	1.9634954084322613	0.9999999996047153	-0.7853981633974483
25	27.0	0.957918351982783	0.675	0.7590596734942986	3.48382508205857	-1.2929305625251775
25	8.0	0.816496580927726	1.0	3.141592653491618	1.7320508068617704	-0.7853981633974483
25	8.0	0.5773502691896258	1.0	1.7147432048155968	1.2247448709585762	0.0
25	26.0	0.916764023575687	0.8387096774193549	0.9926734205063033	2.5035722893605623	-0.9498791473209326
25	23.0	0.591483405078166	0.7931034482758621	1.1997993977352794	1.2402067509014174	-1.550053517860246
25	5.0	0.0	1.0	1.9634954084322613	0.9999999996047153	-0.7853981633974483
25	5.0	0.0	1.0	1.9634954084322613	0.9999999996047153	-0.7853981633974483
25	115.0	0.8473411242467398	0.7666666666666667	0.5479444124084357	1.8830654752283695	0.25958401547636106
25	14.0	0.9058988669521836	0.875	1.6002127302608156	2.361308049346633	0.5905438777260155
25	5.0	0.0	1.0	1.9634954084322613	0.9999999996047153	-0.7853981633974483
25	31.0	0.974407520899994	0.7045454545454546	1.0405036954285276	4.448621156280501	0.5249318956324545
25	108.0	0.809493904623754	0.6467065868263473	0.35373288380837636	1.70320529982197	-1.3964319532222855
25	5.0	0.0	1.0	1.9634954084322613	0.9999999996047153	-0.7853981633974483
25	158.0	0.817932987822188	0.6396761133603239	0.27696035176859624	1.7381827363008504	0.23632801501331135
25	29.0	0.9665074064076806	0.8055555555555556	0.6472744249984794	3.8965281386393085	1.1686283179371662
25	95.0	0.965474981393972	0.5523255813953488	0.32070091137929924	3.8388335283666732	-0.27844654481048836
25	20.0	0.9139761411463837	0.8	1.774936427309553	2.4644628729108673	-0.465199595739214
25	17.0	0.8528028654224418	0.8947368421052632	1.1057596701490977	1.914854214942893	-1.0303768265243125
25	33.0	0.6598362855504567	0.9428571428571428	1.1117124241806047	1.330832444737217	0.014876561009332524
25	1203.0	0.7107873374468098	0.41468459152016546	0.04792735542236546	1.421652112070949	-0.7948871555521746
25	22.0	0.7980471361014494	1.0	1.2171511029431485	1.6594892957963636	1.4449829444806432
25	22.0	0.8991994029636764	0.9565217391304348	0.9879809077492894	2.285510206754773	-0.8986573087410803
25	5.0	0.0	1.0	1.9634954084322613	0.9999999996047153	-0.7853981633974483
25	50.0	0.8050079620876242	0.9090909090909091	0.8637734519840542	1.6855902085760683	-0.4180427891224629
25	574.0	0.9020918404052962	0.5066195939982348	0.15171857231026534	2.317260267628552	-1.5372075920587989
25	13.0	0.6775527056841087	0.9285714285714286	1.9853468409945103	1.3596669604428713	-0.31825410789397557
25	49.0	0.8766656720035572	0.7903225806451613	0.6564251331039674	2.078569541530838	0.15972445334370716
25	42.0	0.9087714790423453	0.8936170212765957	0.7581450804751527	2.396391190498745	0.7990419278629122
25	23.0	0.9428232590179523	0.71875	0.7887818742264758	3.000361984227583	-1.1977523864483801
25	17.0	0.8408626381765136	0.8095238095238095	1.9431154581738475	1.8475799096312007	0.35224703212110886
25	26.0	0.9195418159193318	0.8125	0.7604517751038952	2.544579933279581	-0.23821645750053905
25	11.0	0.9128709291752768	1.0	4.319689898550974	2.4494897417676733	-0.7853981633974483
25	8.0	0.816496580927726	1.0	3.141592653491618	1.7320508068617704	0.7853981633974483
25	11.0	0.8193342786072867	0.9166666666666666	1.679908865456893	1.7442385026411793	1.0350715242375133
25	31.0	0.8815583990561658	0.9117647058823529	0.9066925010854138	2.118307550608118	0.3987688494208942
25	105.0	0.8439576018224929	0.3874538745387454	0.24176342702596718	1.864246027370687	0.7991866595842726
25	11.0	0.8193342786072867	0.9166666666666666	1.679908865456893	1.7442385026411793	0.5357248025573833
25	143.0	0.9589147422522325	0.4525316455696203	0.24209827414318427	3.5249196739380904	0.16900442022407877
25	8.0	0.816496580927726	1.0	3.141592653491618	1.7320508068617704	0.7853981633974483
25	17.0	0.9104174944771027	0.85	1.7429292711970565	2.4172649457204933	-0.5072331482560541
25	5.0	0.0	1.0	1.9634954084322613	0.9999999996047153	-0.7853981633974483
25	39.0	0.9695691435136613	0.639344262295082	0.8127310842641855	4.084673013566787	-1.075162361778185
25	5.0	0.0	1.0	1.9634954084322613	0.9999999996047153	-0.7853981633974483
25	16.0	0.8749653919296679	1.0	1.134309994802279	2.0653242927830737	-0.7232206661240675
25	20.0	0.9056040679532483	0.8	0.9645347434489914	2.357800333410984	-0.4493917220751049
25	5.0	0.0	1.0	1.9634954084322613	0.9999999996047153	-0.7853981633974483
25	36.0	0.869687805912586	0.72	1.1828694039013863	2.025922946917782	-0.08547140146615373
25	23.0	0.9529010187153596	0.7931034482758621	0.8091653985615185	3.297267082976116	0.12613720226307298
25	27.0	0.9345766472121682	0.84375	0.705175489349471	2.810869162261991	-1.4661565515711266
25	11.0	0.7559289460184544	1.0	1.4822832322288846	1.527525231134877	0.0
25	24.0	0.7483694595194591	0.8275862068965517	1.0060994305318756	1.5076541200766942	-0.16985634712224976
25	57.0	0.7341877400439124	1.0	1.0678300287964897	1.4728700807689226	-1.261130702556934
25	11.0	0.9128709291752768	1.0	4.319689898550974	2.4494897417676733	0.7853981633974483
25	11.0	0.9128709291752768	1.0	4.319689898550974	2.4494897417676733	0.7853981633974483
25	8.0	0.816496580927726	1.0	3.141592653491618	1.7320508068617704	0.7853981633974483
25	8.0	0.5773502691896258	1.0	1.7147432048155968	1.2247448709585762	1.5707963267948966
26	12.0	0.7675786521898157	1.0	1.3716109116521276	1.5601724988106354	0.6396697661585147
26	8.0	0.816496580927726	1.0	3.141592653491618	1.7320508068617704	-0.7853981633974483
26	8.0	0.816496580927726	1.0	3.141592653491618	1.7320508068617704	0.7853981633974483
26	23.0	0.936439563868642	0.8846153846153846	0.8458348381818673	2.8503920101028544	-1.3565993089665394
26	26.0	0.3638864976350473	0.8666666666666667	1.0157318088872416	1.073602657609153	-0.39919222315881014
26	8.0	0.816496580927726	1.0	3.141592653491618	1.7320508068617704	-0.7853981633974483
26	128.0	0.8340381806221131	0.6956521739130435	0.48484769145986945	1.812557197335749	0.40834536908684593
26	137.0	0.9679213391912531	0.35584415584415585	0.231019257308553	3.9800453235792874	-0.17128087543090162
26	109.0	0.8403255256917979	0.6855345911949685	0.35147924493811	1.8447389920387687	-1.2448877350691188
26	23.0	0.9390947873527812	0.8518518518518519	1.063518310946123	2.9098677314037706	1.1828239950396715
26	163.0	0.8052996618864551	0.6417322834645669	0.3395482600919543	1.686716124628092	0.16157127958769685
26	5.0	0.0	1.0	1.9634954084322613	0.9999999996047153	-0.7853981633974483
26	11.0	0.8193342786072867	0.9166666666666666	1.679908865456893	1.7442385026411793	-1.0350715242375133
26	5.0	0.0	1.0	1.9634954084322613	0.9999999996047153	-0.7853981633974483
26	2008.0	0.6989686709215063	0.3202551834130781	0.02883332974722315	1.3983035708230434	0.2145034792640579
26	17.0	0.89513554461048	0.8947368421052632	1.018133937294593	2.2431881828235705	-1.262647858096861
26	23.0	0.887000921641428	0.8518518518518519	0.9641786209263807	2.1655912753010975	-1.0507849119989017
26	8.0	0.5773502691896258	1.0	1.7147432048155968	1.2247448709585762	1.5707963267948966
26	24.0	0.5116089491556307	0.96	1.193038470981242	1.1638484271117335	0.7129919142779788
26	52.0	0.8327531452086904	0.8524590163934426	0.7358852913228464	1.8062132903997647	-0.4714530554025129
26	8.0	0.816496580927726	1.0	3.141592653491618	1.7320508068617704	0.7853981633974483
26	12.0	0.7675786521898157	1.0	1.3716109116521276	1.5601724988106354	-0.6396697661585147
26	36.0	0.9337359936438047	0.9	0.7116333764515177	2.793589337107927	0.7497147212689577
26	5.0	0.0	1.0	1.9634954084322613	0.9999999996047153	-0.7853981633974483
26	34.0	0.9298124796743222	0.5396825396825397	0.5078204680980299	2.7171429970905194	0.6463773233517495
26	8.0	0.5773502691896258	1.0	1.7147432048155968	1.2247448709585762	1.5707963267948966
26	22.0	0.8210878944753277	0.5789473684210527	1.0085638321632862	1.7519216630042256	1.0497743961468975
26	22.0	0.9157262844896021	0.7857142857142857	0.9879809077492894	2.488783965118606	-0.030758243378937736
26	30.0	0.9262993850177366	0.9090909090909091	0.8298757520085189	2.6540099762026426	0.331380279425743
26	8.0	0.5773502691896258	1.0	1.7147432048155968	1.2247448709585762	1.5707963267948966
26	112.0	0.9515398364878249	0.5989304812834224	0.31115793208401327	3.2517627510602023	0.019062305198793497
26	21.0	0.8938621817336228	0.84	0.8631452958406846	2.2304409805508447	1.0139325416713432
26	22.0	0.9401166928499285	0.7096774193548387	1.0936185983994715	2.9338181109872075	0.044537249737269496
26	40.0	0.9626246377987933	0.625	0.46239926563002526	3.6922293619793867	-0.8858828416243092
26	23.0	0.9746040540240186	0.8846153846153846	3.5125367186825946	4.465579139683851	-0.8396465365051978
26	29.0	0.834474300136479	0.6904761904761905	0.7842552630740675	1.8147276966682375	0.6304347728487819
26	10.0	0.6164414002968975	1.0	1.5271898776880848	1.2700012695986789	0.7853981633974485
26	22.0	0.9598687031713861	0.8148148148148148	0.8242898467890439	3.56570092700546	0.497152072714983
26	12.0	0.8815269611768739	0.8571428571428571	1.3716109116521276	2.118044170440964	0.0
26	25.0	0.9098648917746507	0.8928571428571429	0.8957167302171206	2.410192246156593	-0.550114206521925
26	35.0	0.844002762789145	0.813953488372093	0.7926143695088794	1.8644930240244932	0.23480715887166526
26	11.0	0.7559289460184544	1.0	1.4822832322288846	1.527525231134877	0.0
26	11.0	0.7559289460184544	1.0	1.4822832322288846	1.527525231134877	0.0
26	54.0	0.7598359705881281	0.9473684210526315	0.9747579606109106	1.5381897890408212	-1.2636170578306345
26	20.0	0.9620187679726554	0.9090909090909091	2.286018186086879	3.663227552809592	0.9101047753264719
26	19.0	0.7643718151140454	0.7307692307692307	1.1007292580820722	1.550926887867791	0.4329171310594231
26	5.0	0.0	1.0	1.9634954084322613	0.9999999996047153	-0.7853981633974483
26	5.0	0.0	1.0	1.9634954084322613	0.9999999996047153	-0.7853981633974483
26	13.0	0.9254774670316781	0.8666666666666667	1.610653704735122	2.6398969581519434	0.9856047880820287
26	5.0	0.0	1.0	1.9634954084322613	0.9999999996047153	-0.7853981633974483
27	12.0	0.5563486402641867	1.0	1.3716109116521276	1.2034433352934202	1.5707963267948966
27	8.0	0.5773502691896258	1.0	1.7147432048155968	1.2247448709585762	1.5707963267948966
27	5.0	0.0	1.0	1.9634954084322613	0.9999999996047153	-0.7853981633974483
27	5.0	0.0	1.0	1.9634954084322613	0.9999999996047153	-0.7853981633974483
27	24.0	0.9480268419505579	0.8571428571428571	0.8598880610084357	3.1427727448096996	-1.0670562941434323
27	29.0	0.5017797880911148	0.8787878787878788	1.276028608087513	1.156075510158266	-0.6391001281252767
27	5.0	0.0	1.0	1.9634954084322613	0.9999999996047153	-0.7853981633974483
27	5.0	0.0	1.0	1.9634954084322613	0.9999999996047153	-0.7853981633974483
27	121.0	0.8373402367989468	0.711764705882353	0.46779948171800306	1.829216621903337	0.5289042708410446
27	5.0	0.0	1.0	1.9634954084322613	0.9999999996047153	-0.7853981633974483
27	11.0	0.8193342786072867	0.9166666666666666	1.679908865456893	1.7442385026411793	0.5357248025573833
27	22.0	0.9685004322105083	0.8148148148148148	1.2453443391575325	4.015872770566286	0.6018982786893744
27	118.0	0.8669557935896215	0.7375	0.2972146756792487	2.006480756571841	-1.347523151851844
27	29.0	0.9776057117923661	0.6590909090909091	1.1072126613339535	4.751836776599115	1.1755604222154619
27	141.0	0.8493816809713904	0.6077586206896551	0.3301842852203979	1.8947321576210034	0.08188783348037385
27	52.0	0.9771991058138343	0.6933333333333334	0.4418638885302913	4.709760875581979	-0.6939806903321549
27	8.0	0.5773502691896258	1.0	1.7147432048155968	1.2247448709585762	0.0
27	10.0	0.6164414002968978	1.0	1.5271898776880848	1.2700012695986793	-0.7853981633974483
27	5.0	0.0	1.0	1.9634954084322613	0.9999999996047153	-0.7853981633974483
27	32.0	0.8769663155987572	0.8421052631578947	0.7621080910407088	2.08094089768948	0.2930425301780576
27	43.0	0.6675065561468959	0.9148936170212766	0.9737833682537665	1.3429958843179257	0.2240636424420591
27	1236.0	0.723959700606998	0.4199796126401631	0.042418108325056235	1.4496067424858217	-0.8033925852078506
27	19.0	0.8307866681549474	0.95	1.018128777872285	1.7966514854940174	1.3103207435760318
27	24.0	0.8750351103697238	0.8888888888888888	1.0060994305318756	2.0658619311491018	-1.0336095400998893
27	8.0	0.5773502691896258	1.0	1.7147432048155968	1.2247448709585762	1.5707963267948966
27	5.0	0.0	1.0	1.9634954084322613	0.9999999996047153	-0.7853981633974483
27	54.0	0.8802343390432353	0.8307692307692308	0.6710841399289394	2.1073072054349575	-0.3452496513989591
27	563.0	0.9157525577317106	0.4711297071129707	0.14999740245566104	2.489154940363611	-1.5441813670391262
27	12.0	0.556348640264187	1.0	1.3716109116521276	1.2034433352934202	0.0
27	49.0	0.8447752879369393	0.8448275862068966	0.6822741891588616	1.8687354846866704	0.25774112774911967
27	40.0	0.9413414530743731	0.8163265306122449	0.6910187615872433	2.963352980183011	0.7281115290362175
27	58.0	0.8752207599736245	0.6170212765957447	0.5687171339553956	2.0672958399077146	0.04959792552662119
27	49.0	0.9760208294066743	0.5632183908045977	0.7131176178323576	4.593959499536401	0.8796306049503302
27	27.0	0.7816038932507151	0.6585365853658537	0.7301686932068905	1.6031419452767264	0.7756947404168464
27	15.0	0.8882018505933833	0.9375	1.3312023204821648	2.176499055419819	-0.6545414121968457
27	5.0	0.0	1.0	1.9634954084322613	0.9999999996047153	-0.7853981633974483
27	33.0	0.8858816913689053	0.868421052631579	0.7859239688857309	2.1555848103947644	0.3235873134239759
27	5.0	0.0	1.0	1.9634954084322613	0.9999999996047153	-0.7853981633974483
27	22.0	0.958084784149367	0.7333333333333333	1.0936185983994715	3.49058646268425	0.31240210055292833
27	9.0	0.8451542547285166	0.8181818181818182	1.5707963267730796	1.8708286926854099	0.0
27	17.0	0.8528028654224418	0.8947368421052632	1.1057596701490977	1.914854214942893	1.0303768265243125
27	63.0	0.7821224350135754	0.5478260869565217	0.38255354258815705	1.6048149990256095	-0.7384081482361011
27	161.0	0.5984056017464885	0.4128205128205128	0.22888168624625335	1.2481382147863258	0.5758821192608522
27	11.0	0.9128709291752768	1.0	4.319689898550974	2.4494897417676733	0.7853981633974483
27	46.0	0.8653870405566398	0.6764705882352942	0.5060113445877564	1.995593525229524	-0.9308333842274534
27	24.0	0.819361255250974	0.8275862068965517	1.5610724755046086	1.7443558081645125	0.005208144965484824
27	5.0	0.0	1.0	1.9634954084322613	0.9999999996047153	-0.7853981633974483
27	5.0	0.0	1.0	1.9634954084322613	0.9999999996047153	-0.7853981633974483
27	28.0	0.9485976785252609	0.8235294117647058	0.8672750717868634	3.159712314420826	-0.4549018098344744
27	10.0	0.6164414002968975	1.0	1.5271898776880848	1.2700012695986789	0.7853981633974485
27	8.0	0.5773502691896258	1.0	1.7147432048155968	1.2247448709585762	0.0
27	31.0	0.8146028905904283	0.8611111111111112	0.7541402055475692	1.7240812208359537	0.42649229788206566
27	12.0	0.8814148305623669	0.8	2.094395102364106	2.1171056397722814	0.315482446197559
27	12.0	0.7675786521898157	1.0	1.3716109116521276	1.5601724988106354	0.9311265606363819
27	5.0	0.0	1.0	1.9634954084322613	0.9999999996047153	-0.7853981633974483
27	21.0	0.819403691831721	0.875	0.9430726846697763	1.7445403951625915	0.6631662983406111
27	8.0	0.816496580927726	1.0	3.141592653491618	1.7320508068617704	0.7853981633974483
27	11.0	0.9128709291752768	1.0	4.319689898550974	2.4494897417676733	0.7853981633974483
28	8.0	0.816496580927726	1.0	3.141592653491618	1.7320508068617704	-0.7853981633974483
28	8.0	0.816496580927726	1.0	3.141592653491618	1.7320508068617704	-0.7853981633974483
28	5.0	0.0	1.0	1.9634954084322613	0.9999999996047153	-0.7853981633974483
28	18.0	0.5331863851769518	0.9473684210526315	1.1708043566284565	1.1820361696444406	-1.130416221644968
28	20.0	0.7846464306507273	0.8333333333333334	1.0717145030234578	1.6130501462803244	-0.6968615860080106
28	11.0	0.9128709291752768	1.0	4.319689898550974	2.4494897417676733	-0.7853981633974483
28	115.0	0.8177247738295597	0.7098765432098766	0.4092123763726959	1.7372891763814344	0.3750165973979339
28	5.0	0.0	1.0	1.9634954084322613	0.9999999996047153	-0.7853981633974483
28	11.0	0.9128709291752768	1.0	4.319689898550974	2.4494897417676733	0.7853981633974483
28	31.0	0.9816505382470855	0.7948717948717948	1.1614993295663802	5.244146315015642	0.6164806192281227
28	74.0	0.9408223222423908	0.74	0.48697742230693125	2.950721025884215	-0.9119324244311757
28	31.0	0.9141597733722407	0.775	0.7167188617258796	2.466979153075525	-1.0490329500753626
28	24.0	0.972053855192776	0.75	0.8992252874062299	4.259706354803958	1.2296045488407077
28	134.0	0.899281318810339	0.6350710900473934	0.324715175019198	2.286390128761061	0.05978940927116434
28	88.0	0.9260799919111068	0.4731182795698925	0.31388673009802937	2.650219451413475	-0.1401699434732171
28	8.0	0.5773502691896258	1.0	1.7147432048155968	1.2247448709585762	0.0
28	8.0	0.5773502691896258	1.0	1.7147432048155968	1.2247448709585762	1.5707963267948966
28	45.0	0.6806212704899592	0.9574468085106383	1.0947196532142138	1.3649353374324014	-0.23163053044740864
28	1212.0	0.7450448773253825	0.4090448869389133	0.04165635422396129	1.4992181410203782	-0.627078291311213
28	16.0	0.8251044156868004	0.9411764705882353	1.1768136879017634	1.7699733183047361	-1.3715351039616865
28	27.0	0.8299664761090617	0.9642857142857143	1.0308531674488532	1.7927145992550173	-1.015155863955125
28	5.0	0.0	1.0	1.9634954084322613	0.9999999996047153	-0.7853981633974483
28	24.0	0.7495549382556931	0.8888888888888888	1.0060994305318756	1.5107060599884927	-0.07851488798586595
28	63.0	0.8889834231369047	0.7411764705882353	0.547056479395812	2.183695155228286	-0.30161885305084374
28	585.0	0.9124208895424818	0.47911547911547914	0.14605366711288992	2.443475538391188	-1.5005618603497874
28	5.0	0.0	1.0	1.9634954084322613	0.9999999996047153	-0.7853981633974483
28	17.0	0.7798401143947766	0.9444444444444444	1.2503645433956234	1.5974983161195693	-0.24372631759293814
28	5.0	0.0	1.0	1.9634954084322613	0.9999999996047153	-0.7853981633974483
28	33.0	0.9445061616322852	0.8461538461538461	0.7473221198226581	3.0441984157914934	0.7241262770060529
28	48.0	0.8417505516296742	0.5106382978723404	0.41680493668252344	1.852309240361183	0.15423844271268686
28	18.0	0.929988530879973	0.782608695652174	1.1708043566284565	2.7204330369393865	0.22625250381243198
28	25.0	0.9087071156421835	0.7575757575757576	0.9996183163005029	2.395586678104989	0.7563017307112964
28	5.0	0.0	1.0	1.9634954084322613	0.9999999996047153	-0.7853981633974483
28	8.0	0.5773502691896258	1.0	1.7147432048155968	1.2247448709585762	1.5707963267948966
28	34.0	0.8674553591489896	0.8292682926829268	0.7699682446657686	2.009989548030023	0.2348950189460136
28	11.0	0.7559289460184544	1.0	1.4822832322288846	1.527525231134877	0.0
28	26.0	0.9558190599045655	0.7428571428571429	0.805326852373516	3.401873706072565	0.37348043346514975
28	106.0	0.9317695534937261	0.5170731707317073	0.4401470632345422	2.7544394815785567	-0.014781917341701598
28	14.0	0.8299250027587322	1.0	1.2424554991166872	1.7925163184925397	0.7853981633974483
28	63.0	0.7220324966961563	0.49606299212598426	0.42593173770470694	1.4453809132532882	-0.6895697443766416
28	31.0	0.9627380587515632	0.543859649122807	1.5748125282011418	3.697737602170774	-0.3827219810772325
28	51.0	0.9458983504786841	0.6296296296296297	0.4822205597840563	3.0820144575956876	-0.8267002797433773
28	26.0	0.9542273273419059	0.7647058823529411	2.9718236419129433	3.3435615558872445	-0.9433832993739385
28	21.0	0.8745296332639207	0.7241379310344828	0.6925214903956445	2.061974361817671	0.38107327029349275
28	8.0	0.5773502691896258	1.0	1.7147432048155968	1.2247448709585762	0.0
28	23.0	0.9452537810356499	0.8518518518518519	0.7748298713986032	3.0643248334611664	-0.38257059718658387
28	10.0	0.8703882797784892	0.8333333333333334	1.238964388257786	2.031009600356163	0.46364760900080615
28	27.0	0.8215526023925993	0.8181818181818182	0.9673740686344902	1.753977556385801	0.514629932562545
28	53.0	0.6815678680161859	0.9298245614035088	0.9745488352979256	1.366577788207689	-1.2569058913421611
28	8.0	0.816496580927726	1.0	3.141592653491618	1.7320508068617704	-0.7853981633974483
28	16.0	0.9522776469994495	0.8421052631578947	1.9823430212124575	3.2761839962326906	0.922186337048446
29	11.0	0.9128709291752768	1.0	4.319689898550974	2.4494897417676733	-0.7853981633974483
29	13.0	0.8898489141605723	0.8666666666666667	1.121145135653812	2.1917553018330262	-1.219288210392018
29	22.0	0.8757856625366559	0.7333333333333333	0.9879809077492894	2.071679317238483	-0.9106076753775785
29	8.0	0.816496580927726	1.0	3.141592653491618	1.7320508068617704	0.7853981633974483
29	12.0	0.8814148305623669	0.8	2.094395102364106	2.1171056397722814	-0.31548244619755894
29	5.0	0.0	1.0	1.9634954084322613	0.9999999996047153	-0.7853981633974483
29	105.0	0.8392026391691711	0.7664233576642335	0.5002970721990065	1.8388476582531248	0.30588319156269833
29	23.0	0.9628069890812699	0.8518518518518519	1.2324716784769765	3.7010975603362164	0.5705952361389689
29	114.0	0.7493609736607438	0.6666666666666666	0.2936963422457126	1.5102051111069157	-1.1946947502774476
29	8.0	0.816496580927726	1.0	3.141592653491618	1.7320508068617704	0.7853981633974483
29	163.0	0.8481002830709833	0.5884476534296029	0.29796547918799365	1.8873774023812997	0.5082665417694179
29	22.0	0.9521288052469175	0.8461538461538461	0.773984294276235	3.271211555021094	1.207892250813138
29	5.0	0.0	1.0	1.9634954084322613	0.9999999996047153	-0.7853981633974483
29	129.0	0.9812664066772736	0.5139442231075697	0.2626045102506312	5.1906054441463265	0.2571932311113404
29	22.0	0.7889604917590359	0.7857142857142857	0.9222578113208858	1.627487801319059	-0.5505791016162656
29	8.0	0.5773502691896258	1.0	1.7147432048155968	1.2247448709585762	1.5707963267948966
29	1633.0	0.7306084793389033	0.36903954802259886	0.03143453414064768	1.4645649131796956	-0.15668802380372482
29	19.0	0.8796824186546829	0.9047619047619048	1.0511759525418103	2.1027769786645787	-1.436586132816669
29	21.0	0.5477513924636708	0.9545454545454546	1.1253002281746307	1.1952555777224698	-0.022373115727307793
29	48.0	0.7881935890243436	0.8571428571428571	0.7067938065921812	1.6248870690557986	-0.43898736810714534
29	234.0	0.7710475367144181	0.8268551236749117	0.5791579952914729	1.5704070296031252	-1.5177025805775572
29	5.0	0.0	1.0	1.9634954084322613	0.9999999996047153	-0.7853981633974483
29	36.0	0.9408571085748649	0.782608695652174	0.8757757225713707	2.951562216276398	0.6283404506123931
29	14.0	0.8420753583206845	1.0	1.2947179437557332	1.8540496211607465	1.5707963267948966
29	19.0	0.9390605951693289	0.6785714285714286	0.9652076785748933	2.909076923505712	-0.9829721035465752
29	10.0	0.9284766908852593	0.7142857142857143	1.7453292519700885	2.692582402502915	0.3217505543966422
29	28.0	0.6319708052365979	0.7	0.7871729947348282	1.2903355764262006	1.1062452403855936
29	20.0	0.8957817132964488	0.7142857142857143	1.4178874935028487	2.249747979048526	0.17965406975314405
29	5.0	0.0	1.0	1.9634954084322613	0.9999999996047153	-0.7853981633974483
29	5.0	0.0	1.0	1.9634954084322613	0.9999999996047153	-0.7853981633974483
29	5.0	0.0	1.0	1.9634954084322613	0.9999999996047153	-0.7853981633974483
29	27.0	0.9016942873203687	0.9310344827586207	0.9095828925114038	2.3128116748459586	0.36181548673697267
29	42.0	0.977088233710387	0.6666666666666666	1.0002668694909302	4.698483313598824	0.4413087696981197
29	30.0	0.87033319980861	0.7317073170731707	0.7523598323378952	2.030608087287252	-0.30759188977853175
29	132.0	0.9657037178496789	0.46808510638297873	0.26087356664636907	3.851389559107645	0.1673499172067354
29	52.0	0.8599893368226874	0.7323943661971831	0.519801524477502	1.9595854961087913	-0.18666007298831647
29	40.0	0.8868469705730272	0.625	0.708943746754424	2.1642058548743495	-0.2350213594473368
29	5.0	0.0	1.0	1.9634954084322613	0.9999999996047153	-0.7853981633974483
29	62.0	0.9753342019035213	0.5849056603773585	0.48593484794598196	4.530353824525466	-0.800369611102956
29	28.0	0.8592999182726314	0.6666666666666666	0.8189480654965025	1.9551410758553243	0.6577337902165498
29	5.0	0.0	1.0	1.9634954084322613	0.9999999996047153	-0.7853981633974483
29	23.0	0.936439563868642	0.8846153846153846	0.8458348381818673	2.8503920101028544	-0.21419701782835734
29	5.0	0.0	1.0	1.9634954084322613	0.9999999996047153	-0.7853981633974483
29	34.0	0.7092526217146572	0.7906976744186046	0.7330564348543427	1.4185314500463795	0.6807947235459412
29	5.0	0.0	1.0	1.9634954084322613	0.9999999996047153	-0.7853981633974483
29	5.0	0.0	1.0	1.9634954084322613	0.9999999996047153	-0.7853981633974483
29	68.0	0.45514305232964847	0.8607594936708861	0.8027002341746347	1.1230676261985653	1.5343498594077976
29	8.0	0.816496580927726	1.0	3.141592653491618	1.7320508068617704	0.7853981633974483
29	8.0	0.816496580927726	1.0	3.141592653491618	1.7320508068617704	0.7853981633974483
29	16.0	0.7743509938859529	0.9411764705882353	1.134309994802279	1.5803872610721972	0.5535743588970452
29	19.0	0.9675556865774897	0.8636363636363636	2.354032337689793	3.9579216187729624	0.9123887583961223
29	5.0	0.0	1.0	1.9634954084322613	0.9999999996047153	-0.7853981633974483
30	5.0	0.0	1.0	1.9634954084322613	0.9999999996047153	-0.7853981633974483
30	5.0	0.0	1.0	1.9634954084322613	0.9999999996047153	-0.7853981633974483
30	10.0	0.6164414002968978	1.0	1.5271898776880848	1.2700012695986793	-0.7853981633974483
30	8.0	0.5773502691896258	1.0	1.7147432048155968	1.2247448709585762	1.5707963267948966
30	5.0	0.0	1.0	1.9634954084322613	0.9999999996047153	-0.7853981633974483
30	11.0	0.7559289460184544	1.0	1.4822832322288846	1.527525231134877	1.5707963267948966
30	5.0	0.0	1.0	1.9634954084322613	0.9999999996047153	-0.7853981633974483
30	17.0	0.8184297327199086	0.6538461538461539	1.1335721714412066	1.7403210433337175	-1.4643643571543221
30	116.0	0.8670987521240783	0.7733333333333333	0.4816703710868575	2.007482768891441	0.42475118438115805
30	8.0	0.5773502691896258	1.0	1.7147432048155968	1.2247448709585762	1.5707963267948966
30	20.0	0.9623141228014453	0.8695652173913043	2.286018186086879	3.6772776382303705	0.6750684495183372
30	123.0	0.8470890954453298	0.634020618556701	0.282936339743409	1.881641353120731	-1.2712952237652273
30	17.0	0.9432863405217639	0.8947368421052632	1.9431154581738475	3.0122274731558396	0.6405696931925094
30	26.0	0.947014984133263	0.7647058823529411	0.7604517751038952	3.113427940903062	1.3562271126066643
30	138.0	0.8879157807773052	0.6244343891402715	0.33795310614876584	2.173884450905455	0.06916573739220977
30	20.0	0.9295073330229947	0.8695652173913043	0.9941987258177015	2.7114700535152125	0.4074007258007266
30	125.0	0.9750167785904778	0.4844961240310077	0.2927165649117003	4.5018434322498395	0.2150511950612973
30	11.0	0.7559289460184544	1.0	1.4822832322288846	1.527525231134877	0.0
30	8.0	0.5773502691896258	1.0	1.7147432048155968	1.2247448709585762	1.5707963267948966
30	5.0	0.0	1.0	1.9634954084322613	0.9999999996047153	-0.7853981633974483
30	10.0	0.6164414002968975	1.0	1.5271898776880848	1.2700012695986789	-0.7853981633974485
30	2001.0	0.656069266716244	0.3441692466460268	0.029873987994794318	1.3250286182522526	0.3341951211893113
30	16.0	0.8114624124821107	0.8888888888888888	1.289832091508057	1.7111432308597725	-1.331963635613522
30	50.0	0.9430175153142069	0.8064516129032258	0.5779990820375314	3.005321587185906	0.11479115861254102
30	8.0	0.5773502691896258	1.0	1.7147432048155968	1.2247448709585762	1.5707963267948966
30	56.0	0.8546355282086772	0.8235294117647058	0.637934896651915	1.9259347759044925	-0.3165413086558171
30	5.0	0.0	1.0	1.9634954084322613	0.9999999996047153	-0.7853981633974483
30	8.0	0.816496580927726	1.0	3.141592653491618	1.7320508068617704	-0.7853981633974483
30	8.0	0.816496580927726	1.0	3.141592653491618	1.7320508068617704	-0.7853981633974483
30	14.0	0.8420753583206845	1.0	1.2947179437557332	1.8540496211607465	1.5707963267948966
30	20.0	0.9414379793089916	0.8333333333333334	1.6122901143850705	2.9657204536427106	-1.0529031105674955
30	15.0	0.9083352279293014	0.8823529411764706	1.2092175857888028	2.390955177905419	0.0
30	30.0	0.7098616324780965	0.6666666666666666	1.2829249910126506	1.4197665330713052	0.9403722087197608
30	25.0	0.9074040824432424	0.78125	1.448327971160622	2.379483656488569	0.4295874653572113
30	15.0	0.9606375033177517	0.7142857142857143	1.1328064425998563	3.599647951582591	1.1942206863137994
30	32.0	0.8274883151442801	0.8888888888888888	0.935940646281717	1.7809980219965362	0.4835234966987301
30	11.0	0.9128709291752768	1.0	4.319689898550974	2.4494897417676733	0.7853981633974483
30	20.0	0.8404729881326349	0.8333333333333334	0.9941987258177015	1.8455174703570216	0.15977152623182606
30	112.0	0.9320476227357286	0.5517241379310345	0.3229829234063517	2.759870847294885	0.08676739913320658
30	69.0	0.4119231068238521	0.5847457627118644	0.3656184110661156	1.097431494084152	0.860011169121937
30	12.0	0.8815269611768739	0.8571428571428571	1.3716109116521276	2.118044170440964	0.0
30	5.0	0.0	1.0	1.9634954084322613	0.9999999996047153	-0.7853981633974483
30	11.0	0.8193342786072867	0.9166666666666666	1.679908865456893	1.7442385026411793	-0.5357248025573833
30	8.0	0.816496580927726	1.0	3.141592653491618	1.7320508068617704	-0.7853981633974483
30	52.0	0.9656200805729264	0.5360824742268041	0.39589023009664864	3.846783836531806	-0.8699701213329072
30	27.0	0.9510482473561025	0.7941176470588235	3.086124551217287	3.235801503462538	-0.9559279920138268
30	31.0	0.6133482028270848	0.6888888888888889	0.6045397697828168	1.266123088721875	0.4259831635866363
30	5.0	0.0	1.0	1.9634954084322613	0.9999999996047153	-0.7853981633974483
30	5.0	0.0	1.0	1.9634954084322613	0.9999999996047153	-0.7853981633974483
30	54.0	0.8784741095175382	0.6136363636363636	0.6374384212563274	2.092969921619808	0.9458606411831042
30	8.0	0.816496580927726	1.0	3.141592653491618	1.7320508068617704	0.7853981633974483
30	10.0	0.8703882797784892	0.8333333333333334	1.238964388257786	2.031009600356163	-0.46364760900080615
30	5.0	0.0	1.0	1.9634954084322613	0.9999999996047153	-0.7853981633974483
30	70.0	0.32715587632982085	0.8860759493670886	0.8091987148525438	1.0582342192920782	-0.6887100423656326
30	5.0	0.0	1.0	1.9634954084322613	0.9999999996047153	-0.7853981633974483
30	11.0	0.8193342786072867	0.9166666666666666	1.679908865456893	1.7442385026411793	1.0350715242375133
30	5.0	0.0	1.0	1.9634954084322613	0.9999999996047153	-0.7853981633974483
30	17.0	0.7447819205724293	0.9444444444444444	1.7429292711970572	1.4985585144510407	-0.14859041520815797
30	5.0	0.0	1.0	1.9634954084322613	0.9999999996047153	-0.7853981633974483
30	5.0	0.0	1.0	1.9634954084322613	0.9999999996047153	-0.7853981633974483
31	8.0	0.816496580927726	1.0	3.141592653491618	1.7320508068617704	-0.7853981633974483
31	5.0	0.0	1.0	1.9634954084322613	0.9999999996047153	-0.7853981633974483
31	38.0	0.9529463609935332	0.6909090909090909	0.9050033581108416	3.2988170772280325	-1.027518951663875
31	5.0	0.0	1.0	1.9634954084322613	0.9999999996047153	-0.7853981633974483
31	23.0	0.650090661821495	0.8846153846153846	1.2324716784769767	1.3160376991110123	-0.5328147825046828
31	111.0	0.8144000096804463	0.7708333333333334	0.5726174298042804	1.7232349949798376	0.39393490974549383
31	5.0	0.0	1.0	1.9634954084322613	0.9999999996047153	-0.7853981633974483
31	5.0	0.0	1.0	1.9634954084322613	0.9999999996047153	-0.7853981633974483
31	10.0	0.8703882797784892	0.8333333333333334	1.238964388257786	2.031009600356163	0.46364760900080615
31	11.0	0.9128709291752768	1.0	4.319689898550974	2.4494897417676733	0.7853981633974483
31	153.0	0.9115308174164873	0.6219512195121951	0.19274258142202783	2.4317187341799773	-1.4705008241934432
31	22.0	0.964517376105464	0.7333333333333333	0.9879809077492894	3.787600791842392	0.3953402598957015
31	8.0	0.5773502691896258	1.0	1.7147432048155968	1.2247448709585762	1.5707963267948966
31	134.0	0.8882890287640062	0.6036036036036037	0.32471517501919783	2.1772978875603646	0.05692122256403705
31	5.0	0.0	1.0	1.9634954084322613	0.9999999996047153	-0.7853981633974483
31	11.0	0.7559289460184544	1.0	1.4822832322288846	1.527525231134877	0.0
31	130.0	0.9811965698158585	0.5349794238683128	0.2614414485708838	5.18104870910852	0.15811404559232
31	10.0	0.6164414002968975	1.0	1.5271898776880848	1.2700012695986789	0.7853981633974485
31	5.0	0.0	1.0	1.9634954084322613	0.9999999996047153	-0.7853981633974483
31	1621.0	0.7297977594080609	0.3837594696969697	0.03472518495249211	1.4627087584444196	-0.26672948933308405
31	16.0	0.6813851438692469	1.0	1.2898320915080566	1.3662601017751796	1.5707963267948966
31	22.0	0.9655050172209221	0.8148148148148148	1.8973225372602969	3.8404751138007134	0.95449364947543
31	8.0	0.816496580927726	1.0	3.141592653491618	1.7320508068617704	-0.7853981633974483
31	5.0	0.0	1.0	1.9634954084322613	0.9999999996047153	-0.7853981633974483
31	62.0	0.9607588129187264	0.7654320987654321	0.5004709516300738	3.605096080451025	-0.30762015953177624
31	49.0	0.8724689391661727	0.7424242424242424	0.6564251331039672	2.046372555196611	0.3035440337426723
31	240.0	0.8251118050568513	0.802675585284281	0.4813619558578543	1.7700071275873355	-1.4338284049764016
31	36.0	0.9576318462467889	0.8780487804878049	0.6796838655629776	3.4722798449828494	0.6606682534607125
31	51.0	0.8433821408157175	0.5425531914893617	0.7336323313737997	1.8611084052011515	0.07856585600644186
31	14.0	0.8653912307405884	0.875	1.1286030800695495	1.9956223432695597	-0.4078459616581117
31	16.0	0.9350712185353215	0.7272727272727273	1.5707963267826246	2.821193645162051	0.1664101064633746
31	30.0	0.6014723273684639	0.7142857142857143	1.1196823768657387	1.25173108977089	0.9706339589073151
31	17.0	0.9241763718304448	0.8947368421052632	1.37044659722731	2.618033987858599	1.0172219678978514
31	31.0	0.8025221029775605	0.8857142857142857	0.9601974009068843	1.6761020360483891	0.5987675950244444
31	5.0	0.0	1.0	1.9634954084322613	0.9999999996047153	-0.7853981633974483
31	21.0	0.9012839106461371	0.9130434782608695	0.9710384578203732	2.3082483943729724	0.20976519010398803
31	23.0	0.9356374316861851	0.8518518518518519	1.0635183109461226	2.833161366063526	0.25264509404969726
31	14.0	0.8506877704240235	0.9333333333333333	1.4353535174563994	1.9023294533429551	-0.3496819895583503
31	69.0	0.5253158796264094	0.5798319327731093	0.3811095115647923	1.1752161539346173	-1.5312828057519292
31	5.0	0.0	1.0	1.9634954084322613	0.9999999996047153	-0.7853981633974483
31	99.0	0.8348748847654246	0.592814371257485	0.3039498546716927	1.8167292351834825	0.015888252320906595
31	48.0	0.9110815972833183	0.48484848484848486	0.7272715371891466	2.425853436208374	-0.08098948553722357
31	55.0	0.935999436676822	0.5188679245283019	0.5320637758660763	2.8408970011726358	-0.9862259888460239
31	20.0	0.9473262339077769	0.8695652173913043	1.3008937295871739	3.1223634688514657	-1.006636446720664
31	36.0	0.7801597851179829	0.6792452830188679	0.5957567971781635	1.5985158140291256	0.7304453414590905
31	24.0	0.9435015911585476	0.8888888888888888	0.7885796026009242	3.0177929602318256	-0.667927483865552
31	14.0	0.9486832980505138	1.0	5.497787143610331	3.1622776588455035	0.7853981633974483
31	26.0	0.866846623669774	0.7878787878787878	0.9926734205063033	2.005716692799045	0.8574810472105989
31	23.0	0.8920192205239167	0.7666666666666667	1.1433285346903568	2.21240177802613	1.4303089208652788
31	10.0	0.8703882797784892	0.8333333333333334	1.238964388257786	2.031009600356163	-0.46364760900080615
31	80.0	0.5885397177904839	0.8333333333333334	0.6653795986236624	1.2369068687236506	0.5346950692669783
31	20.0	0.9620187679726554	0.9090909090909091	2.286018186086879	3.663227552809592	0.9101047753264719
31	17.0	0.6643975749053802	0.8947368421052632	1.1057596701490977	1.3380086390174835	1.1291215327747839
31	5.0	0.0	1.0	1.9634954084322613	0.9999999996047153	-0.7853981633974483
31	15.0	0.8882018505933833	0.9375	1.3312023204821648	2.176499055419819	0.6545414121968457
32	5.0	0.0	1.0	1.9634954084322613	0.9999999996047153	-0.7853981633974483
32	41.0	0.9603805825928066	0.6212121212121212	1.0126423880833704	3.588192724467213	-1.0506054358841614
32	5.0	0.0	1.0	1.9634954084322613	0.9999999996047153	-0.7853981633974483
32	5.0	0.0	1.0	1.9634954084322613	0.9999999996047153	-0.7853981633974483
32	11.0	0.6446583712203042	0.9166666666666666	2.7646015351037256	1.3080944576440543	0.0
32	116.0	0.8965146680991388	0.7435897435897436	0.4816703710868575	2.257264744441557	0.37220752081941255
32	44.0	0.9872440339268445	0.7857142857142857	0.5828940128209229	6.2808398699527865	0.550545946259641
32	136.0	0.8244674776646744	0.6476190476190476	0.2805616137836454	1.7670675029575176	-1.2193543722438995
32	14.0	0.8506877704240235	0.9333333333333333	1.4353535174563994	1.9023294533429551	1.2211143372365463
32	8.0	0.5773502691896258	1.0	1.7147432048155968	1.2247448709585762	0.0
32	132.0	0.9037710012470219	0.616822429906542	0.3593505560395372	2.336359465178751	0.11135900252991096
32	12.0	0.7675786521898157	1.0	1.3716109116521276	1.5601724988106354	0.6396697661585147
32	11.0	0.8193342786072867	0.9166666666666666	1.679908865456893	1.7442385026411793	-0.5357248025573833
32	10.0	0.6164414002968975	1.0	1.5271898776880848	1.2700012695986789	0.7853981633974485
32	1999.0	0.7223563049103576	0.35468417317246276	0.03087038065949832	1.4460875681809662	0.4601936455901434
32	19.0	0.8796824186546829	0.9047619047619048	1.0511759525418103	2.1027769786645782	-1.436586132816669
32	12.0	0.7675786521898157	1.0	1.3716109116521276	1.5601724988106354	0.9311265606363819
32	8.0	0.5773502691896258	1.0	1.7147432048155968	1.2247448709585762	1.5707963267948966
32	24.0	0.7657071894104519	0.8571428571428571	1.0060994305318756	1.5547521860688347	0.5304121335467417
32	53.0	0.73687837423205	0.8833333333333333	0.8266368881150091	1.4792344891572218	-0.54347689211451
32	5.0	0.0	1.0	1.9634954084322613	0.9999999996047153	-0.7853981633974483
32	5.0	0.0	1.0	1.9634954084322613	0.9999999996047153	-0.7853981633974483
32	37.0	0.9370039975830884	0.7551020408163265	0.7118917520156017	2.862715871961671	0.7428091541062313
32	22.0	0.9541401650632771	0.8148148148148148	1.1529071768524226	3.340457114906547	-1.147025614630731
32	11.0	0.8193342786072867	0.9166666666666666	1.679908865456893	1.7442385026411793	-1.0350715242375133
32	17.0	0.8897565210026093	1.0	1.1454006794557343	2.1908902293065218	0.0
32	39.0	0.6961288668450865	0.8125	0.6358100958374583	1.392918974579568	0.6446408471212794
32	25.0	0.9448049812150887	0.78125	0.7613273655690944	3.0521932533307594	0.598406507184717
32	5.0	0.0	1.0	1.9634954084322613	0.9999999996047153	-0.7853981633974483
32	56.0	0.9851546053289377	0.5957446808510638	0.4801280973562289	5.825147921032386	0.29900872197796025
32	20.0	0.9642381286552532	0.9090909090909091	3.0543797553761696	3.773052194750619	0.8561093864933329
32	29.0	0.890443703557714	0.90625	0.898249181493537	2.1973510938046177	0.41539199271341337
32	5.0	0.0	1.0	1.9634954084322613	0.9999999996047153	-0.7853981633974483
32	20.0	0.8734788883131928	0.8695652173913043	1.0717145030234578	2.0539700115711716	0.40356693511962044
32	14.0	0.8420753583206845	1.0	1.2947179437557332	1.8540496211607465	0.0
32	44.0	0.9048512236518162	0.6376811594202898	0.50016376584674	2.348918052048508	-0.5494696817579919
32	116.0	0.7411081240757098	0.5979381443298969	0.322270715372728	1.4894568214993655	0.06166648418499975
32	11.0	0.7559289460184544	1.0	1.4822832322288846	1.527525231134877	0.0
32	10.0	0.8703882797784892	0.8333333333333334	1.238964388257786	2.031009600356163	-0.46364760900080615
32	20.0	0.9759000729485332	1.0	7.853981633729045	4.582575693019348	-0.7853981633974483
32	29.0	0.7963053154501586	0.8529411764705882	0.8624141811460472	1.6531797401427146	-1.380543138238714
32	5.0	0.0	1.0	1.9634954084322613	0.9999999996047153	-0.7853981633974483
32	23.0	0.9167340137908687	0.8518518518518519	0.9021030400650669	2.5031406893386268	-0.092184339117151
32	5.0	0.0	1.0	1.9634954084322613	0.9999999996047153	-0.7853981633974483
32	22.0	0.8699974126204272	0.7586206896551724	0.9879809077492894	2.028166005303442	0.07162450706147927
32	23.0	0.9551221445827516	0.8214285714285714	0.824059391799751	3.375957766597809	-0.4814971653404681
32	20.0	0.9090581988022859	0.7692307692307693	1.0717145030234578	2.399985621957265	-0.05483095683403203
32	5.0	0.0	1.0	1.9634954084322613	0.9999999996047153	-0.7853981633974483
32	80.0	0.7179150728778136	0.8080808080808081	0.6378990989320529	1.4365118552405138	0.5766300000446862
32	12.0	0.7691618834248797	0.8571428571428571	1.1030232364050971	1.564813022873308	-0.27969028259230844
32	11.0	0.7559289460184544	1.0	1.4822832322288846	1.527525231134877	0.0
32	8.0	0.816496580927726	1.0	3.141592653491618	1.7320508068617704	0.7853981633974483
32	13.0	0.9254774670316781	0.8666666666666667	1.610653704735122	2.6398969581519434	0.9856047880820287
32	8.0	0.816496580927726	1.0	3.141592653491618	1.7320508068617704	0.7853981633974483
33	5.0	0.0	1.0	1.9634954084322613	0.9999999996047153	-0.7853981633974483
33	49.0	0.9821818874368075	0.6282051282051282	1.6100166886435534	5.3210507260923166	-0.9613287337956449
33	8.0	0.816496580927726	1.0	3.141592653491618	1.7320508068617704	0.7853981633974483
33	21.0	0.6486595994147804	0.7777777777777778	1.1253002281746307	1.3139246370068138	1.56551483309337
33	119.0	0.9006025287940765	0.7125748502994012	0.41760400014830906	2.300735431944479	0.38237388951649637
33	5.0	0.0	1.0	1.9634954084322613	0.9999999996047153	-0.7853981633974483
33	8.0	0.5773502691896258	1.0	1.7147432048155968	1.2247448709585762	1.5707963267948966
33	5.0	0.0	1.0	1.9634954084322613	0.9999999996047153	-0.7853981633974483
33	11.0	0.8193342786072867	0.9166666666666666	1.679908865456893	1.7442385026411793	0.5357248025573833
33	137.0	0.8721014439806264	0.5732217573221757	0.2075168125326293	2.043631038972233	-1.2825437171320972
33	17.0	0.9660917830792959	1.0	6.675884388669688	3.8729833445776154	0.7853981633974483
33	8.0	0.5773502691896258	1.0	1.7147432048155968	1.2247448709585762	1.5707963267948966
33	131.0	0.8882961284101365	0.6036866359447005	0.35662820334226786	2.1773629852802263	0.10412243816990333
33	11.0	0.9128709291752768	1.0	4.319689898550974	2.4494897417676733	0.7853981633974483
33	5.0	0.0	1.0	1.9634954084322613	0.9999999996047153	-0.7853981633974483
33	8.0	0.5773502691896258	1.0	1.7147432048155968	1.2247448709585762	0.0
33	8.0	0.816496580927726	1.0	3.141592653491618	1.7320508068617704	0.7853981633974483
33	5.0	0.0	1.0	1.9634954084322613	0.9999999996047153	-0.7853981633974483
33	10.0	0.6164414002968978	1.0	1.5271898776880848	1.2700012695986793	-0.7853981633974483
33	1942.0	0.7433065553464373	0.3706106870229008	0.029774147413113714	1.494877927499294	0.555024589981958
33	44.0	0.4827301570942423	0.9361702127659575	1.0478986251809748	1.1418534273610321	-1.3265174310154741
33	21.0	0.8189054222079872	0.875	1.0439086621085867	1.7423773526573205	-1.3469959057698528
33	16.0	0.9128709291752769	0.8888888888888888	1.4199491418476424	2.44948974194301	-0.7853981633974483
33	5.0	0.0	1.0	1.9634954084322613	0.9999999996047153	-0.7853981633974483
33	62.0	0.7782095127882948	0.8493150684931506	0.6197633561077908	1.592344667534878	-0.03956292531732581
33	5.0	0.0	1.0	1.9634954084322613	0.9999999996047153	-0.7853981633974483
33	65.0	0.6340612358132071	0.6842105263157895	0.7048594266621302	1.2931878859003612	-0.291887645975417
33	36.0	0.9450002870532047	0.8181818181818182	0.6219168854285188	3.0574541540859177	0.6616597661969651
33	8.0	0.5773502691896258	1.0	1.7147432048155968	1.2247448709585762	1.5707963267948966
33	15.0	0.7861513777574233	0.8823529411764706	1.2092175857888032	1.6180339882787227	-1.0172219678978514
33	35.0	0.9782403173401202	0.7608695652173914	1.023685081870628	4.819857482121033	0.5596627441655231
33	5.0	0.0	1.0	1.9634954084322613	0.9999999996047153	-0.7853981633974483
33	31.0	0.708092918306872	0.7948717948717948	0.751787607454561	1.4161913528654746	0.32813398525069226
33	22.0	0.8183499399116034	0.8461538461538461	1.0387885383407174	1.7399769444457134	0.3581702536659337
33	25.0	0.9229608541233328	0.8620689655172413	0.8957167302171206	2.5981190580536895	0.36228478306416856
33	27.0	0.9580503631777305	0.8181818181818182	0.8568198524080755	3.4891847700346674	0.14291964032390753
33	22.0	0.9519826476636817	0.7586206896551724	1.3962990187355595	3.2663515029382584	-0.48504127174195144
33	17.0	0.9104174944771027	0.85	1.7429292711970565	2.4172649457204933	0.5072331482560543
33	59.0	0.6744557543606652	0.6704545454545454	0.4712939132933868	1.3544349450985678	-0.2168716373976179
33	8.0	0.816496580927726	1.0	3.141592653491618	1.7320508068617704	0.7853981633974483
33	22.0	0.8186796827237784	0.9166666666666666	1.0936185983994715	1.7414004693139327	0.9516225127931855
33	84.0	0.5756551883936409	0.8076923076923077	0.7524020533839902	1.2229535435829126	-0.4620062379243015
33	41.0	0.9842082182832941	0.5857142857142857	0.9764509916459081	5.649250226490335	-0.46884056351350945
33	5.0	0.0	1.0	1.9634954084322613	0.9999999996047153	-0.7853981633974483
33	58.0	0.9434831724245337	0.6304347826086957	0.4206093575979264	3.0173154716394976	-0.9622990678111931
33	11.0	0.8193342786072867	0.9166666666666666	1.679908865456893	1.7442385026411793	0.5357248025573833
33	36.0	0.8146343216203622	0.631578947368421	0.5094590478388936	1.7242124516925483	0.5052852361146185
33	10.0	0.9214426752509268	0.7142857142857143	1.0577842983062085	2.5739075342293236	1.5707963267948966
33	20.0	0.9397562866347566	0.7142857142857143	0.855283327341767	2.925300929003169	-0.35292446504715536
33	5.0	0.0	1.0	1.9634954084322613	0.9999999996047153	-0.7853981633974483
33	40.0	0.9318060987646833	0.6896551724137931	0.5444497069815342	2.7551513768649163	-0.49764732128518196
33	5.0	0.0	1.0	1.9634954084322613	0.9999999996047153	-0.7853981633974483
33	25.0	0.5455531551937658	0.9615384615384616	1.2427484072721269	1.1932088906251146	-0.6344930745162566
33	10.0	0.6164414002968975	1.0	1.5271898776880848	1.2700012695986789	0.7853981633974485
33	8.0	0.816496580927726	1.0	3.141592653491618	1.7320508068617704	0.7853981633974483
33	16.0	0.8790490729915326	0.8888888888888888	1.0407149836697394	2.097617695676978	-1.0303768265243125
33	8.0	0.816496580927726	1.0	3.141592653491618	1.7320508068617704	0.7853981633974483
34	14.0	0.9486832980505138	1.0	5.497787143610331	3.1622776588455035	-0.7853981633974483
34	9.0	0.8451542547285166	0.8181818181818182	1.5707963267730796	1.8708286926854099	1.5707963267948966
34	5.0	0.0	1.0	1.9634954084322613	0.9999999996047153	-0.7853981633974483
34	8.0	0.816496580927726	1.0	3.141592653491618	1.7320508068617704	-0.7853981633974483
34	5.0	0.0	1.0	1.9634954084322613	0.9999999996047153	-0.7853981633974483
34	16.0	0.3370999312316211	0.9411764705882353	1.289832091508057	1.0621700088470545	1.2490457723982544
34	11.0	0.6446583712203042	0.9166666666666666	2.7646015351037256	1.3080944576440543	0.0
34	23.0	0.634287393411642	0.7931034482758621	1.0589482800475782	1.2934981709522912	1.4509930783701723
34	5.0	0.0	1.0	1.9634954084322613	0.9999999996047153	-0.7853981633974483
34	122.0	0.8970005831442764	0.6703296703296703	0.4008870418424182	2.2622931723992736	0.3819994699713247
34	10.0	0.8703882797784892	0.8333333333333334	1.238964388257786	2.031009600356163	-1.1071487177940904
34	8.0	0.816496580927726	1.0	3.141592653491618	1.7320508068617704	0.7853981633974483
34	32.0	0.9793804084997715	0.8	0.9911715106135581	4.949887603770438	0.5656053595051073
34	126.0	0.8666005342428535	0.65625	0.2307245052501525	2.003997899153515	-1.139505460220538
34	24.0	0.9280054205478429	0.8571428571428571	0.8443465028468019	2.684083207584128	1.2161073922298586
34	5.0	0.0	1.0	1.9634954084322613	0.9999999996047153	-0.7853981633974483
34	126.0	0.9056644935521155	0.6057692307692307	0.3275476804055523	2.3585179515390693	0.09589874676855709
34	5.0	0.0	1.0	1.9634954084322613	0.9999999996047153	-0.7853981633974483
34	10.0	0.6164414002968978	1.0	1.5271898776880848	1.2700012695986793	0.7853981633974483
34	5.0	0.0	1.0	1.9634954084322613	0.9999999996047153	-0.7853981633974483
34	5.0	0.0	1.0	1.9634954084322613	0.9999999996047153	-0.7853981633974483
34	2129.0	0.6989739073251732	0.34178840905442287	0.026400222187757026	1.3983135777676783	0.3003779257990235
34	20.0	0.8557068704955851	0.9523809523809523	1.1065010026755895	1.9325132740716362	-1.4009652108533186
34	5.0	0.0	1.0	1.9634954084322613	0.9999999996047153	-0.7853981633974483
34	18.0	0.7226591383582849	1.0	1.323915398889484	1.4467496750225974	0.21355517580590125
34	71.0	0.9285004359200733	0.7802197802197802	0.5564737774865276	2.6930128906179496	-0.2885536307741095
34	41.0	0.9503520663249556	0.82	0.7538962688153765	3.2136080267702685	0.6517008955588657
34	21.0	0.8586486473567797	0.75	0.8049247127801646	1.950973477979226	-0.7299912687967359
34	16.0	0.7743509938859529	0.9411764705882353	1.134309994802279	1.5803872610721972	-0.5535743588970452
34	16.0	0.9299375829948503	0.8	1.379870936189307	2.719479631411702	0.48324540996433346
34	25.0	0.9191618707095269	0.7352941176470589	1.122705576987829	2.5388443089979083	0.12696348507181998
34	18.0	0.9146064789947519	0.75	2.3081088883281327	2.4731347355940767	0.2408901682218698
34	26.0	0.8146566937242292	0.7878787878787878	0.8542945694843346	1.7243058809083303	0.555883326530762
34	28.0	0.9307985638684977	0.8484848484848485	0.7745507018746177	2.7357345964841193	0.2470086270601519
34	5.0	0.0	1.0	1.9634954084322613	0.9999999996047153	-0.7853981633974483
34	21.0	0.9068353127785808	0.9130434782608695	0.9430726846697763	2.3725629366223666	0.6543225081138689
34	53.0	0.8295144107201007	0.6385542168674698	0.47472986701608905	1.7905573888637392	0.09051438057788178
34	16.0	0.8790490729915326	0.8888888888888888	1.0407149836697394	2.097617695676978	-0.5404195002705842
34	175.0	0.5903402162910337	0.4557291666666667	0.2359914284710002	1.2389201418045903	0.670751722683961
34	27.0	0.595761122882704	0.9310344827586207	1.0589905252937748	1.2450793215455733	1.1424435127035273
34	18.0	0.927960727138337	0.9	1.0780241689001566	2.6832815720997476	0.0
34	64.0	0.9478669192208249	0.46715328467153283	0.3720874309099342	3.1380774919703653	-0.9793658034785064
34	26.0	0.7456706064490445	0.6341463414634146	0.8542945694843346	1.5007922294245601	0.16759152427397503
34	24.0	0.9325128554607259	0.8571428571428571	0.8085181266768033	2.7690339313260193	-0.36950369050265747
34	5.0	0.0	1.0	1.9634954084322613	0.9999999996047153	-0.7853981633974483
34	35.0	0.5851735590393747	0.660377358490566	0.8777531377275444	1.2331854015559893	-0.3111119598318034
34	8.0	0.816496580927726	1.0	3.141592653491618	1.7320508068617704	0.7853981633974483
34	5.0	0.0	1.0	1.9634954084322613	0.9999999996047153	-0.7853981633974483
34	5.0	0.0	1.0	1.9634954084322613	0.9999999996047153	-0.7853981633974483
34	19.0	0.5207037318817048	1.0	1.3974662543833436	1.1713203006245	-0.7853981633974485
34	15.0	0.8882018505933833	0.9375	1.3312023204821648	2.176499055419819	0.6545414121968457
34	8.0	0.816496580927726	1.0	3.141592653491618	1.7320508068617704	0.7853981633974483
34	11.0	0.7559289460184544	1.0	1.4822832322288846	1.527525231134877	1.5707963267948966
34	5.0	0.0	1.0	1.9634954084322613	0.9999999996047153	-0.7853981633974483
34	5.0	0.0	1.0	1.9634954084322613	0.9999999996047153	-0.7853981633974483
35	8.0	0.816496580927726	1.0	3.141592653491618	1.7320508068617704	-0.7853981633974483
35	10.0	0.8703882797784892	0.8333333333333334	1.238964388257786	2.031009600356163	-1.1071487177940904
35	34.0	0.9290637186026396	0.68	0.8714646356038609	2.703289168469054	-0.9989679909343165
35	5.0	0.0	1.0	1.9634954084322613	0.9999999996047153	-0.7853981633974483
35	12.0	0.8814148305623669	0.8	2.094395102364106	2.1171056397722814	-0.31548244619755894
35	22.0	0.7484831568123539	0.7857142857142857	0.859465376750743	1.5079458160031936	0.4589748478470612
35	101.0	0.9091283163976605	0.7318840579710145	0.4284616045786639	2.4008672813071663	0.27319394280799986
35	10.0	0.9284766908852593	0.7142857142857143	1.7453292519700885	2.692582402502915	-0.3217505543966422
35	11.0	0.8193342786072867	0.9166666666666666	1.679908865456893	1.7442385026411793	0.5357248025573833
35	5.0	0.0	1.0	1.9634954084322613	0.9999999996047153	-0.7853981633974483
35	202.0	0.9281276505728087	0.519280205655527	0.19038716405604542	2.6862794376939196	0.5778001154078001
35	113.0	0.8069948735023317	0.5947368421052631	0.259227910094724	1.6933125119626578	-1.0989259760870966
35	18.0	0.8679755587375139	0.9473684210526315	1.0780241689001568	2.0136650671658445	1.2834691476461553
35	11.0	0.7559289460184544	1.0	1.4822832322288846	1.527525231134877	0.0
35	2143.0	0.7574132992295007	0.33473914401749455	0.02761833088099061	1.5315442589449466	0.27671484366176297
35	45.0	0.45974902679698837	0.9375	1.071714503025997	1.1260641280888721	-1.3287437704484049
35	20.0	0.9008855107694269	0.8695652173913043	0.9941987258177017	2.3038460034819392	-1.5467955621898022
35	8.0	0.5773502691896258	1.0	1.7147432048155968	1.2247448709585762	1.5707963267948966
35	24.0	0.8496714165097026	0.8888888888888888	1.0060994305318756	1.8964086370298638	0.5902383610042617
35	70.0	0.8934437471237117	0.813953488372093	0.6556851054018421	2.226303281709309	-0.38315845513475777
35	5.0	0.0	1.0	1.9634954084322613	0.9999999996047153	-0.7853981633974483
35	10.0	0.6164414002968975	1.0	1.5271898776880848	1.2700012695986789	-0.7853981633974485
35	40.0	0.9600326938594114	0.851063829787234	0.6133459854810681	3.5728592146490468	0.5860505586707427
35	24.0	0.9554034836418834	0.7741935483870968	0.8992252874062299	3.3863460768446907	-0.9868854162465435
35	11.0	0.8193342786072867	0.9166666666666666	1.679908865456893	1.7442385026411793	-0.5357248025573833
35	8.0	0.816496580927726	1.0	3.141592653491618	1.7320508068617704	0.7853981633974483
35	18.0	0.9259227573994808	0.8181818181818182	1.4510611029465634	2.647513378184411	0.17028839089535225
35	34.0	0.9292491788132327	0.6181818181818182	0.9194716877420102	2.706699828333392	0.7315849585903106
35	23.0	0.8417635508105502	0.7931034482758621	1.630570617528276	1.8523787854352392	0.2852661310981183
35	22.0	0.91881979625782	0.8148148148148148	0.9222578113208858	2.533715429846198	0.3551511241060428
35	13.0	0.8245255220978612	0.8125	1.1949418394388551	1.767331625527056	-0.045705600930140436
35	14.0	0.8299250027587322	1.0	1.2424554991166872	1.7925163184925397	0.7853981633974483
35	96.0	0.8079322854380706	0.7441860465116279	0.521148710597848	1.6969995824431052	0.18536615251316796
35	24.0	0.7894861598185262	0.7741935483870968	0.9163139266212031	1.629279154863933	0.9022220150586122
35	15.0	0.9008986990325527	0.7894736842105263	1.3312023204821648	2.3039913021397602	-0.22643110143959444
35	54.0	0.9565493071248166	0.54	0.6539368233031306	3.429700907067594	-0.9104380682285949
35	58.0	0.9417554440380435	0.5686274509803921	0.4240981053471434	2.9735487630859905	-0.84626563461515
35	25.0	0.904060991424215	0.7352941176470589	1.122705576987829	2.3397096104114468	-0.2776887933754156
35	5.0	0.0	1.0	1.9634954084322613	0.9999999996047153	-0.7853981633974483
35	5.0	0.0	1.0	1.9634954084322613	0.9999999996047153	-0.7853981633974483
35	11.0	0.8193342786072867	0.9166666666666666	1.679908865456893	1.7442385026411793	0.5357248025573833
35	11.0	0.7559289460184544	1.0	1.4822832322288846	1.527525231134877	0.0
35	28.0	0.8907232576247582	0.717948717948718	0.8672750717868634	2.1999972945409	0.17710054763767577
35	8.0	0.5773502691896258	1.0	1.7147432048155968	1.2247448709585762	1.5707963267948966
35	21.0	0.5457864779122289	0.9545454545454546	1.2576948637168497	1.1934252394117955	0.1464561987627617
35	15.0	0.8882018505933833	0.9375	1.3312023204821648	2.176499055419819	0.6545414121968457
35	5.0	0.0	1.0	1.9634954084322613	0.9999999996047153	-0.7853981633974483
35	5.0	0.0	1.0	1.9634954084322613	0.9999999996047153	-0.7853981633974483
35	10.0	0.6164414002968975	1.0	1.5271898776880848	1.2700012695986789	0.7853981633974485
35	5.0	0.0	1.0	1.9634954084322613	0.9999999996047153	-0.7853981633974483
36	36.0	0.9882681459536002	0.6792452830188679	2.718735462239655	6.54755562688414	-0.9326160192654984
36	5.0	0.0	1.0	1.9634954084322613	0.9999999996047153	-0.7853981633974483
36	13.0	0.8496431551682507	0.9285714285714286	1.4859118209564717	1.896244888836985	0.6947382761967031
36	24.0	0.4933789077679437	0.8888888888888888	2.743221823304255	1.1496704264113564	-1.1117542294526124
36	5.0	0.0	1.0	1.9634954084322613	0.9999999996047153	-0.7853981633974483
36	96.0	0.9082566266255244	0.768	0.5051209644213732	2.3899799515739155	0.21536839018239565
36	10.0	0.9284766908852593	0.7142857142857143	1.7453292519700885	2.692582402502915	-0.3217505543966422
36	30.0	0.9858884012290499	0.7142857142857143	1.1995419795606035	5.973577056525673	0.5274484771933752
36	136.0	0.9346816791808095	0.6098654708520179	0.2214919686181372	2.8130518341318433	-1.4258431969045542
36	13.0	0.9254774670316781	0.8666666666666667	1.610653704735122	2.6398969581519434	0.585191538712868
36	135.0	0.8857792464448524	0.5921052631578947	0.2954977555507689	2.1546764427136016	-0.0006666024601634406
36	5.0	0.0	1.0	1.9634954084322613	0.9999999996047153	-0.7853981633974483
36	14.0	0.8506877704240235	0.9333333333333333	1.4353535174563994	1.9023294533429551	-0.3496819895583503
36	29.0	0.8873014000327071	0.8285714285714286	0.898249181493537	2.1683036875874335	-0.03727518897276384
36	2024.0	0.71139817427975	0.3466346977222127	0.031701572965192465	1.4229018064894698	0.40730415055215796
36	41.0	0.5300345547587085	0.9534883720930233	1.1087746822771296	1.1792785978204883	-1.0685118941069986
36	19.0	0.7947194142390264	0.95	1.0181287778722852	1.6475089416775286	1.5707963267948966
36	5.0	0.0	1.0	1.9634954084322613	0.9999999996047153	-0.7853981633974483
36	39.0	0.8075090972092308	0.8125	0.7709361578224776	1.6953315697754405	-0.7145963927685809
36	72.0	0.850513319658176	0.8372093023255814	0.6744189655561805	1.9013087349684912	-0.3047816817169991
36	38.0	0.9182929048754024	0.7755102040816326	0.6987331271947392	2.5258796522184452	0.6607593297504455
36	14.0	0.9093087121712009	0.9333333333333333	2.1380658287633185	2.403140364904234	0.6419982844644536
36	8.0	0.5773502691896258	1.0	1.7147432048155968	1.2247448709585762	1.5707963267948966
36	8.0	0.816496580927726	1.0	3.141592653491618	1.7320508068617704	0.7853981633974483
36	5.0	0.0	1.0	1.9634954084322613	0.9999999996047153	-0.7853981633974483
36	23.0	0.9312706435967226	0.8846153846153846	0.9917822353894675	2.744778427939509	0.12879195288590428
36	31.0	0.6925094156260192	0.7209302325581395	0.6664118078188414	1.3861765331367715	0.7883517155412266
36	34.0	0.9695737085520751	0.7555555555555555	1.1454006794588047	4.084974691840438	0.8310041166582884
36	22.0	0.9056553473862632	0.88	0.9879809077492894	2.3584092855641474	0.42944008831058267
36	5.0	0.0	1.0	1.9634954084322613	0.9999999996047153	-0.7853981633974483
36	13.0	0.8898489141605723	0.8666666666666667	1.121145135653812	2.1917553018330262	-0.35150811640287877
36	21.0	0.9234897328565019	0.875	0.8803370017153912	2.606724924071828	1.10463557476455
36	38.0	0.8801692253340557	0.7916666666666666	0.6859407870965667	2.106771072459834	-0.28548203610955214
36	116.0	0.9652782863172685	0.5918367346938775	0.30791210487654724	3.8281363345620973	0.2049272083932195
36	5.0	0.0	1.0	1.9634954084322613	0.9999999996047153	-0.7853981633974483
36	19.0	0.935123999154463	0.8260869565217391	1.2058946070898016	2.8223025291516572	-0.39414835300232126
36	5.0	0.0	1.0	1.9634954084322613	0.9999999996047153	-0.7853981633974483
36	17.0	0.9432863405217637	0.8947368421052632	1.9431154581738475	3.012227473155838	-0.6405696931925094
36	37.0	0.9271729210391351	0.7551020408163265	0.7118917520156016	2.6692743427962538	-0.7187298285506653
36	5.0	0.0	1.0	1.9634954084322613	0.9999999996047153	-0.7853981633974483
36	29.0	0.8689823298315759	0.7631578947368421	0.7433080715444695	2.020842496215598	0.03740272444291757
36	16.0	0.9419787384341389	0.8	0.9057049739327507	2.9790938208999775	1.5707963267948966
36	22.0	0.943708778650253	0.88	0.8465739753686083	3.0231804186988778	-0.19718115162974667
36	11.0	0.9128709291752768	1.0	4.319689898550974	2.4494897417676733	0.7853981633974483
36	31.0	0.5756963140905026	0.7560975609756098	0.777438493415825	1.2229968491257568	0.2730437278842099
36	8.0	0.816496580927726	1.0	3.141592653491618	1.7320508068617704	-0.7853981633974483
36	8.0	0.5773502691896258	1.0	1.7147432048155968	1.2247448709585762	0.0
36	10.0	0.8703882797784892	0.8333333333333334	1.238964388257786	2.031009600356163	0.46364760900080615
36	61.0	0.7825126147184572	0.8591549295774648	0.8982171292108967	1.6060780914418182	-1.199816244132937
36	5.0	0.0	1.0	1.9634954084322613	0.9999999996047153	-0.7853981633974483
36	25.0	0.6846413100421515	0.8928571428571429	1.0480202401373704	1.3719676636616316	0.9402496356686764
36	13.0	0.9254774670316781	0.8666666666666667	1.610653704735122	2.6398969581519434	0.9856047880820287
36	5.0	0.0	1.0	1.9634954084322613	0.9999999996047153	-0.7853981633974483
37	5.0	0.0	1.0	1.9634954084322613	0.9999999996047153	-0.7853981633974483
37	5.0	0.0	1.0	1.9634954084322613	0.9999999996047153	-0.7853981633974483
37	5.0	0.0	1.0	1.9634954084322613	0.9999999996047153	-0.7853981633974483
37	18.0	0.6696910836627661	0.9473684210526315	1.0427961392356477	1.3465478391703953	-1.2463897548841059
37	5.0	0.0	1.0	1.9634954084322613	0.9999999996047153	-0.7853981633974483
37	25.0	0.640182022625308	0.8620689655172413	2.8575227326085995	1.301704922627749	-0.9406376084327124
37	8.0	0.816496580927726	1.0	3.141592653491618	1.7320508068617704	-0.7853981633974483
37	5.0	0.0	1.0	1.9634954084322613	0.9999999996047153	-0.7853981633974483
37	10.0	0.9214426752509268	0.7142857142857143	1.0577842983062085	2.5739075342293236	0.0
37	108.0	0.9349698336420175	0.7769784172661871	0.46643766407187015	2.8190674565087717	0.26923786188618243
37	5.0	0.0	1.0	1.9634954084322613	0.9999999996047153	-0.7853981633974483
37	5.0	0.0	1.0	1.9634954084322613	0.9999999996047153	-0.7853981633974483
37	34.0	0.9868459412694359	0.6938775510204082	1.5268795847034475	6.1856880566104255	0.5980182705252962
37	123.0	0.8378615128541163	0.6910112359550562	0.2994848286743035	1.8318948854980264	-1.2515580427635908
37	14.0	0.8420753583206845	1.0	1.2947179437557332	1.8540496211607465	1.5707963267948966
37	10.0	0.8703882797784892	0.8333333333333334	1.238964388257786	2.031009600356163	1.1071487177940904
37	140.0	0.8711437787168471	0.6060606060606061	0.2593906877418669	2.0365436561791226	0.08827323285180246
37	18.0	0.8538738367584107	0.8571428571428571	1.1708043566284565	1.9213032680770579	-0.30970294454245617
37	2101.0	0.7056742881524161	0.34482192680124735	0.027741282838856456	1.411360137523032	0.33364866411628624
37	45.0	0.5136607564416977	0.9375	1.0947196532142134	1.1655101681251927	-0.9735191687161349
37	20.0	0.8557068704955851	0.9523809523809523	1.1065010026755895	1.9325132740716362	1.4009652108533186
37	70.0	0.8830326945874548	0.8433734939759037	0.7440043885133373	2.130781056397919	-0.36834029039956423
37	41.0	0.9413901923468632	0.7735849056603774	0.5802172489276288	2.9645476563618622	0.5907125801891145
37	19.0	0.935123999154463	0.8260869565217391	1.2058946070898016	2.8223025291516577	-1.1766479737925752
37	16.0	0.8114624124821107	0.8888888888888888	1.289832091508057	1.7111432308597725	-0.23883269118137462
37	47.0	0.9780483323236838	0.7121212121212122	0.5996110761952356	4.798967299953418	0.8934548850002537
37	24.0	0.9367638393198906	0.75	1.3903948523141967	2.8574518354159064	0.3827693816702686
37	39.0	0.8859909916047588	0.6964285714285714	0.7709361578224772	2.156555347703803	0.8068826022956211
37	23.0	0.8729368869893288	0.8518518518518519	0.8781341796786527	2.0498811543161515	0.5100603879413228
37	5.0	0.0	1.0	1.9634954084322613	0.9999999996047153	-0.7853981633974483
37	19.0	0.8638291750332687	0.8260869565217391	1.235849043107815	1.9849744124319504	0.22367788577308315
37	166.0	0.9064027897093326	0.4598337950138504	0.23205921533007032	2.367343156065248	0.29947741363772307
37	65.0	0.5990899718984883	0.6842105263157895	0.5094478244594972	1.2489357301792277	0.49718624585831694
37	11.0	0.9128709291752768	1.0	4.319689898550974	2.4494897417676733	-0.7853981633974483
37	8.0	0.5773502691896258	1.0	1.7147432048155968	1.2247448709585762	0.0
37	39.0	0.697755341118191	0.639344262295082	0.5166560568185453	1.395992643733124	0.7569375050416975
37	46.0	0.9662503778590681	0.5679012345679012	0.4726748048662961	3.881915994668631	-1.0356223648570058
37	21.0	0.9225468376183227	0.75	1.1253002281746312	2.5914447742498097	-0.051103359053626764
37	11.0	0.9128709291752768	1.0	4.319689898550974	2.4494897417676733	0.7853981633974483
37	33.0	0.5728853044194178	0.7333333333333333	1.1522941993594444	1.2200544558523372	0.29880566020584526
37	9.0	0.8451542547285166	0.8181818181818182	1.5707963267730796	1.8708286926854099	0.0
37	11.0	0.8193342786072867	0.9166666666666666	1.679908865456893	1.7442385026411793	0.5357248025573833
37	8.0	0.816496580927726	1.0	3.141592653491618	1.7320508068617704	0.7853981633974483
37	23.0	0.7784179846781453	0.9583333333333334	1.4960277890252502	1.5930001807435161	0.4496579440893393
37	13.0	0.9254774670316781	0.8666666666666667	1.610653704735122	2.6398969581519434	0.9856047880820287
37	11.0	0.8193342786072867	0.9166666666666666	1.679908865456893	1.7442385026411793	-1.0350715242375133
37	5.0	0.0	1.0	1.9634954084322613	0.9999999996047153	-0.7853981633974483
38	5.0	0.0	1.0	1.9634954084322613	0.9999999996047153	-0.7853981633974483
38	11.0	0.7559289460184544	1.0	1.4822832322288846	1.527525231134877	1.5707963267948966
38	13.0	0.9254774670316781	0.8666666666666667	1.610653704735122	2.6398969581519434	-0.585191538712868
38	20.0	0.8300892236349858	0.9090909090909091	1.1978046321112854	1.793301888716055	-1.505711885530595
38	5.0	0.0	1.0	1.9634954084322613	0.9999999996047153	-0.7853981633974483
38	22.0	0.6294439046642933	0.8461538461538461	0.8594653767507426	1.2869252209373858	1.0772466259454623
38	9.0	0.8451542547285166	0.8181818181818182	1.5707963267730796	1.8708286926854099	0.0
38	104.0	0.903513235797779	0.7222222222222222	0.34830721348401633	2.3333945460438468	0.3067649433990997
38	5.0	0.0	1.0	1.9634954084322613	0.9999999996047153	-0.7853981633974483
38	13.0	0.925477467031678	0.8666666666666667	1.610653704735122	2.6398969581519425	0.5851915387128679
38	8.0	0.816496580927726	1.0	3.141592653491618	1.7320508068617704	-0.7853981633974483
38	34.0	0.985185590332666	0.8095238095238095	1.0978072487348207	5.831191010216215	0.6003486074635508
38	153.0	0.9518094976681568	0.6270491803278688	0.2719457026770684	3.2606227905743648	-1.4399212956875964
[truncated: 85 more rows]
