# Supplementary material for: AutoMorphoTrack: A modular framework for quantitative analysis of organelle morphology, motility, and interactions at single-cell resolution
Source: bioRxiv. 2026 Feb 2:2025.07.19.665650. Preprint. [Version 5] doi: 10.1101/2025.07.19.665650 (PMC12889450; doi:10.1101/2025.07.19.665650)
Supplement: Supplement 1 [file media-1.zip › Composite8/Step3_Shape_Analysis_Outputs/Step3_Lyso_ShapeMetrics.csv]

Frame	Area	Eccentricity	Solidity	Circularity	Aspect_Ratio	Orientation
0	5.0	0.0	1.0	1.9634954084322613	0.9999999996047153	-0.7853981633974483
0	5.0	0.0	1.0	1.9634954084322613	0.9999999996047153	-0.7853981633974483
0	8.0	0.5773502691896258	1.0	1.7147432048155968	1.2247448709585762	0.0
0	14.0	0.8299250027587322	1.0	1.2424554991166872	1.79251631849254	-0.7853981633974483
0	5.0	0.0	1.0	1.9634954084322613	0.9999999996047153	-0.7853981633974483
0	10.0	0.6164414002968978	1.0	1.5271898776880848	1.2700012695986793	0.7853981633974483
0	19.0	0.6607531922995762	0.95	1.2358490431078155	1.3322617741850573	-0.36593894746906674
0	5.0	0.0	1.0	1.9634954084322613	0.9999999996047153	-0.7853981633974483
0	22.0	0.7206354259940602	1.0	1.1788859533258036	1.4423474909039184	1.1301781989651036
0	24.0	0.47059601271199497	0.9230769230769231	1.1930384709812418	1.133338661016044	-0.8089314950554539
0	34.0	0.5104321007063177	0.9444444444444444	1.1454006794588047	1.1629014971425542	-0.22171229510956741
0	52.0	0.7445951475383678	0.9122807017543859	0.9386558139216177	1.4980906647178607	0.10725200048389726
0	19.0	0.5207037318817047	1.0	1.3974662543833436	1.1713203006245	0.7853981633974483
0	16.0	0.5773502691896258	1.0	1.4796776500065523	1.2247448710854028	0.0
0	19.0	0.8001916447086188	0.95	1.1007292580820727	1.6673770003282982	0.8729282869508126
0	8.0	0.5773502691896258	1.0	1.7147432048155968	1.2247448709585762	0.0
0	69.0	0.5304185707957755	0.9078947368421053	0.889984143145355	1.179612673349138	0.2857213016437981
0	23.0	0.5435021718802292	0.9583333333333334	1.2724761530769277	1.1913161234682457	-1.0464439703115922
0	38.0	0.5222103748607934	0.926829268292683	1.1114295174595394	1.172584917063678	-1.1811153170930309
0	51.0	0.6176601199625579	0.9272727272727272	0.9628854762142182	1.2715444911098304	-0.6426446017141576
0	5.0	0.0	1.0	1.9634954084322613	0.9999999996047153	-0.7853981633974483
0	23.0	0.9166810544307679	0.8846153846153846	1.3324617334677717	2.50237960776701	0.6316449116128774
0	13.0	0.0	1.0	1.2762720155108824	0.9999999997590939	-0.7853981633974483
0	8.0	0.5773502691896258	1.0	1.7147432048155968	1.2247448709585762	0.0
0	27.0	0.8691792342828899	0.8709677419354839	1.13186185934836	2.0222562331772806	0.23774274805576895
0	5.0	0.0	1.0	1.9634954084322613	0.9999999996047153	-0.7853981633974483
0	10.0	0.6164414002968975	1.0	1.5271898776880848	1.2700012695986789	0.7853981633974485
0	34.0	0.5323734643240328	1.0	1.117154437017976	1.1813215180358543	-1.174471731841203
0	75.0	0.8834781893847744	0.8823529411764706	0.7971475591214328	2.1345979597275884	-0.3336346209350019
0	8.0	0.5773502691896258	1.0	1.7147432048155968	1.2247448709585762	1.5707963267948966
0	39.0	0.5802742435301781	0.9512195121951219	1.140677662655843	1.227865957710969	0.288059306474954
0	5.0	0.0	1.0	1.9634954084322613	0.9999999996047153	-0.7853981633974483
0	34.0	0.43349736548789375	0.9444444444444444	1.0531197300269055	1.1096872175117378	-0.2240855260275132
0	13.0	0.0	1.0	1.2762720155108824	0.9999999997590939	-0.7853981633974483
0	5.0	0.0	1.0	1.9634954084322613	0.9999999996047153	-0.7853981633974483
0	5.0	0.0	1.0	1.9634954084322613	0.9999999996047153	-0.7853981633974483
0	140.0	0.8073490683988386	0.6829268292682927	0.46366569201700986	1.6947023178496583	-0.6153397804751738
0	77.0	0.8664363067869716	0.8555555555555555	0.7803501490986285	2.002853590233023	1.490276786591795
0	25.0	0.46753053284109647	0.9615384615384616	1.2427484072721269	1.1312512504513352	-0.487780288168085
0	26.0	0.29170515808122227	0.9285714285714286	1.2022380906347474	1.0454692496641724	-0.1798534997924789
0	10.0	0.6164414002968975	1.0	1.5271898776880848	1.2700012695986789	-0.7853981633974485
0	16.0	0.5773502691896258	1.0	1.4796776500065523	1.2247448710854028	0.0
0	5.0	0.0	1.0	1.9634954084322613	0.9999999996047153	-0.7853981633974483
0	5.0	0.0	1.0	1.9634954084322613	0.9999999996047153	-0.7853981633974483
0	106.0	0.8464068290854189	0.8153846153846154	0.5656534216777199	1.87780438055804	-0.3214177711293177
0	29.0	0.4090182679318986	0.8787878787878788	1.03903140705186	1.0958589521568607	-0.45057869055913036
0	22.0	0.7655530826385344	0.9166666666666666	1.0936185983994715	1.5543089464787943	0.1881640642231617
0	5.0	0.0	1.0	1.9634954084322613	0.9999999996047153	-0.7853981633974483
0	68.0	0.8267361630115649	0.918918918918919	0.8450689169475535	1.777493915839007	0.31558177225408085
0	17.0	0.2970442628930025	1.0	1.3704465972273105	1.0472698759465173	0.0
0	21.0	0.47619047619047605	0.9545454545454546	1.1253002281746307	1.1372137580265353	0.141897054604164
0	8.0	0.5773502691896258	1.0	1.7147432048155968	1.2247448709585762	1.5707963267948966
0	18.0	0.5866857344558971	0.9473684210526315	1.3239153988894836	1.2348503914180167	1.0195155297925498
0	28.0	0.5979972680545728	0.9333333333333333	1.1737826689538549	1.2476635324572043	1.5707963267948966
0	13.0	0.0	1.0	1.2762720155108824	0.9999999997590939	-0.7853981633974483
0	26.0	0.6162027460165748	0.9629629629629629	1.2022380906347474	1.2697000836696832	-0.0265628696423123
0	35.0	0.7396839110589702	0.9722222222222222	1.1106924012697275	1.485984642491231	0.16655685083046654
0	5.0	0.0	1.0	1.9634954084322613	0.9999999996047153	-0.7853981633974483
0	24.0	0.7814931171812799	1.0	1.193038470981242	1.6027853521164261	0.5019257263000797
0	23.0	0.8334377171017574	0.92	1.0328891308288026	1.8095833302647104	0.5467500700361447
1	5.0	0.0	1.0	1.9634954084322613	0.9999999996047153	-0.7853981633974483
1	5.0	0.0	1.0	1.9634954084322613	0.9999999996047153	-0.7853981633974483
1	10.0	0.6164414002968978	1.0	1.5271898776880848	1.2700012695986793	-0.7853981633974483
1	14.0	0.629288982059086	1.0	1.4353535174564	1.2867174554855634	-0.4251210954753274
1	5.0	0.0	1.0	1.9634954084322613	0.9999999996047153	-0.7853981633974483
1	12.0	0.0	1.0	1.6170362533406015	0.9999999997388835	-0.7853981633974483
1	22.0	0.6898605623642444	1.0	1.3175850953224137	1.3813256204910516	0.5445663246200175
1	14.0	0.629288982059086	1.0	1.4353535174564	1.2867174554855634	-0.4251210954753274
1	16.0	0.3370999312316211	0.9411764705882353	1.289832091508057	1.0621700088470545	0.3217505543966422
1	27.0	0.40804356301730577	0.9642857142857143	1.2484780171976222	1.0953352906030722	0.13963526624323602
1	31.0	0.5040180831867871	1.0	1.2158780105224822	1.1578186734043105	-0.4874255392591826
1	17.0	0.2970442628930021	1.0	1.3704465972273105	1.0472698759465173	1.5707963267948966
1	55.0	0.7703561073572569	0.9166666666666666	0.910183995688861	1.568347273355864	0.0652783964389255
1	17.0	0.5548080030140655	0.9444444444444444	1.2052043694774215	1.2019542623635386	-0.12248933156343211
1	24.0	0.8702641023041209	1.0	1.0777973539083157	2.030104763315685	0.7202924419152501
1	5.0	0.0	1.0	1.9634954084322613	0.9999999996047153	-0.7853981633974483
1	56.0	0.7125245155924984	0.8888888888888888	0.8055570697437803	1.4252176565631094	0.7467959698862034
1	5.0	0.0	1.0	1.9634954084322613	0.9999999996047153	-0.7853981633974483
1	21.0	0.0	1.0	1.4149067216806128	0.9999999998035237	-0.7853981633974483
1	39.0	0.41530014054349723	1.0	1.2376286757005535	1.0992822874538064	0.7853981633974483
1	54.0	0.4814157439621953	0.9473684210526315	1.1097582375112662	1.1409112385627809	-0.21916827992897878
1	5.0	0.0	1.0	1.9634954084322613	0.9999999996047153	-0.7853981633974483
1	5.0	0.0	1.0	1.9634954084322613	0.9999999996047153	-0.7853981633974483
1	10.0	0.6164414002968978	1.0	1.5271898776880848	1.2700012695986793	0.7853981633974483
1	16.0	0.8503923462490519	0.8888888888888888	2.4435038043009354	1.9006020008432623	0.528325085441166
1	16.0	0.7409712228106841	0.9411764705882353	1.289832091508057	1.4891217122122937	-0.9152129781015771
1	28.0	0.8632938049684482	0.8484848484848485	0.943271147789604	1.9813683986827602	0.3102748609367178
1	34.0	0.42002907930712247	0.9714285714285714	1.1171544370179762	1.1019154478134392	-0.6813174375563673
1	12.0	0.0	1.0	1.6170362533406015	0.9999999997388835	-0.7853981633974483
1	72.0	0.8892032392948569	0.8780487804878049	0.7296780614948215	2.185733091621084	-0.14006936752462565
1	5.0	0.0	1.0	1.9634954084322613	0.9999999996047153	-0.7853981633974483
1	44.0	0.4210732162347236	0.9565217391304348	1.1529071768548265	1.1025034360149626	0.5280862553593885
1	34.0	0.5082559240684966	1.0	1.2503645433992823	1.1611622592466992	0.0
1	14.0	0.8420753583206845	1.0	1.2947179437557332	1.8540496211607465	1.5707963267948966
1	17.0	0.5548080030140655	0.9444444444444444	1.2052043694774215	1.2019542623635386	1.4483069952314644
1	15.0	0.2581988897471613	0.8823529411764706	1.3312023204821648	1.0350983387815602	0.4636476090008066
1	113.0	0.8676181404150823	0.7635135135135135	0.4531837759845798	2.011137293628552	-1.0531360760765276
1	5.0	0.0	1.0	1.9634954084322613	0.9999999996047153	-0.7853981633974483
1	80.0	0.8863748693019909	0.7843137254901961	0.619482194134619	2.159975380344071	1.2945255995777103
1	24.0	0.5116089491556307	0.96	1.193038470981242	1.1638484271117335	-0.7129919142779788
1	28.0	0.6492486924650281	0.9032258064516129	1.0690329143914032	1.3147926764982867	-0.6454110474880255
1	16.0	0.5773502691896258	1.0	1.4796776500065523	1.2247448710854028	0.0
1	8.0	0.5773502691896258	1.0	1.7147432048155968	1.2247448709585762	0.0
1	20.0	0.5860711545377083	0.9523809523809523	1.1586623769284976	1.2341723728626148	-0.5857877786098219
1	111.0	0.9008978804498023	0.7551020408163265	0.48555228504518244	2.3039822832115218	-0.32881921140990605
1	34.0	0.6253875645099698	0.9444444444444444	1.0531197300269055	1.2815349022805989	-0.6367058521699291
1	18.0	0.6362796139602229	0.9473684210526315	1.597442784578598	1.2962459676466107	0.24632485686751746
1	71.0	0.7615990880539484	0.9342105263157895	0.8823513691658281	1.543094436184024	-1.5073903307651029
1	29.0	0.9269902799186721	0.8055555555555556	1.1374342679081286	2.666059859851716	0.40204643453107697
1	26.0	0.7053768678705312	0.9629629629629629	1.2022380906347474	1.4107705817478655	1.1463648990856508
1	14.0	0.6321546455579425	0.9333333333333333	1.2424554991166872	1.2905852857604725	0.5727956539076391
1	23.0	0.3839896028838194	0.9583333333333334	1.2324716784769767	1.0830277012930756	-1.373400766945016
1	8.0	0.5773502691896258	1.0	1.7147432048155968	1.2247448709585762	0.0
1	23.0	0.6648493387028183	1.0	1.2324716784769767	1.3387284429407251	0.8480059531635706
1	24.0	0.6162764004504386	0.9230769230769231	1.1930384709812418	1.2697930016042378	0.49972942348063504
1	38.0	0.7666651665873129	0.926829268292683	1.051175952544124	1.5575180493577274	0.2991767431830371
1	8.0	0.5773502691896258	1.0	1.7147432048155968	1.2247448709585762	0.0
1	29.0	0.7388654960225959	0.9666666666666667	1.1374342679081286	1.484003329216369	0.8246078315161169
2	5.0	0.0	1.0	1.9634954084322613	0.9999999996047153	-0.7853981633974483
2	10.0	0.6164414002968978	1.0	1.5271898776880848	1.2700012695986793	-0.7853981633974483
2	8.0	0.5773502691896258	1.0	1.7147432048155968	1.2247448709585762	1.5707963267948966
2	10.0	0.6164414002968975	1.0	1.5271898776880848	1.2700012695986789	0.7853981633974485
2	12.0	0.556348640264187	1.0	1.3716109116521276	1.2034433352934202	0.0
2	8.0	0.5773502691896258	1.0	1.7147432048155968	1.2247448709585762	1.5707963267948966
2	12.0	0.0	1.0	1.6170362533406015	0.9999999997388835	-0.7853981633974483
2	20.0	0.5562585268744822	0.9090909090909091	1.1978046321112854	1.2033559717068238	0.016660497939123598
2	21.0	0.5457864779122286	0.9545454545454546	1.2576948637168497	1.193425239411795	-0.14645619876276172
2	28.0	0.30464400495850286	0.9333333333333333	1.1737826689538549	1.0499059254592906	-0.7028238246901352
2	36.0	0.5069949223407233	0.8780487804878049	0.9735582576091871	1.1601613931369152	-0.2962066293009317
2	21.0	0.0	1.0	1.4149067216806128	0.9999999998035237	-0.7853981633974483
2	56.0	0.7859665984064866	0.9032258064516129	0.8734276553668021	1.6174190610834462	-0.0773217564541874
2	16.0	0.45643546458763845	0.9411764705882353	1.134309994802279	1.1239029736401915	0.0
2	16.0	0.5773502691896258	1.0	1.4796776500065523	1.2247448710854028	1.5707963267948966
2	79.0	0.6477806907507454	0.8681318681318682	0.8279359897105941	1.3126341981291938	-0.31874902145039796
2	5.0	0.0	1.0	1.9634954084322613	0.9999999996047153	-0.7853981633974483
2	5.0	0.0	1.0	1.9634954084322613	0.9999999996047153	-0.7853981633974483
2	21.0	0.0	1.0	1.4149067216806128	0.9999999998035237	-0.7853981633974483
2	55.0	0.4843177920202361	0.9649122807017544	1.1303093159836974	1.1429980237387254	-0.37059312973520453
2	39.0	0.41530014054349723	1.0	1.2376286757005535	1.0992822874538064	0.7853981633974483
2	12.0	0.7675786521898157	1.0	1.3716109116521276	1.5601724988106354	-0.9311265606363819
2	14.0	0.7936413437250873	0.875	1.6002127302608156	1.6436935512637387	-1.484173493568714
2	8.0	0.5773502691896258	1.0	1.7147432048155968	1.2247448709585762	0.0
2	27.0	0.8378615246657413	0.9642857142857143	1.0308531674488532	1.8318949460833116	0.6985625642266615
2	31.0	0.42892612322425056	0.9393939393939394	1.0185819866928603	1.1070034256944754	0.46566372710635234
2	12.0	0.0	1.0	1.6170362533406015	0.9999999997388835	-0.7853981633974483
2	5.0	0.0	1.0	1.9634954084322613	0.9999999996047153	-0.7853981633974483
2	69.0	0.820914947172624	0.92	0.9039840363984772	1.7511586746214753	-0.19662832107833222
2	40.0	0.43137668827322584	0.975609756097561	1.1699258078521464	1.1084361973911507	1.0809876017044684
2	33.0	0.446319928878929	0.9705882352941176	1.1823460838865993	1.1174764223633005	-0.5227147264897901
2	13.0	0.9346856270074724	0.7222222222222222	1.4859118209564717	2.813133977201771	-1.304934293165494
2	10.0	0.6164414002968975	1.0	1.5271898776880848	1.2700012695986789	0.7853981633974485
2	8.0	0.5773502691896258	1.0	1.7147432048155968	1.2247448709585762	1.5707963267948966
2	110.0	0.8683261263560605	0.8333333333333334	0.5377898348278289	2.016154690245548	-0.9497127534324482
2	83.0	0.8585858014001552	0.8556701030927835	0.7207252030135302	1.95057289080492	1.4348807246655846
2	24.0	0.5849866175853744	1.0	1.3278012032107074	1.2329803335537086	-0.34216977520572767
2	32.0	0.5098117026710787	0.9411764705882353	1.1465174146779145	1.1624041100875713	-1.1051427105030696
2	19.0	0.5542372434675269	0.95	1.2358490431078155	1.2014050522509192	0.8840959433223887
2	28.0	0.8829398468684831	0.9333333333333333	0.9200095363677449	2.1299883737016785	-0.6433424457988215
2	98.0	0.7559783476991043	0.875	0.7774846808902814	1.5276583562480286	-0.31619930383967815
2	29.0	0.6553085862196759	1.0	1.2157034785593497	1.3238698249187382	-0.5370214427856906
2	24.0	0.8304649847350317	0.8888888888888888	1.0777973539083157	1.7951038660232792	-0.6020871708068899
2	48.0	0.363174193792344	0.9795918367346939	1.1677009634284943	1.0732823684394417	0.615774096184645
2	25.0	0.46753053284109647	0.9615384615384616	1.2427484072721269	1.1312512504513352	0.487780288168085
2	5.0	0.0	1.0	1.9634954084322613	0.9999999996047153	-0.7853981633974483
2	22.0	0.5896826894007565	0.9166666666666666	1.0936185983994717	1.2381830589368925	0.386952208341209
2	24.0	0.5849866175853742	1.0	1.3278012032107074	1.2329803335537086	-1.2286265515891688
2	24.0	0.5116089491556307	0.96	1.193038470981242	1.1638484271117335	0.7129919142779788
2	11.0	0.7559289460184544	1.0	1.4822832322288846	1.527525231134877	0.0
2	23.0	0.13490812512398556	1.0	1.2324716784769765	1.0092262331793558	0.7853981633974516
2	14.0	0.6292889820590859	1.0	1.4353535174564	1.2867174554855634	-0.42512109547532756
2	21.0	0.6872029525603175	0.9545454545454546	1.2576948637168497	1.3765278865703146	0.8961068884854593
2	39.0	0.6793849325218702	0.8478260869565217	0.8242081772498407	1.362802462202042	0.2413795479593984
2	5.0	0.0	1.0	1.9634954084322613	0.9999999996047153	-0.7853981633974483
2	24.0	0.5849866175853742	1.0	1.3278012032107074	1.2329803335537086	1.2286265515891688
2	5.0	0.0	1.0	1.9634954084322613	0.9999999996047153	-0.7853981633974483
2	27.0	0.7603216555517136	0.9310344827586207	1.0308531674488532	1.5395350684014144	0.5535743588970452
3	5.0	0.0	1.0	1.9634954084322613	0.9999999996047153	-0.7853981633974483
3	8.0	0.5773502691896258	1.0	1.7147432048155968	1.2247448709585762	0.0
3	10.0	0.6164414002968975	1.0	1.5271898776880848	1.2700012695986789	-0.7853981633974485
3	8.0	0.5773502691896258	1.0	1.7147432048155968	1.2247448709585762	0.0
3	12.0	0.0	1.0	1.6170362533406015	0.9999999997388835	-0.7853981633974483
3	5.0	0.0	1.0	1.9634954084322613	0.9999999996047153	-0.7853981633974483
3	8.0	0.5773502691896258	1.0	1.7147432048155968	1.2247448709585762	0.0
3	22.0	0.537318610054862	1.0	1.3175850953224137	1.185706066369285	0.0
3	24.0	0.5849866175853744	1.0	1.3278012032107074	1.2329803335537088	-0.34216977520572756
3	31.0	0.5704242460778911	1.0	1.2158780105224822	1.2175074392650804	-0.3314457977905061
3	35.0	0.3414945592901394	0.9722222222222222	1.1790889347370048	1.0639613659164575	-0.2033735358629856
3	20.0	0.567586589848995	1.0	1.300893729587174	1.2146038492348477	-0.4539947456712583
3	64.0	0.7685133595454511	0.927536231884058	0.9582437056924534	1.562906010871828	-0.01913914952776999
3	14.0	0.629288982059086	1.0	1.4353535174564	1.2867174554855634	0.4251210954753274
3	25.0	0.3301829632503895	0.9259259259259259	1.2427484072721269	1.0594152362037248	1.5641300551478239
3	5.0	0.0	1.0	1.9634954084322613	0.9999999996047153	-0.7853981633974483
3	10.0	0.6164414002968975	1.0	1.5271898776880848	1.2700012695986789	0.7853981633974485
3	67.0	0.6617788750255504	0.8933333333333333	0.7632435370656842	1.3338685049060504	0.490723767615128
3	5.0	0.0	1.0	1.9634954084322613	0.9999999996047153	-0.7853981633974483
3	5.0	0.0	1.0	1.9634954084322613	0.9999999996047153	-0.7853981633974483
3	26.0	0.47600659499739345	1.0	1.2924583435630121	1.1370850259814838	-0.7853981633974487
3	37.0	0.4473162269192268	0.9736842105263158	1.1460420591469267	1.1180981460978967	0.11290584077167769
3	5.0	0.0	1.0	1.9634954084322613	0.9999999996047153	-0.7853981633974483
3	52.0	0.6177312422970583	0.9811320754716981	1.1211451356595827	1.271634818930275	-0.5417059375990496
3	5.0	0.0	1.0	1.9634954084322613	0.9999999996047153	-0.7853981633974483
3	13.0	0.0	1.0	1.2762720155108824	0.9999999997590939	-0.7853981633974483
3	12.0	0.7675786521898157	1.0	1.3716109116521276	1.5601724988106354	0.9311265606363819
3	19.0	0.6193817829101054	1.0	1.235849043107815	1.2737394206863353	-0.3511284657545034
3	5.0	0.0	1.0	1.9634954084322613	0.9999999996047153	-0.7853981633974483
3	26.0	0.7854946177057871	0.896551724137931	1.0197686539865982	1.6158521867284317	1.3642751752270956
3	5.0	0.0	1.0	1.9634954084322613	0.9999999996047153	-0.7853981633974483
3	38.0	0.30684997118448615	0.9743589743589743	1.0858586383986755	1.0506873676908837	0.36875573892949787
3	83.0	0.8148661457992168	0.8217821782178217	0.6319017134234969	1.7251814467483055	-0.16811027213144186
3	8.0	0.5773502691896258	1.0	1.7147432048155968	1.2247448709585762	1.5707963267948966
3	45.0	0.48991711362267537	0.9782608695652174	1.1791096126924363	1.1470928405683174	0.44668784681679585
3	5.0	0.0	1.0	1.9634954084322613	0.9999999996047153	-0.7853981633974483
3	27.0	0.40804356301730577	0.9642857142857143	1.2484780171976222	1.0953352906030724	-1.4311610605516605
3	10.0	0.6164414002968978	1.0	1.5271898776880848	1.2700012695986793	-0.7853981633974483
3	21.0	0.4373504685433938	0.875	1.863683248675031	1.1119869274587484	-0.9673876416522704
3	5.0	0.0	1.0	1.9634954084322613	0.9999999996047153	-0.7853981633974483
3	160.0	0.6871802604556299	0.7142857142857143	0.339581446894238	1.3764872154569119	-0.3119743803936909
3	26.0	0.6162027460165748	0.9629629629629629	1.2022380906347474	1.2697000836696832	0.026562869642312307
3	82.0	0.916317286042039	0.845360824742268	0.6426880247027501	2.497171749239309	1.4512739950114257
3	27.0	0.40804356301730577	0.9642857142857143	1.2484780171976222	1.0953352906030722	-0.13963526624323602
3	112.0	0.7814925906627326	0.8175182481751825	0.5588578872134945	1.6027836581299642	0.20706785328339364
3	29.0	0.8477680469978228	0.8787878787878788	0.8286815924621469	1.8854862257061566	1.551311611223049
3	31.0	0.4524682789019463	0.96875	1.2158780105224822	1.1213521736455911	-1.1204591821106962
3	25.0	0.8323227685390396	0.8928571428571429	1.2056684293112392	1.8041056369095463	-0.7556359860634004
3	47.0	0.3594937755939145	1.0	1.1193462587160414	1.0716419622024993	0.030994720597259984
3	29.0	0.43464716750129445	1.0	1.2157034785593497	1.1103698507648578	0.051289926209147275
3	20.0	0.3514675116774038	0.9523809523809523	1.1978046321112854	1.0681477411145375	0.0
3	5.0	0.0	1.0	1.9634954084322613	0.9999999996047153	-0.7853981633974483
3	25.0	0.5455531551937658	0.9615384615384616	1.2427484072721269	1.1932088906251146	0.93630325227864
3	12.0	0.0	1.0	1.6170362533406015	0.9999999997388835	-0.7853981633974483
3	28.0	0.43572911874198283	0.9333333333333333	1.1737826689538549	1.1110150087897657	1.511455915228184
3	16.0	0.3370999312316211	0.9411764705882353	1.289832091508057	1.0621700088470545	0.3217505543966422
3	21.0	0.0	1.0	1.4149067216806128	0.9999999998035237	-0.7853981633974483
3	5.0	0.0	1.0	1.9634954084322613	0.9999999996047153	-0.7853981633974483
3	22.0	0.4491186673637602	1.0	1.3175850953224137	1.1192291080416106	1.5707963267948966
3	43.0	0.7626150050163935	0.9347826086956522	0.954028329683938	1.5459471270244411	0.5599266666251406
3	5.0	0.0	1.0	1.9634954084322613	0.9999999996047153	-0.7853981633974483
3	33.0	0.7255730209152832	0.8918918918918919	0.9651887914780207	1.4531817212038716	0.11557085421858788
3	24.0	0.779160492471322	0.9230769230769231	1.0777973539083157	1.5953429291842218	0.5420442779137725
3	5.0	0.0	1.0	1.9634954084322613	0.9999999996047153	-0.7853981633974483
4	5.0	0.0	1.0	1.9634954084322613	0.9999999996047153	-0.7853981633974483
4	5.0	0.0	1.0	1.9634954084322613	0.9999999996047153	-0.7853981633974483
4	10.0	0.6164414002968975	1.0	1.5271898776880848	1.2700012695986789	0.7853981633974485
4	5.0	0.0	1.0	1.9634954084322613	0.9999999996047153	-0.7853981633974483
4	10.0	0.6164414002968975	1.0	1.5271898776880848	1.2700012695986789	-0.7853981633974485
4	10.0	0.6164414002968978	1.0	1.5271898776880848	1.2700012695986793	-0.7853981633974483
4	8.0	0.5773502691896258	1.0	1.7147432048155968	1.2247448709585762	0.0
4	8.0	0.5773502691896258	1.0	1.7147432048155968	1.2247448709585762	1.5707963267948966
4	19.0	0.6125557129903575	0.95	1.2358490431078155	1.2651383045620508	0.25243068582956324
4	5.0	0.0	1.0	1.9634954084322613	0.9999999996047153	-0.7853981633974483
4	17.0	0.2970442628930021	1.0	1.3704465972273105	1.0472698759465173	1.5707963267948966
4	30.0	0.642319320031862	0.9375	1.0748600762605447	1.3047384401324758	-0.30659070527791843
4	36.0	0.4501650126481144	0.9473684210526315	1.1424264698774336	1.1198893192621633	-0.6291782451532415
4	19.0	0.6125557129903573	0.95	1.2358490431078155	1.2651383045620503	-0.2524306858295632
4	60.0	0.8034882414574198	0.9375	0.952022058232397	1.679767101729059	-0.025289528138817033
4	14.0	0.629288982059086	1.0	1.4353535174564	1.2867174554855634	0.4251210954753274
4	26.0	0.7199256663921934	1.0	1.2022380906347478	1.4408159432758083	0.36935789344612624
4	8.0	0.5773502691896258	1.0	1.7147432048155968	1.2247448709585762	0.0
4	63.0	0.725076649206498	0.9	0.8915533337180639	1.4520781397861564	-0.37300483942093315
4	8.0	0.5773502691896258	1.0	1.7147432048155968	1.2247448709585762	1.5707963267948966
4	22.0	0.537318610054862	1.0	1.3175850953224137	1.185706066369285	0.0
4	40.0	0.43137668827322584	0.975609756097561	1.1699258078521464	1.1084361973911507	1.0809876017044684
4	49.0	0.4674656614809649	0.9423076923076923	1.0355436073139024	1.131207348465142	-0.7785958620085607
4	8.0	0.5773502691896258	1.0	1.7147432048155968	1.2247448709585762	1.5707963267948966
4	12.0	0.556348640264187	1.0	1.3716109116521276	1.2034433352934202	0.0
4	8.0	0.816496580927726	1.0	3.141592653491618	1.7320508068617704	0.7853981633974483
4	30.0	0.8070370032353481	0.9090909090909091	0.9857245032511551	1.693477611215591	0.5168161499038968
4	5.0	0.0	1.0	1.9634954084322613	0.9999999996047153	-0.7853981633974483
4	12.0	0.7675786521898157	1.0	1.3716109116521276	1.5601724988106354	-0.9311265606363819
4	32.0	0.5344883724417774	1.0	1.255099881829659	1.183185755031342	1.2166074297644096
4	73.0	0.8377909420472898	0.8390804597701149	0.6967803817031274	1.8315315134210874	-0.18211229694126232
4	41.0	0.1349135817998279	1.0	1.2277497479169928	1.0092269899550375	1.5707963267948966
4	29.0	0.5331660344877882	0.9666666666666667	1.2157034785593497	1.1820182499306078	-0.1158082147514338
4	8.0	0.5773502691896258	1.0	1.7147432048155968	1.2247448709585762	1.5707963267948966
4	8.0	0.816496580927726	1.0	3.141592653491618	1.7320508068617704	0.7853981633974483
4	21.0	0.7429881364958282	0.9545454545454546	1.2576948637168495	1.4940880736096316	-1.0701669042862598
4	58.0	0.662683118231531	0.9206349206349206	0.9598303954537076	1.3352919100994012	-0.7978419455038176
4	44.0	0.8450417596127874	0.88	0.8307247245769724	1.8702064986299718	0.405676900016298
4	25.0	0.6714463113873566	0.9259259259259259	1.122705576987829	1.3494307758352462	-0.3724150137385577
4	81.0	0.8495049959322928	0.8901098901098901	0.7350227285135128	1.8954450741119002	1.4434912579781325
4	25.0	0.5417573775069716	0.9615384615384616	1.2427484072721269	1.1897185727182384	-0.5701657769802947
4	36.0	0.9024593740609548	0.9	0.8573716024207974	2.3213976212263714	-0.5370051602380022
4	102.0	0.855406931728963	0.9107142857142857	0.7546356015084508	1.9306638984817777	0.06019703359453117
4	29.0	0.8162289206709862	0.8529411764705882	1.03903140705186	1.73091652224959	1.4687180446129133
4	29.0	0.31954180642561836	0.9354838709677419	1.1072126613339535	1.055328577871156	-0.8977537476047691
4	17.0	0.2970442628930025	1.0	1.3704465972273105	1.0472698759465173	0.0
4	43.0	0.6158871888133844	0.9555555555555556	1.102146450910765	1.269302352344361	0.5662298834684693
4	28.0	0.7119662638852499	0.9655172413793104	1.0982123966009518	1.4240679749769574	1.422226631726703
4	20.0	0.49770079217352003	0.9523809523809523	1.1586623769284976	1.1529387170180445	1.0624443152011973
4	11.0	0.6446583712203042	0.9166666666666666	2.7646015351037256	1.3080944576440543	0.0
4	24.0	0.0	1.0	1.2860574036281498	0.9999999998194212	-0.7853981633974483
4	24.0	0.5849866175853744	1.0	1.3278012032107074	1.2329803335537086	0.34216977520572767
4	8.0	0.816496580927726	1.0	3.141592653491618	1.7320508068617704	-0.7853981633974483
4	25.0	0.6584387794994806	1.0	1.2427484072721273	1.3286665433881761	0.23371296427640292
4	14.0	0.6292889820590859	1.0	1.4353535174564	1.2867174554855634	0.42512109547532756
4	25.0	0.46753053284109647	0.9615384615384616	1.2427484072721269	1.1312512504513352	0.487780288168085
4	41.0	0.8040592030437903	0.9111111111111111	0.9284911185675444	1.6819464792018117	0.6715871141672518
4	25.0	0.6584387794994806	1.0	1.2427484072721273	1.3286665433881761	0.23371296427640292
4	5.0	0.0	1.0	1.9634954084322613	0.9999999996047153	-0.7853981633974483
4	30.0	0.6185355968328423	0.9090909090909091	1.0748600762605447	1.2726584444237583	-0.17135499420144412
4	22.0	0.8369571916752555	1.0	1.0609882177938903	1.8272571016776717	0.8687134618468865
5	5.0	0.0	1.0	1.9634954084322613	0.9999999996047153	-0.7853981633974483
5	8.0	0.5773502691896258	1.0	1.7147432048155968	1.2247448709585762	0.0
5	10.0	0.6164414002968975	1.0	1.5271898776880848	1.2700012695986789	-0.7853981633974485
5	16.0	0.5773502691896258	1.0	1.4796776500065523	1.2247448710854028	1.5707963267948966
5	10.0	0.6164414002968978	1.0	1.5271898776880848	1.2700012695986793	-0.7853981633974483
5	8.0	0.5773502691896258	1.0	1.7147432048155968	1.2247448709585762	1.5707963267948966
5	19.0	0.6607531922995762	0.95	1.2358490431078155	1.3322617741850573	-0.36593894746906674
5	12.0	0.556348640264187	1.0	1.3716109116521276	1.2034433352934202	0.0
5	19.0	0.6125557129903575	0.95	1.2358490431078155	1.2651383045620508	0.25243068582956324
5	27.0	0.5226739104349071	0.9	1.13186185934836	1.1729755520383323	0.05336783632456777
5	33.0	0.6086444848086393	1.0	1.1823460838865993	1.26032988241974	-0.2659758251613481
5	51.0	0.650631744926688	0.9622641509433962	1.0278349479254276	1.3168405241174261	-0.04098775240408453
5	19.0	0.5207037318817048	1.0	1.3974662543833436	1.1713203006245	0.7853981633974485
5	14.0	0.6292889820590859	1.0	1.4353535174564	1.2867174554855634	1.1456752313195693
5	25.0	0.5417573775069718	0.9615384615384616	1.2427484072721269	1.1897185727182384	-0.5701657769802944
5	5.0	0.0	1.0	1.9634954084322613	0.9999999996047153	-0.7853981633974483
5	69.0	0.799812859464829	0.8734177215189873	0.7590170168816349	1.665974066391335	-0.7203629495698995
5	5.0	0.0	1.0	1.9634954084322613	0.9999999996047153	-0.7853981633974483
5	5.0	0.0	1.0	1.9634954084322613	0.9999999996047153	-0.7853981633974483
5	24.0	0.5090299666060926	0.9230769230769231	1.1930384709812418	1.1617791418804864	-0.8527587404668943
5	44.0	0.26536943856818407	0.9361702127659575	0.9762150350254248	1.0371864481205268	0.6439695292979811
5	56.0	0.5553563496583289	0.9333333333333333	1.0297119769185632	1.202483149465362	-0.7222245333908113
5	5.0	0.0	1.0	1.9634954084322613	0.9999999996047153	-0.7853981633974483
5	30.0	0.9172665147905001	0.7894736842105263	0.7298131021428088	2.5108345517959356	0.9403582236164215
5	16.0	0.7071067811865476	1.0	1.2898320915080566	1.4142135620017042	-0.7853981633974483
5	29.0	0.8618144679500981	0.8787878787878788	0.8286815924621469	1.9715169351391548	0.4407492511808158
5	8.0	0.5773502691896258	1.0	1.7147432048155968	1.2247448709585762	1.5707963267948966
5	14.0	0.6292889820590859	1.0	1.4353535174564	1.2867174554855634	-1.1456752313195693
5	34.0	0.32002237929756827	0.918918918918919	1.1454006794588047	1.0555092486978055	1.2467011236991863
5	73.0	0.8735573994839924	0.8588235294117647	0.7061937388767919	2.054564542448105	-0.1439729307624535
5	46.0	0.3428094617949063	0.9583333333333334	1.0417217427830991	1.0645036441458438	-0.6619329853053044
5	32.0	0.29929546937078166	0.9411764705882353	1.0780241689024044	1.048041729426514	1.1265564408348223
5	5.0	0.0	1.0	1.9634954084322613	0.9999999996047153	-0.7853981633974483
5	12.0	0.0	1.0	1.6170362533406015	0.9999999997388835	-0.7853981633974483
5	14.0	0.8299250027587322	1.0	1.2424554991166872	1.7925163184925397	0.7853981633974483
5	5.0	0.0	1.0	1.9634954084322613	0.9999999996047153	-0.7853981633974483
5	110.0	0.913252640291154	0.738255033557047	0.5488782820846821	2.4546281285869975	-1.1745731501091516
5	29.0	0.45921178231093956	0.9354838709677419	1.1374342679081286	1.1257118184476242	-0.637410126653107
5	200.0	0.9207910888558832	0.6006006006006006	0.3244098306078726	2.563733700320509	-0.8770807966224206
5	25.0	0.46753053284109647	0.9615384615384616	1.2427484072721269	1.1312512504513352	0.487780288168085
5	16.0	0.5773502691896258	1.0	1.4796776500065523	1.2247448710854028	1.5707963267948966
5	32.0	0.858569307488053	0.8648648648648649	0.8202020099801046	1.9504678022753044	1.4085028372007244
5	12.0	0.0	1.0	1.6170362533406015	0.9999999997388835	-0.7853981633974483
5	27.0	0.40804356301730577	0.9642857142857143	1.2484780171976222	1.0953352906030722	0.13963526624323602
5	26.0	0.5309296398400843	0.9629629629629629	1.1676138000673422	1.1800580952907764	-0.7087510226240838
5	26.0	0.8149357661491626	0.896551724137931	0.9315453994258055	1.7254728236532066	-0.13026432271739516
5	50.0	0.2678854865083707	0.9433962264150944	1.0780241689034449	1.0379357636480002	-0.28321027190072273
5	24.0	0.8323530362032177	0.9230769230769231	1.1930384709812418	1.8042535878856574	-0.9010444662993555
5	24.0	0.613212996501429	0.96	1.193038470981242	1.265954822228319	1.2381861997964958
5	13.0	0.7296608671767801	0.9285714285714286	1.3328282662095143	1.4623962400764592	-0.3454716140012008
5	30.0	0.5411606405405516	0.9375	1.1766561392153048	1.1891748425498685	1.1747860352248387
5	24.0	0.5116089491556307	0.96	1.193038470981242	1.1638484271117335	-0.7129919142779788
5	17.0	0.7071067811865475	1.0	1.3704465972273105	1.4142135620086604	-0.7853981633974483
5	25.0	0.46753053284109647	0.9615384615384616	1.2427484072721269	1.1312512504513352	0.487780288168085
5	22.0	0.4491186673637602	1.0	1.3175850953224137	1.1192291080416106	0.0
5	38.0	0.8004295524128149	0.95	0.9529891209613338	1.6682603111654333	0.6134252737132105
5	31.0	0.5704242460778911	1.0	1.2158780105224822	1.2175074392650804	-0.33144579779050604
5	5.0	0.0	1.0	1.9634954084322613	0.9999999996047153	-0.7853981633974483
5	27.0	0.6385739346309321	1.0	1.2484780171976226	1.2994430298750406	0.0
5	23.0	0.8037835813642	0.92	0.9377115811419885	1.6808931711529664	0.5317628082229678
6	5.0	0.0	1.0	1.9634954084322613	0.9999999996047153	-0.7853981633974483
6	5.0	0.0	1.0	1.9634954084322613	0.9999999996047153	-0.7853981633974483
6	8.0	0.5773502691896258	1.0	1.7147432048155968	1.2247448709585762	1.5707963267948966
6	12.0	0.0	1.0	1.6170362533406015	0.9999999997388835	-0.7853981633974483
6	10.0	0.6164414002968975	1.0	1.5271898776880848	1.2700012695986789	0.7853981633974485
6	8.0	0.5773502691896258	1.0	1.7147432048155968	1.2247448709585762	1.5707963267948966
6	22.0	0.4491186673637602	1.0	1.3175850953224137	1.1192291080416106	0.0
6	10.0	0.6164414002968975	1.0	1.5271898776880848	1.2700012695986789	-0.7853981633974485
6	18.0	0.5866857344558971	0.9473684210526315	1.3239153988894836	1.2348503914180167	0.5512807970023469
6	22.0	0.3336970359328848	0.9166666666666666	1.1788859533258038	1.060804941953639	-0.7853981633974483
6	51.0	0.9123144069872784	0.7285714285714285	0.6020251756309759	2.4420594356584013	0.347624585250597
6	57.0	0.7296398275281717	0.9344262295081968	0.8890245777840663	1.4623482308218483	-0.07921223760344234
6	13.0	0.7296608671767801	0.9285714285714286	1.3328282662095143	1.4623962400764592	-0.3454716140012008
6	30.0	0.5048781642974014	0.8823529411764706	0.9857245032511551	1.1584926683825172	0.7853981633974483
6	5.0	0.0	1.0	1.9634954084322613	0.9999999996047153	-0.7853981633974483
6	69.0	0.6618122109757711	0.9324324324324325	0.9925613895057293	1.3339208651047456	0.1951413667790746
6	22.0	0.12230994980165462	0.9166666666666666	1.1788859533258038	1.007564844318304	0.9827937232473276
6	56.0	0.6987063697548778	0.9491525423728814	1.0297119769185628	1.3978026748016836	-0.7689635834520918
6	43.0	0.4690233993649926	0.9347826086956522	1.0240827473359524	1.132264658362804	0.03636789009303555
6	12.0	0.7675786521898157	1.0	1.3716109116521276	1.5601724988106354	0.9311265606363819
6	14.0	0.629288982059086	1.0	1.4353535174564	1.2867174554855634	-0.4251210954753274
6	14.0	0.6321546455579425	0.9333333333333333	1.2424554991166872	1.2905852857604725	-0.9980006728872576
6	31.0	0.8554892125940844	0.8857142857142857	0.9066925010854138	1.9311706363058752	0.4134616454307412
6	12.0	0.5563486402641867	1.0	1.3716109116521276	1.2034433352934202	1.5707963267948966
6	14.0	0.6292889820590859	1.0	1.4353535174564	1.2867174554855634	1.1456752313195693
6	35.0	0.4008078096414063	0.9459459459459459	1.1790889347370048	1.091509828389534	0.0
6	71.0	0.8821353746569944	0.9342105263157895	0.8507195426372772	2.1231605264871862	-0.6316274801068851
6	42.0	0.44393560529374276	0.9545454545454546	1.1618260528119266	1.1159983263411863	0.026271234479117077
6	35.0	0.4008078096414063	0.9459459459459459	1.1790889347370048	1.091509828389534	0.0
6	16.0	0.45643546458763845	0.9411764705882353	1.134309994802279	1.1239029736401915	0.0
6	12.0	0.0	1.0	1.6170362533406015	0.9999999997388835	-0.7853981633974483
6	5.0	0.0	1.0	1.9634954084322613	0.9999999996047153	-0.7853981633974483
6	117.0	0.8710848295034737	0.7597402597402597	0.5627792904454125	2.036110049803286	-1.0522794586010908
6	195.0	0.9258895517537955	0.6372549019607843	0.3349476834759972	2.6469430135923933	-0.9732238557380033
6	28.0	0.5512332438804064	0.9655172413793104	1.2073870691697866	1.1985360720328968	-0.44347565269965145
6	25.0	0.6550503103509754	0.9259259259259259	1.1559981640718724	1.3234773726719034	-0.7853981633974483
6	29.0	0.8253648980113261	0.8529411764705882	0.8481962106928065	1.7711664679006756	1.415324206946584
6	8.0	0.816496580927726	1.0	3.141592653491618	1.7320508068617704	-0.7853981633974483
6	21.0	0.31742033253447594	0.9545454545454546	1.1253002281746307	1.054535356206794	1.5707963267948966
6	76.0	0.8815728171633733	0.8260869565217391	0.7025477094012463	2.118428378652933	-0.5128439385959288
6	27.0	0.8353790740697599	0.9	0.9294086855490559	1.8192592507427314	-1.32935832274464
6	23.0	0.6185107382256899	0.92	1.1433285346903568	1.272626752209625	-0.30264099479473594
6	22.0	0.537318610054862	1.0	1.3175850953224137	1.185706066369285	1.5707963267948966
6	27.0	0.40804356301730577	0.9642857142857143	1.2484780171976222	1.0953352906030724	1.4311610605516605
6	5.0	0.0	1.0	1.9634954084322613	0.9999999996047153	-0.7853981633974483
6	14.0	0.6321546455579423	0.9333333333333333	1.2424554991166872	1.2905852857604725	0.5727956539076392
6	21.0	0.4179654436725209	0.9545454545454546	1.2576948637168497	1.1007603845913787	1.4652496601835232
6	24.0	0.5178624364072251	0.9230769230769231	1.0777973539083157	1.1689563885662457	-0.7811847799855597
6	24.0	0.5849866175853742	1.0	1.3278012032107074	1.2329803335537086	0.34216977520572794
6	14.0	0.6292889820590859	1.0	1.4353535174564	1.2867174554855634	0.42512109547532756
6	39.0	0.7031460011920272	0.975	1.0546881124099527	1.4063797631408268	0.5727334429297963
6	57.0	0.9404762492254337	0.7402597402597403	0.5776617986834005	2.942393072217716	-0.30703108699849285
6	5.0	0.0	1.0	1.9634954084322613	0.9999999996047153	-0.7853981633974483
7	8.0	0.5773502691896258	1.0	1.7147432048155968	1.2247448709585762	0.0
7	10.0	0.6164414002968975	1.0	1.5271898776880848	1.2700012695986789	-0.7853981633974485
7	10.0	0.6164414002968975	1.0	1.5271898776880848	1.2700012695986789	-0.7853981633974485
7	14.0	0.6292889820590859	1.0	1.4353535174564	1.2867174554855634	-1.1456752313195693
7	10.0	0.6164414002968975	1.0	1.5271898776880848	1.2700012695986789	-0.7853981633974485
7	20.0	0.567586589848995	1.0	1.300893729587174	1.2146038492348477	-0.4539947456712583
7	12.0	0.0	1.0	1.6170362533406015	0.9999999997388835	-0.7853981633974483
7	27.0	0.40804356301730577	0.9642857142857143	1.2484780171976222	1.0953352906030722	-0.13963526624323602
7	35.0	0.554662593275835	0.9722222222222222	1.1790889347370048	1.2018142175727737	-0.05031028992856276
7	21.0	0.0	1.0	1.4149067216806128	0.9999999998035237	-0.7853981633974483
7	55.0	0.7371262558447174	0.9649122807017544	1.0113242630450172	1.4798261662317678	-0.1938960481521225
7	14.0	0.629288982059086	1.0	1.4353535174564	1.2867174554855634	-1.145675231319569
7	29.0	0.5184715197227288	0.9354838709677419	1.03903140705186	1.1694608435709783	-0.7822535507710943
7	77.0	0.7334382198837368	0.7938144329896907	0.8069755849077942	1.471115854558297	-0.4948759140176757
7	5.0	0.0	1.0	1.9634954084322613	0.9999999996047153	-0.7853981633974483
7	5.0	0.0	1.0	1.9634954084322613	0.9999999996047153	-0.7853981633974483
7	24.0	0.5849866175853742	1.0	1.3278012032107074	1.2329803335537086	1.2286265515891688
7	57.0	0.6474898459877487	0.9827586206896551	1.0966981044564672	1.3122083923459258	-0.6600347840914134
7	5.0	0.0	1.0	1.9634954084322613	0.9999999996047153	-0.7853981633974483
7	34.0	0.46116123347254434	1.0	1.218174753095284	1.12699376312361	0.7853981633974476
7	5.0	0.0	1.0	1.9634954084322613	0.9999999996047153	-0.7853981633974483
7	16.0	0.3370999312316211	0.9411764705882353	1.289832091508057	1.0621700088470545	0.3217505543966422
7	11.0	0.6446583712203042	0.9166666666666666	2.7646015351037256	1.3080944576440543	0.0
7	27.0	0.8691732451199196	0.9	0.9095828925114038	2.022213183614988	-0.17910234299495384
7	21.0	0.8453427102908586	0.9545454545454546	1.1253002281746312	1.871872592668298	-0.8527496304543842
7	5.0	0.0	1.0	1.9634954084322613	0.9999999996047153	-0.7853981633974483
7	5.0	0.0	1.0	1.9634954084322613	0.9999999996047153	-0.7853981633974483
7	12.0	0.5563486402641867	1.0	1.3716109116521276	1.2034433352934202	1.5707963267948966
7	33.0	0.6086444848086393	1.0	1.1823460838865993	1.26032988241974	0.2659758251613481
7	81.0	0.8652355759806426	0.7788461538461539	0.6197376165355506	1.9945527430621204	-0.09613486030338471
7	8.0	0.816496580927726	1.0	3.141592653491618	1.7320508068617704	-0.7853981633974483
7	43.0	0.4422322516899984	0.9555555555555556	1.1267047410172173	1.1149507887284806	0.43347624637546733
7	44.0	0.26889147605658287	0.9166666666666666	1.0478986251809748	1.0382377993599814	1.1598866779889208
7	14.0	0.6321546455579423	0.9333333333333333	1.2424554991166872	1.2905852857604725	0.9980006728872575
7	16.0	0.6813851438692469	1.0	1.2898320915080566	1.3662601017751796	1.5707963267948966
7	14.0	0.629288982059086	1.0	1.4353535174564	1.2867174554855634	-1.145675231319569
7	5.0	0.0	1.0	1.9634954084322613	0.9999999996047153	-0.7853981633974483
7	169.0	0.7220423889061766	0.689795918367347	0.3334026675546865	1.4454024812730573	-0.7214852014912967
7	83.0	0.8641995806218806	0.8469387755102041	0.7207252030135302	1.9874821708355748	1.4941721204162393
7	29.0	0.6943207788666131	1.0	1.2505080359258505	1.3895341424805772	-0.17398459315142312
7	30.0	0.6813268198864321	0.967741935483871	1.047540181235858	1.3661587636979826	0.5754235587559465
7	10.0	0.6164414002968978	1.0	1.5271898776880848	1.2700012695986793	0.7853981633974483
7	103.0	0.7755565667137655	0.8879310344827587	0.8417486795452237	1.584087955310677	-0.08902192585186454
7	20.0	0.5860711545377083	0.9523809523809523	1.1586623769284976	1.2341723728626148	-0.9850085481850748
7	79.0	0.8720967319239028	0.8977272727272727	0.8006189841401514	2.0435959658698293	-0.750550681856492
7	22.0	0.4491186673637602	1.0	1.3175850953224137	1.1192291080416106	0.0
7	16.0	0.6813851438692469	1.0	1.2898320915080566	1.3662601017751796	0.0
7	26.0	0.564621534151014	0.9629629629629629	1.1676138000673422	1.2116072850491113	-0.2955264622697349
7	8.0	0.5773502691896258	1.0	1.7147432048155968	1.2247448709585762	0.0
7	25.0	0.46753053284109647	0.9615384615384616	1.2427484072721269	1.1312512504513352	0.487780288168085
7	14.0	0.6292889820590859	1.0	1.4353535174564	1.2867174554855634	0.42512109547532756
7	8.0	0.5773502691896258	1.0	1.7147432048155968	1.2247448709585762	1.5707963267948966
7	18.0	0.3973597071195132	1.0	1.2760987441525637	1.089724735649236	1.5707963267948966
7	22.0	0.537318610054862	1.0	1.3175850953224137	1.185706066369285	0.0
7	43.0	0.7857410493229376	0.9347826086956522	0.9737833682537662	1.6166696008555375	0.41597176360098626
7	34.0	0.8173689992597981	0.918918918918919	1.218174753095284	1.7357660619227933	0.7927900979347098
7	5.0	0.0	1.0	1.9634954084322613	0.9999999996047153	-0.7853981633974483
7	24.0	0.683668402779203	0.96	1.0777973539083157	1.3702519601568757	0.16417193272373146
8	5.0	0.0	1.0	1.9634954084322613	0.9999999996047153	-0.7853981633974483
8	12.0	0.7675786521898157	1.0	1.3716109116521276	1.5601724988106354	-0.9311265606363819
8	5.0	0.0	1.0	1.9634954084322613	0.9999999996047153	-0.7853981633974483
8	5.0	0.0	1.0	1.9634954084322613	0.9999999996047153	-0.7853981633974483
8	5.0	0.0	1.0	1.9634954084322613	0.9999999996047153	-0.7853981633974483
8	10.0	0.6164414002968975	1.0	1.5271898776880848	1.2700012695986789	0.7853981633974485
8	8.0	0.5773502691896258	1.0	1.7147432048155968	1.2247448709585762	1.5707963267948966
8	19.0	0.6193817829101054	1.0	1.235849043107815	1.2737394206863353	-0.3511284657545034
8	14.0	0.6292889820590859	1.0	1.4353535174564	1.2867174554855634	0.42512109547532756
8	5.0	0.0	1.0	1.9634954084322613	0.9999999996047153	-0.7853981633974483
8	14.0	0.6292889820590859	1.0	1.4353535174564	1.2867174554855634	-1.1456752313195693
8	29.0	0.6943207788666131	1.0	1.2505080359258505	1.3895341424805772	0.17398459315142306
8	55.0	0.8825867083296073	0.8461538461538461	0.6265432020688452	2.1269822911515512	0.6455029781774357
8	58.0	0.6976466113003928	0.9206349206349206	0.9431479539543627	1.395786309577524	0.008789498317035823
8	14.0	0.6292889820590859	1.0	1.4353535174564	1.2867174554855634	-0.42512109547532756
8	12.0	0.0	1.0	1.6170362533406015	0.9999999997388835	-0.7853981633974483
8	24.0	0.7082885223008103	0.96	1.1930384709812418	1.4165849706612395	-1.2877744855830127
8	64.0	0.6836313056532068	0.9411764705882353	0.9582437056924534	1.3701867157161371	-0.12869647204327894
8	24.0	0.5849866175853744	1.0	1.3278012032107074	1.2329803335537086	-0.34216977520572767
8	10.0	0.6164414002968978	1.0	1.5271898776880848	1.2700012695986793	-0.7853981633974483
8	51.0	0.6173550838649405	0.9444444444444444	1.0995846522815138	1.271157420775339	-0.6620068198995236
8	40.0	0.43189070651056244	0.9523809523809523	1.0817313973435412	1.10873847334187	-0.5198894699523244
8	12.0	0.7675786521898157	1.0	1.3716109116521276	1.5601724988106354	-0.9311265606363819
8	20.0	0.7015392972331724	0.9523809523809523	1.4178874935028487	1.4032512231972811	0.062305965924202185
8	8.0	0.816496580927726	1.0	3.141592653491618	1.7320508068617704	0.7853981633974483
8	5.0	0.0	1.0	1.9634954084322613	0.9999999996047153	-0.7853981633974483
8	30.0	0.794806851686536	0.9375	1.0106476583460042	1.6478197849952727	0.03130426622841033
8	17.0	0.6293456321102349	0.8947368421052632	1.1057596701490982	1.2867934108134373	-0.423693802295984
8	35.0	0.3414945592901394	0.9722222222222222	1.1790889347370048	1.0639613659164575	-0.2033735358629856
8	12.0	0.0	1.0	1.6170362533406015	0.9999999997388835	-0.7853981633974483
8	80.0	0.8673589853742919	0.8247422680412371	0.5947684007914329	2.0093110583509124	-0.14469741037624953
8	44.0	0.550437683298859	0.9361702127659575	1.0703925498094529	1.1977823024569212	-0.15448176379217668
8	5.0	0.0	1.0	1.9634954084322613	0.9999999996047153	-0.7853981633974483
8	36.0	0.3084876157214386	0.972972972972973	1.2127771900152051	1.051272273789457	-1.2490457723982547
8	17.0	0.2970442628930025	1.0	1.3704465972273105	1.0472698759465173	0.0
8	11.0	0.8193342786072867	0.9166666666666666	1.679908865456893	1.7442385026411793	-1.0350715242375133
8	13.0	0.7296608671767801	0.9285714285714286	1.3328282662095143	1.4623962400764592	0.3454716140012008
8	105.0	0.8246835672529664	0.8536585365853658	0.6909814775976727	1.7680514830460103	-0.8729410858914913
8	26.0	0.7198936424000513	0.9285714285714286	1.0899410497428652	1.4407469911284427	0.12397742240784544
8	80.0	0.8973714806308583	0.851063829787234	0.6457689698452566	2.2661559013008965	1.562228725001596
8	24.0	0.5777740427410165	0.96	1.1930384709812418	1.2251947636057112	0.4662665287432657
8	24.0	0.6589269123620392	0.8888888888888888	1.0060994305318756	1.3294213441906177	1.5707963267948966
8	40.0	0.883269893812134	0.851063829787234	0.755204295069975	2.1328105372661623	-0.592232094882676
8	92.0	0.8097942925163177	0.8598130841121495	0.7651865384172116	1.7044082218094132	-0.2179383166743535
8	42.0	0.5761540975542377	0.9130434782608695	1.0765151380988873	1.223479417870729	0.6073245236595758
8	46.0	0.5031602126912897	1.0	1.2053120485300464	1.1571487230073016	0.30128114270613876
8	25.0	0.5078772048026179	1.0	1.2427484072721273	1.160861133543266	0.9707059148122396
8	15.0	0.5585038992742908	1.0	1.3312023204821648	1.2055427543669561	-0.7853981633974485
8	21.0	0.703154595157595	0.9130434782608695	1.012761480621441	1.4063965726596597	0.07947648491434639
8	8.0	0.5773502691896258	1.0	1.7147432048155968	1.2247448709585762	1.5707963267948966
8	22.0	0.4491186673637602	1.0	1.3175850953224137	1.1192291080416106	1.5707963267948966
8	12.0	0.556348640264187	1.0	1.3716109116521276	1.2034433352934202	0.0
8	10.0	0.6164414002968975	1.0	1.5271898776880848	1.2700012695986789	0.7853981633974485
8	8.0	0.5773502691896258	1.0	1.7147432048155968	1.2247448709585762	1.5707963267948966
8	20.0	0.567586589848995	1.0	1.300893729587174	1.2146038492348477	-0.45399474567125825
8	42.0	0.6814845512787007	0.9545454545454546	1.0765151380988869	1.366432894708207	0.09430896624193266
8	28.0	0.6201736729460422	1.0	1.294717943760497	1.2747548781547935	0.7853981633974483
8	5.0	0.0	1.0	1.9634954084322613	0.9999999996047153	-0.7853981633974483
8	27.0	0.5877466253647466	0.9642857142857143	1.13186185934836	1.2360251027699587	-0.1834822048687557
8	5.0	0.0	1.0	1.9634954084322613	0.9999999996047153	-0.7853981633974483
8	19.0	0.6193817829101051	1.0	1.235849043107815	1.273739420686335	1.219667861040393
9	8.0	0.5773502691896258	1.0	1.7147432048155968	1.2247448709585762	1.5707963267948966
9	12.0	0.0	1.0	1.6170362533406015	0.9999999997388835	-0.7853981633974483
9	8.0	0.5773502691896258	1.0	1.7147432048155968	1.2247448709585762	0.0
9	5.0	0.0	1.0	1.9634954084322613	0.9999999996047153	-0.7853981633974483
9	23.0	0.6348038529714838	0.9583333333333334	1.143328534690357	1.294208000360837	-0.24951553256247883
9	8.0	0.5773502691896258	1.0	1.7147432048155968	1.2247448709585762	0.0
9	16.0	0.3370999312316211	0.9411764705882353	1.289832091508057	1.0621700088470545	-1.2490457723982544
9	31.0	0.5597658717535343	0.96875	1.2158780105224816	1.2067809322245806	0.2047960520982636
9	53.0	0.8814927631431017	0.8688524590163934	0.8770863958456296	2.1177577891340755	0.8420268230568032
9	58.0	0.7229938797515544	0.9206349206349206	0.9598303954537076	1.4474829280130124	0.10912985935671272
9	13.0	0.0	1.0	1.2762720155108824	0.9999999997590939	-0.7853981633974483
9	28.0	0.7360066287739095	0.9333333333333333	1.0982123966009518	1.4771608858096235	0.727987050117722
9	5.0	0.0	1.0	1.9634954084322613	0.9999999996047153	-0.7853981633974483
9	67.0	0.6636805945456528	0.9054054054054054	0.9119532591940697	1.3368696415195724	-0.02207263070930372
9	5.0	0.0	1.0	1.9634954084322613	0.9999999996047153	-0.7853981633974483
9	22.0	0.537318610054862	1.0	1.3175850953224137	1.185706066369285	0.0
9	56.0	0.5640983154824777	0.9180327868852459	1.0297119769185628	1.2110824259937767	-0.595690826152799
9	39.0	0.3890186288549873	0.975	1.1406776626558426	1.0855053803202601	0.9369928277522507
9	8.0	0.5773502691896258	1.0	1.7147432048155968	1.2247448709585762	0.0
9	28.0	0.9079855685302033	0.8235294117647058	0.8189480654965025	2.3866266378448686	0.745507765704917
9	21.0	0.6872029525603175	0.9545454545454546	1.2576948637168497	1.3765278865703146	0.8961068884854593
9	25.0	0.8135053409189907	0.9615384615384616	1.0480202401373704	1.7195205918915568	1.242025308680466
9	31.0	0.5040180831867871	1.0	1.2158780105224822	1.1578186734043105	-0.4874255392591826
9	12.0	0.0	1.0	1.6170362533406015	0.9999999997388835	-0.7853981633974483
9	48.0	0.7067239084240499	0.9230769230769231	0.90624515408397	1.4134486449879822	-1.4023536126643263
9	43.0	0.4447277542138302	1.0	1.1894885778788773	1.116487868876188	0.06013994653952819
9	30.0	0.4509717590117594	1.0	1.2936290026819142	1.1204002007033664	0.7853981633974483
9	34.0	0.4678596948487089	1.0	1.2503645433992823	1.1314741854092356	0.0
9	12.0	0.7675786521898157	1.0	1.3716109116521276	1.5601724988106354	0.6396697661585147
9	5.0	0.0	1.0	1.9634954084322613	0.9999999996047153	-0.7853981633974483
9	140.0	0.6864075720515845	0.7650273224043715	0.4514412320306001	1.3751052634144005	-0.23152672885276943
9	29.0	0.5668426449118517	0.9354838709677419	1.1374342679081286	1.2138484320993381	0.23182380450040307
9	31.0	0.2409657986707495	1.0	1.1835721552190537	1.0303610218151558	0.0
9	83.0	0.9230175175966095	0.7980769230769231	0.5514188641221545	2.5990367716597658	1.440694701695234
9	21.0	0.6874877446571902	1.0	1.2576948637168497	1.3770387439677028	-0.5712250158240072
9	5.0	0.0	1.0	1.9634954084322613	0.9999999996047153	-0.7853981633974483
9	101.0	0.7720877605011572	0.8487394957983193	0.6573382201192903	1.5735246932468003	-0.213827079161459
9	39.0	0.7105412566248266	0.8297872340425532	1.1406776626558426	1.4211498940841079	-0.34520552753255745
9	47.0	0.5387726846226898	0.94	1.0643678676262096	1.187012400301454	0.2539898404370444
9	28.0	0.1904761904761901	1.0	1.294717943760497	1.0186496249796573	1.5707963267948966
9	15.0	0.5585038992742908	1.0	1.3312023204821648	1.2055427543669561	-0.7853981633974485
9	26.0	0.5646215341510139	0.9629629629629629	1.1676138000673422	1.2116072850491113	0.29552646226973506
9	12.0	0.0	1.0	1.6170362533406015	0.9999999997388835	-0.7853981633974483
9	22.0	0.4491186673637602	1.0	1.3175850953224137	1.1192291080416106	0.0
9	15.0	0.6582805886043833	0.9375	1.2092175857888032	1.3284223279613623	0.0
9	46.0	0.7409262774753214	0.9387755102040817	1.0635183109480795	1.4890117573036408	0.6112622703062228
9	23.0	0.537185456668017	0.9583333333333334	1.143328534690357	1.185586833533356	-1.120901229559843
9	23.0	0.3839896028838194	0.9583333333333334	1.2324716784769767	1.0830277012930754	0.19739555984988066
9	5.0	0.0	1.0	1.9634954084322613	0.9999999996047153	-0.7853981633974483
9	5.0	0.0	1.0	1.9634954084322613	0.9999999996047153	-0.7853981633974483
9	29.0	0.722738366772928	0.90625	1.03903140705186	1.4469230940498887	-0.15730540925712194
9	5.0	0.0	1.0	1.9634954084322613	0.9999999996047153	-0.7853981633974483
9	12.0	0.7675786521898157	1.0	1.3716109116521276	1.5601724988106354	-0.6396697661585147
9	19.0	0.8656420303771004	0.9047619047619048	1.235849043107815	1.9973497755444023	0.8162378553601749
10	8.0	0.5773502691896258	1.0	1.7147432048155968	1.2247448709585762	0.0
10	8.0	0.5773502691896258	1.0	1.7147432048155968	1.2247448709585762	1.5707963267948966
10	15.0	0.5585038992742907	1.0	1.3312023204821648	1.2055427543669557	-0.7853981633974483
10	5.0	0.0	1.0	1.9634954084322613	0.9999999996047153	-0.7853981633974483
10	8.0	0.5773502691896258	1.0	1.7147432048155968	1.2247448709585762	1.5707963267948966
10	25.0	0.5417573775069716	0.9615384615384616	1.2427484072721269	1.1897185727182384	1.000630549814602
10	12.0	0.556348640264187	1.0	1.3716109116521276	1.2034433352934202	0.0
10	5.0	0.0	1.0	1.9634954084322613	0.9999999996047153	-0.7853981633974483
10	18.0	0.5866857344558971	0.9473684210526315	1.3239153988894836	1.2348503914180167	-0.5512807970023469
10	20.0	0.567586589848995	1.0	1.300893729587174	1.2146038492348477	1.1168015811236383
10	53.0	0.882631251729894	0.828125	0.6350441656306435	2.1273606981889013	0.7649922788186726
10	48.0	0.7340617882771182	0.8888888888888888	0.967374068635697	1.4725747308607704	-0.10933447293697096
10	17.0	0.2970442628930025	1.0	1.3704465972273105	1.0472698759465173	0.0
10	22.0	0.8369571916752555	1.0	1.0609882177938903	1.8272571016776717	0.7020828649480103
10	5.0	0.0	1.0	1.9634954084322613	0.9999999996047153	-0.7853981633974483
10	62.0	0.677687558261413	0.9117647058823529	0.9282985898895643	1.359896709448684	-0.22834086076428592
10	5.0	0.0	1.0	1.9634954084322613	0.9999999996047153	-0.7853981633974483
10	52.0	0.5847649390823713	0.9285714285714286	1.0479885743553385	1.232737377828235	-0.4791200637772467
10	22.0	0.537318610054862	1.0	1.3175850953224137	1.185706066369285	0.0
10	37.0	0.47759030389455676	0.9487179487179487	1.1741605384851401	1.13819682328645	-0.4233563761591865
10	8.0	0.5773502691896258	1.0	1.7147432048155968	1.2247448709585762	1.5707963267948966
10	26.0	0.9272594972636435	0.8666666666666667	1.1676138000673422	2.6708023733655755	0.7391682084401777
10	17.0	0.2970442628930025	1.0	1.3704465972273105	1.0472698759465173	0.0
10	25.0	0.8938215843852398	0.8928571428571429	0.9193856936759429	2.2300384369145707	1.5436444454529203
10	5.0	0.0	1.0	1.9634954084322613	0.9999999996047153	-0.7853981633974483
10	31.0	0.44383179665893213	0.96875	1.0824581872770533	1.115934285639139	-0.0899267498962391
10	12.0	0.5563486402641867	1.0	1.3716109116521276	1.2034433352934202	1.5707963267948966
10	48.0	0.6531268346679818	0.9230769230769231	1.0349032021473072	1.3205704056179146	-1.0361212745719406
10	39.0	0.44445664868098617	0.9512195121951219	1.1406776626558426	1.1163201567736865	-0.3920224921252225
10	28.0	0.5459024762389724	0.9655172413793104	1.1737826689538549	1.1935328773049227	1.4887485808365388
10	34.0	0.4678596948487089	1.0	1.2503645433992823	1.1314741854092356	0.0
10	20.0	0.7068043240220075	0.9090909090909091	1.071714503023458	1.4136091647680908	0.9135225022769051
10	18.0	0.7929375763576852	0.9	1.018918095674345	1.6412198792958868	0.0
10	5.0	0.0	1.0	1.9634954084322613	0.9999999996047153	-0.7853981633974483
10	150.0	0.742914987861069	0.7246376811594203	0.4426655703172057	1.4939068496094186	-0.2645191638170899
10	99.0	0.9274034897616412	0.7443609022556391	0.5107128427984124	2.673349914626836	-1.555081182276689
10	23.0	0.6648493387028181	1.0	1.2324716784769767	1.338728442940725	0.7227903736313261
10	29.0	0.4329669073967339	0.9666666666666667	1.1374342679081286	1.109373319033708	-0.5887584608705007
10	26.0	0.4213744673715767	0.9285714285714286	1.0899410497428652	1.1026735272271044	-0.2414072952921574
10	102.0	0.6688915955064669	0.85	0.6896037658076205	1.3452432881779168	-0.18997757384701114
10	41.0	0.6139252445802457	0.8913043478260869	0.9764509916459081	1.2668423991109445	-1.303713881387899
10	48.0	0.36814655692191484	0.9411764705882353	1.0144100643074963	1.0755373851159846	-1.1127049021081765
10	24.0	0.5849866175853742	1.0	1.3278012032107074	1.2329803335537086	0.34216977520572794
10	8.0	0.5773502691896258	1.0	1.7147432048155968	1.2247448709585762	0.0
10	30.0	0.9325588444149072	0.8333333333333334	0.7432978932376194	2.7699449310091944	0.12614271122201726
10	26.0	0.7199256663921934	1.0	1.2022380906347478	1.4408159432758083	-1.2014384333487704
10	24.0	0.6132129965014288	0.96	1.193038470981242	1.2659548222283188	1.238186199796496
10	22.0	0.12230994980165462	0.9166666666666666	1.1788859533258038	1.007564844318304	0.5880026035475614
10	5.0	0.0	1.0	1.9634954084322613	0.9999999996047153	-0.7853981633974483
10	20.0	0.567586589848995	1.0	1.300893729587174	1.2146038492348477	0.45399474567125825
10	41.0	0.7478828285691064	0.9761904761904762	1.134163527744976	1.5064080541397475	0.8751102624072917
10	24.0	0.5849866175853744	1.0	1.3278012032107074	1.2329803335537086	0.34216977520572767
10	5.0	0.0	1.0	1.9634954084322613	0.9999999996047153	-0.7853981633974483
10	27.0	0.6512312562146282	0.9642857142857143	1.13186185934836	1.3177325414144239	-0.40698091061810426
10	5.0	0.0	1.0	1.9634954084322613	0.9999999996047153	-0.7853981633974483
10	20.0	0.770167382811634	0.9523809523809523	1.1978046321112854	1.567786792624142	0.4189906125041951
11	5.0	0.0	1.0	1.9634954084322613	0.9999999996047153	-0.7853981633974483
11	8.0	0.5773502691896258	1.0	1.7147432048155968	1.2247448709585762	1.5707963267948966
11	5.0	0.0	1.0	1.9634954084322613	0.9999999996047153	-0.7853981633974483
11	12.0	0.0	1.0	1.6170362533406015	0.9999999997388835	-0.7853981633974483
11	5.0	0.0	1.0	1.9634954084322613	0.9999999996047153	-0.7853981633974483
11	10.0	0.6164414002968978	1.0	1.5271898776880848	1.2700012695986793	0.7853981633974483
11	21.0	0.6874877446571902	1.0	1.2576948637168497	1.3770387439677025	0.9995713109708894
11	12.0	0.0	1.0	1.6170362533406015	0.9999999997388835	-0.7853981633974483
11	23.0	0.5435021718802292	0.9583333333333334	1.2724761530769277	1.1913161234682457	1.046443970311592
11	22.0	0.3336970359328848	0.9166666666666666	1.1788859533258038	1.060804941953639	-0.7853981633974478
11	8.0	0.816496580927726	1.0	3.141592653491618	1.7320508068617704	0.7853981633974483
11	37.0	0.47759030389455664	0.9487179487179487	1.1741605384851401	1.13819682328645	-0.42335637615918664
11	19.0	0.5542372434675267	0.95	1.2358490431078155	1.201405052250919	-0.8840959433223885
11	53.0	0.7250822816006194	0.9464285714285714	0.9745488352979259	1.452090643920351	0.027486305487525984
11	16.0	0.5773502691896258	1.0	1.4796776500065523	1.2247448710854028	0.0
11	26.0	0.530929639840084	0.9629629629629629	1.1676138000673422	1.1800580952907762	-0.8620453041708127
11	5.0	0.0	1.0	1.9634954084322613	0.9999999996047153	-0.7853981633974483
11	65.0	0.6816298107472015	0.8666666666666667	0.7955985872248023	1.3666855522078798	-0.04784953303681778
11	57.0	0.7072584896562524	0.9661016949152542	1.0480996907921085	1.4145171093661566	-0.7595294399326104
11	20.0	0.567586589848995	1.0	1.300893729587174	1.2146038492348477	1.1168015811236383
11	42.0	0.5125811166954753	0.9767441860465116	1.0765151380988869	1.164634061622314	-0.030865809669986064
11	5.0	0.0	1.0	1.9634954084322613	0.9999999996047153	-0.7853981633974483
11	12.0	0.7675786521898157	1.0	1.3716109116521276	1.5601724988106354	-0.6396697661585147
11	12.0	0.7675786521898157	1.0	1.3716109116521276	1.5601724988106354	-0.9311265606363819
11	5.0	0.0	1.0	1.9634954084322613	0.9999999996047153	-0.7853981633974483
11	26.0	0.8789172567936681	0.9285714285714286	1.2022380906347474	2.0965491420016638	-1.5541073217717936
11	5.0	0.0	1.0	1.9634954084322613	0.9999999996047153	-0.7853981633974483
11	5.0	0.0	1.0	1.9634954084322613	0.9999999996047153	-0.7853981633974483
11	12.0	0.556348640264187	1.0	1.3716109116521276	1.2034433352934202	0.0
11	32.0	0.5344883724417774	1.0	1.255099881829659	1.183185755031342	-0.35418889703048695
11	50.0	0.6199723513838326	0.9259259259259259	1.0076813214955178	1.2744963660184583	-0.899001277984513
11	47.0	0.5862022225280525	0.94	1.06436786762621	1.2343168168681165	-0.2491144770524343
11	34.0	0.6277433712160546	1.0	1.2503645433992823	1.2846529313859494	1.0809146120486635
11	32.0	0.5950203968853822	0.8648648648648649	1.051439470134566	1.2442289560523447	-0.4397296990127173
11	26.0	0.7303876698717711	0.896551724137931	1.1676138000673422	1.4640584620307089	0.21237836126812418
11	12.0	0.7675786521898157	1.0	1.3716109116521276	1.5601724988106354	0.9311265606363819
11	12.0	0.7675786521898157	1.0	1.3716109116521276	1.5601724988106354	-0.6396697661585147
11	145.0	0.6550976102382826	0.7323232323232324	0.4099485594774987	1.3235492077273954	-0.3085467277199069
11	77.0	0.8684507542350187	0.8105263157894737	0.6325065562540649	2.0170422292818917	1.469323247260629
11	33.0	0.446319928878929	0.9705882352941176	1.1823460838865993	1.1174764223633005	-0.5227147264897901
11	30.0	0.6572438014371891	0.967741935483871	1.1766561392153054	1.3268265080655577	-0.2786076165912008
11	28.0	0.42950346227257913	0.9333333333333333	1.1737826689538549	1.1073397438962576	0.1008811721601435
11	10.0	0.6164414002968975	1.0	1.5271898776880848	1.2700012695986789	-0.7853981633974485
11	88.0	0.7315015832110071	0.822429906542056	0.6814304135480809	1.4666202896453546	-0.07020222611394514
11	44.0	0.3802769837307932	0.8627450980392157	0.9964294930968773	1.0812299419395688	-0.4149207797829334
11	48.0	0.4579913728019072	1.0	1.1930384709836013	1.1249142626978401	1.5707963267948966
11	32.0	0.5344883724417774	1.0	1.255099881829659	1.183185755031342	0.35418889703048695
11	21.0	0.5216405309573009	1.0	1.2165954957749225	1.1721057013476284	-0.7853981633974481
11	32.0	0.914426277470934	0.7804878048780488	0.7019269740108982	2.4706456649354864	0.22526268454006948
11	5.0	0.0	1.0	1.9634954084322613	0.9999999996047153	-0.7853981633974483
11	18.0	0.5866857344558971	0.9473684210526315	1.3239153988894836	1.2348503914180167	0.5512807970023469
11	26.0	0.4760065949973939	1.0	1.2924583435630121	1.137085025981484	-0.7853981633974478
11	21.0	0.5216405309573009	1.0	1.2165954957749225	1.1721057013476284	0.7853981633974481
11	8.0	0.816496580927726	1.0	3.141592653491618	1.7320508068617704	-0.7853981633974483
11	43.0	0.6607396149328351	0.9555555555555556	1.1021464509107655	1.3322405609688848	0.9510416884120496
11	24.0	0.5200383672673616	0.9230769230769231	1.0777973539083157	1.1707642805258602	0.3127425201196145
11	8.0	0.5773502691896258	1.0	1.7147432048155968	1.2247448709585762	0.0
11	5.0	0.0	1.0	1.9634954084322613	0.9999999996047153	-0.7853981633974483
11	24.0	0.6889236475615466	0.8888888888888888	1.0777973539083157	1.3796263885668323	-0.25619473015536887
11	21.0	0.8266825431633266	0.9545454545454546	1.161826052809369	1.777245023264306	-0.1698348915781503
12	5.0	0.0	1.0	1.9634954084322613	0.9999999996047153	-0.7853981633974483
12	8.0	0.5773502691896258	1.0	1.7147432048155968	1.2247448709585762	1.5707963267948966
12	14.0	0.629288982059086	1.0	1.4353535174564	1.2867174554855634	0.4251210954753274
12	5.0	0.0	1.0	1.9634954084322613	0.9999999996047153	-0.7853981633974483
12	5.0	0.0	1.0	1.9634954084322613	0.9999999996047153	-0.7853981633974483
12	8.0	0.5773502691896258	1.0	1.7147432048155968	1.2247448709585762	1.5707963267948966
12	20.0	0.567586589848995	1.0	1.300893729587174	1.2146038492348477	1.1168015811236383
12	10.0	0.6164414002968975	1.0	1.5271898776880848	1.2700012695986789	0.7853981633974485
12	5.0	0.0	1.0	1.9634954084322613	0.9999999996047153	-0.7853981633974483
12	15.0	0.5585038992742908	1.0	1.3312023204821648	1.2055427543669561	-0.7853981633974485
12	25.0	0.5078772048026179	1.0	1.2427484072721273	1.160861133543266	-0.600090411982657
12	8.0	0.5773502691896258	1.0	1.7147432048155968	1.2247448709585762	0.0
12	37.0	0.0	1.0	1.2464654452934052	0.9999999998536715	-0.7853981633974483
12	17.0	0.2970442628930025	1.0	1.3704465972273105	1.0472698759465173	0.0
12	51.0	0.6720039686921558	0.9107142857142857	0.9812561987242078	1.3503521913248169	-0.06945216580106826
12	14.0	0.629288982059086	1.0	1.4353535174564	1.2867174554855634	0.4251210954753274
12	22.0	0.8789106535175326	0.8461538461538461	0.9879809077492894	2.096495660367634	-0.29342393482486356
12	8.0	0.816496580927726	1.0	3.141592653491618	1.7320508068617704	0.7853981633974483
12	60.0	0.7067971800222198	0.8695652173913043	0.9358153450358593	1.4135949016110447	-0.28697392754209083
12	5.0	0.0	1.0	1.9634954084322613	0.9999999996047153	-0.7853981633974483
12	19.0	0.5207037318817048	1.0	1.3974662543833436	1.1713203006245	0.7853981633974485
12	55.0	0.5076646761591499	0.9322033898305084	1.058217469212381	1.1606923495658332	-0.45273823832084387
12	39.0	0.33661659984900116	0.9512195121951219	1.0788384776110747	1.0619749550207462	0.10554666661137314
12	10.0	0.6164414002968975	1.0	1.5271898776880848	1.2700012695986789	-0.7853981633974485
12	25.0	0.7127709207995294	0.8928571428571429	1.0480202401373704	1.4257262850887173	0.45838464548494356
12	22.0	0.8378150433773356	0.9565217391304348	1.0936185983994715	1.8316555841874398	1.117111167331162
12	10.0	0.6164414002968975	1.0	1.5271898776880848	1.2700012695986789	-0.7853981633974485
12	12.0	0.7675786521898157	1.0	1.3716109116521276	1.5601724988106354	0.9311265606363819
12	34.0	0.6277433712160546	1.0	1.2503645433992823	1.2846529313859494	-0.48988171474623315
12	49.0	0.505571952277443	0.9074074074074074	1.1096601173124312	1.159038047056279	-1.2342835797265033
12	40.0	0.43137668827322584	0.975609756097561	1.1699258078521464	1.1084361973911507	1.0809876017044684
12	33.0	0.5194611391046094	0.9705882352941176	1.0842969535762708	1.170283128436622	0.9945103281870629
12	29.0	0.4331080951071504	0.9354838709677419	1.1072126613339535	1.1094568032892744	-0.21875488605872626
12	14.0	0.8299250027587322	1.0	1.2424554991166872	1.7925163184925397	0.7853981633974483
12	12.0	0.7675786521898157	1.0	1.3716109116521276	1.5601724988106354	-0.6396697661585147
12	13.0	0.9320337272260424	0.7647058823529411	0.9817655835865422	2.759598632007895	1.5707963267948966
12	152.0	0.6759541125784564	0.7342995169082126	0.4120716648181276	1.356955736040098	-0.27091352390812373
12	76.0	0.8871128164615321	0.8444444444444444	0.5492662413837783	2.166600050554403	1.0203300702079001
12	29.0	0.33711630285598315	0.9666666666666667	1.2157034785593497	1.0621766226476896	-1.373400766945016
12	30.0	0.2599031913504952	0.967741935483871	1.1453924082765035	1.035588326251383	-0.24497866312686367
12	26.0	0.605011574994585	0.9629629629629629	1.1676138000673422	1.2559395334854526	-1.1890125413483146
12	10.0	0.6164414002968975	1.0	1.5271898776880848	1.2700012695986789	0.7853981633974485
12	68.0	0.8106544185308341	0.8717948717948718	0.7634397923537699	1.7078692849540509	0.15832628997814865
12	15.0	0.5585038992742908	1.0	1.3312023204821648	1.2055427543669561	0.7853981633974485
12	77.0	0.8743616787891141	0.875	0.6987253098214875	2.0606879869081136	-0.7193479187129032
12	5.0	0.0	1.0	1.9634954084322613	0.9999999996047153	-0.7853981633974483
12	29.0	0.7995265939557874	0.8787878787878788	1.03903140705186	1.6649165897359828	-0.3051711761582864
12	29.0	0.4701524481395373	0.9354838709677419	1.1072126613339535	1.133035058815686	0.0
12	20.0	0.5860711545377083	0.9523809523809523	1.1586623769284976	1.2341723728626148	0.5857877786098219
12	12.0	0.7675786521898157	1.0	1.3716109116521276	1.5601724988106354	-0.9311265606363819
12	14.0	0.6292889820590859	1.0	1.4353535174564	1.2867174554855634	0.42512109547532756
12	20.0	0.567586589848995	1.0	1.300893729587174	1.2146038492348477	-0.45399474567125825
12	10.0	0.6164414002968975	1.0	1.5271898776880848	1.2700012695986789	0.7853981633974485
12	26.0	0.5309296398400841	0.9629629629629629	1.1676138000673422	1.1800580952907762	-0.862045304170813
12	12.0	0.556348640264187	1.0	1.3716109116521276	1.2034433352934202	0.0
12	24.0	0.5849866175853744	1.0	1.3278012032107074	1.2329803335537086	1.228626551589169
12	45.0	0.6794082217405336	0.9574468085106383	1.0947196532142134	1.3628425116250904	0.7186141345215614
12	22.0	0.3336970359328848	0.9166666666666666	1.1788859533258038	1.060804941953639	0.7853981633974483
12	8.0	0.5773502691896258	1.0	1.7147432048155968	1.2247448709585762	0.0
12	24.0	0.6889236475615466	0.8888888888888888	1.0777973539083157	1.3796263885668323	0.25619473015536887
12	21.0	0.8642339164102202	0.9130434782608695	1.0439086621085867	1.9877151704842964	0.4095757864911023
13	5.0	0.0	1.0	1.9634954084322613	0.9999999996047153	-0.7853981633974483
13	8.0	0.5773502691896258	1.0	1.7147432048155968	1.2247448709585762	1.5707963267948966
13	5.0	0.0	1.0	1.9634954084322613	0.9999999996047153	-0.7853981633974483
13	10.0	0.6164414002968978	1.0	1.5271898776880848	1.2700012695986793	0.7853981633974483
13	8.0	0.5773502691896258	1.0	1.7147432048155968	1.2247448709585762	0.0
13	20.0	0.49770079217352003	0.9523809523809523	1.1586623769284976	1.1529387170180445	-1.0624443152011973
13	15.0	0.6582805886043833	0.9375	1.2092175857888032	1.3284223279613623	0.0
13	5.0	0.0	1.0	1.9634954084322613	0.9999999996047153	-0.7853981633974483
13	5.0	0.0	1.0	1.9634954084322613	0.9999999996047153	-0.7853981633974483
13	5.0	0.0	1.0	1.9634954084322613	0.9999999996047153	-0.7853981633974483
13	34.0	0.0891578689526866	0.9444444444444444	1.1454006794588047	1.0039984164360185	-0.9272952180016009
13	17.0	0.2970442628930025	1.0	1.3704465972273105	1.0472698759465173	0.0
13	52.0	0.7130234643537677	0.896551724137931	0.88237637378487	1.4262483328258828	-0.007679703245529833
13	12.0	0.7675786521898157	1.0	1.3716109116521276	1.5601724988106354	0.6396697661585147
13	24.0	0.7309375420522938	0.96	1.0777973539083157	1.4653209153717497	0.8986719487638309
13	5.0	0.0	1.0	1.9634954084322613	0.9999999996047153	-0.7853981633974483
13	59.0	0.775272919191525	0.8939393939393939	0.8349467728470759	1.5832143976211892	-0.1245300766326188
13	23.0	0.5435021718802291	0.9583333333333334	1.2724761530769277	1.1913161234682457	-1.0464439703115924
13	56.0	0.7155434340653957	0.9491525423728814	1.0297119769185632	1.431499364517154	-0.5156389387534456
13	38.0	0.48112109380680107	0.9743589743589743	1.2058946070928465	1.1407007010704053	-0.6658648784738674
13	12.0	0.556348640264187	1.0	1.3716109116521276	1.2034433352934202	0.0
13	17.0	0.7071067811865475	1.0	1.3704465972273105	1.4142135620086604	-0.7853981633974483
13	5.0	0.0	1.0	1.9634954084322613	0.9999999996047153	-0.7853981633974483
13	8.0	0.5773502691896258	1.0	1.7147432048155968	1.2247448709585762	1.5707963267948966
13	25.0	0.8029841673595296	0.9259259259259259	1.0480202401373704	1.6778513402254551	-0.4221963817840205
13	5.0	0.0	1.0	1.9634954084322613	0.9999999996047153	-0.7853981633974483
13	34.0	0.5082559240684967	1.0	1.2503645433992823	1.1611622592466995	0.0
13	5.0	0.0	1.0	1.9634954084322613	0.9999999996047153	-0.7853981633974483
13	47.0	0.7054867562621755	0.9591836734693877	1.013342718769238	1.4109882909160598	-1.2493863718006122
13	43.0	0.5035778548266558	0.9772727272727273	1.1894885778788773	1.157474591041838	0.10815869615069096
13	34.0	0.6277433712160546	1.0	1.2503645433992823	1.2846529313859494	1.0809146120486635
13	35.0	0.48434127035119956	0.9459459459459459	1.084093839733579	1.143015004352817	-0.19739555984988078
13	22.0	0.5601098356305624	0.88	1.1788859533258036	1.207119558541667	-1.2251278624101656
13	16.0	0.45643546458763845	0.9411764705882353	1.134309994802279	1.1239029736401915	1.5707963267948966
13	16.0	0.8114624124821107	0.8888888888888888	1.289832091508057	1.7111432308597725	-1.331963635613522
13	103.0	0.8515885716401345	0.7862595419847328	0.6197884621694155	1.9076297278806742	-1.1221069590263244
13	82.0	0.8618533881097814	0.8541666666666666	0.6906092332044913	1.9717740250332558	1.4760036477170053
13	27.0	0.7056617060225518	0.9310344827586207	1.0308531674488532	1.4113351765705173	-0.3883077266077087
13	33.0	0.5357317004354926	0.9428571428571428	1.0842969535762708	1.1842893123049107	-0.970064992234261
13	32.0	0.4090894136496086	0.9411764705882353	1.051439470134566	1.0958972536824532	0.8317525048939772
13	12.0	0.7675786521898157	1.0	1.3716109116521276	1.5601724988106354	0.9311265606363819
13	33.0	0.7480493113939579	0.9428571428571428	1.1117124241806047	1.5068339106802773	-0.39563676822429417
13	15.0	0.5585038992742908	1.0	1.3312023204821648	1.2055427543669561	-0.7853981633974485
13	72.0	0.7824757690164242	0.9	0.832318678134045	1.6059586597952977	0.6937274847135643
13	69.0	0.8373252860520298	0.92	0.8707338910618982	1.8291400041200705	-0.5866378176236594
13	27.0	0.7283698582158598	1.0	1.2484780171976222	1.4594616171361727	-0.3444621941074307
13	29.0	0.43310809510715026	0.9354838709677419	1.1072126613339535	1.1094568032892744	0.21875488605872606
13	24.0	0.5849866175853744	1.0	1.3278012032107074	1.2329803335537086	1.228626551589169
13	16.0	0.7685222550084844	1.0	1.2898320915080566	1.5629321101350744	0.4310850273336132
13	8.0	0.5773502691896258	1.0	1.7147432048155968	1.2247448709585762	0.0
13	24.0	0.5849866175853742	1.0	1.3278012032107074	1.2329803335537086	1.2286265515891688
13	8.0	0.5773502691896258	1.0	1.7147432048155968	1.2247448709585762	0.0
13	23.0	0.3839896028838194	0.9583333333333334	1.2324716784769767	1.0830277012930754	-0.19739555984988066
13	16.0	0.5773502691896258	1.0	1.4796776500065523	1.2247448710854028	0.0
13	8.0	0.5773502691896258	1.0	1.7147432048155968	1.2247448709585762	0.0
13	23.0	0.7765231704815576	0.92	1.1433285346903568	1.587078144727362	0.7638597714355674
13	46.0	0.6891943224866293	0.9583333333333334	1.1190467566189741	1.3801164159049313	0.675506778554379
13	22.0	0.4491186673637602	1.0	1.3175850953224137	1.1192291080416106	1.5707963267948966
13	5.0	0.0	1.0	1.9634954084322613	0.9999999996047153	-0.7853981633974483
13	24.0	0.6889236475615466	0.8888888888888888	1.0777973539083157	1.3796263885668323	-0.25619473015536887
13	23.0	0.87846123046445	0.9583333333333334	1.0328891308288026	2.0928662004096648	0.666177776539988
14	5.0	0.0	1.0	1.9634954084322613	0.9999999996047153	-0.7853981633974483
14	13.0	0.7296608671767802	0.9285714285714286	1.3328282662095143	1.4623962400764594	-1.2253247127936957
14	5.0	0.0	1.0	1.9634954084322613	0.9999999996047153	-0.7853981633974483
14	15.0	0.5091750772173157	0.8823529411764706	1.2092175857888032	1.1618950035809754	1.5707963267948966
14	5.0	0.0	1.0	1.9634954084322613	0.9999999996047153	-0.7853981633974483
14	8.0	0.5773502691896258	1.0	1.7147432048155968	1.2247448709585762	0.0
14	22.0	0.4491186673637602	1.0	1.3175850953224137	1.1192291080416106	1.5707963267948966
14	12.0	0.0	1.0	1.6170362533406015	0.9999999997388835	-0.7853981633974483
14	5.0	0.0	1.0	1.9634954084322613	0.9999999996047153	-0.7853981633974483
14	34.0	0.4873608650465864	0.9444444444444444	1.1454006794588047	1.1452121478940094	-0.007017083133546143
14	53.0	0.7217848382846033	0.9636363636363636	1.0393795896418083	1.4448413540354383	0.011633465598963591
14	10.0	0.6164414002968978	1.0	1.5271898776880848	1.2700012695986793	0.7853981633974483
14	16.0	0.5773502691896258	1.0	1.4796776500065523	1.2247448710854028	0.0
14	31.0	0.6212078191960265	0.9393939393939394	1.0443359136242043	1.2760866119810328	-0.5602604388001892
14	8.0	0.5773502691896258	1.0	1.7147432048155968	1.2247448709585762	0.0
14	70.0	0.8773845677061459	0.7865168539325843	0.5355757179936856	2.084254804716936	-0.05741075483177721
14	5.0	0.0	1.0	1.9634954084322613	0.9999999996047153	-0.7853981633974483
14	24.0	0.0	1.0	1.2860574036281498	0.9999999998194212	-0.7853981633974483
14	53.0	0.5512059853808228	0.9464285714285714	1.0197368339682942	1.1985102039133169	-0.2063241331448384
14	5.0	0.0	1.0	1.9634954084322613	0.9999999996047153	-0.7853981633974483
14	38.0	0.3434210005655093	0.95	1.111429517459539	1.064756842192796	0.5738062246708757
14	5.0	0.0	1.0	1.9634954084322613	0.9999999996047153	-0.7853981633974483
14	12.0	0.556348640264187	1.0	1.3716109116521276	1.2034433352934202	0.0
14	19.0	0.5207037318817048	1.0	1.3974662543833436	1.1713203006245	-0.7853981633974485
14	8.0	0.5773502691896258	1.0	1.7147432048155968	1.2247448709585762	1.5707963267948966
14	12.0	0.7675786521898157	1.0	1.3716109116521276	1.5601724988106354	0.9311265606363819
14	5.0	0.0	1.0	1.9634954084322613	0.9999999996047153	-0.7853981633974483
14	5.0	0.0	1.0	1.9634954084322613	0.9999999996047153	-0.7853981633974483
14	14.0	0.6321546455579423	0.9333333333333333	1.2424554991166872	1.2905852857604725	0.5727956539076392
14	37.0	0.47759030389455664	0.9487179487179487	1.1741605384851401	1.13819682328645	0.42335637615918664
14	25.0	0.9205309979482551	0.8333333333333334	0.8957167302171206	2.559708199557816	0.06447888567160463
14	46.0	0.725688246270389	0.9583333333333334	1.0635183109480795	1.4534383695955986	-1.5356978412589615
14	40.0	0.43137668827322584	0.975609756097561	1.1699258078521464	1.1084361973911507	1.0809876017044684
14	36.0	0.3681779163208425	0.9473684210526315	1.0287081837461136	1.0755517496506877	1.3215565545150292
14	29.0	0.5937265562231467	0.9666666666666667	1.1072126613339535	1.2427503025488498	-0.11417063164158432
14	17.0	0.6003218239490011	0.8947368421052632	1.2052043694774215	1.2503774091546125	0.39994495123147406
14	15.0	0.7613815723014773	0.9375	1.2092175857888028	1.542486194814194	-1.5127255133549016
14	15.0	0.8511624342600038	0.8823529411764706	1.0054088848833675	1.9051161400876753	1.3710385797952094
14	112.0	0.8018953937681066	0.875	0.6739447355628596	1.6737397314195241	-1.053445307804955
14	42.0	0.4054192051283233	0.84	0.8876088062690594	1.093935256250636	-0.4858904763118018
14	28.0	0.34575456778661107	0.9655172413793104	1.1737826689538549	1.0657288413199715	-0.1796425367586903
14	22.0	0.12230994980165462	0.9166666666666666	1.1788859533258038	1.007564844318304	-0.5880026035475614
14	37.0	0.49709395467210443	0.925	1.0821813722632359	1.1524764070768918	1.0703999634266166
14	11.0	0.7559289460184544	1.0	1.4822832322288846	1.527525231134877	0.0
14	33.0	0.522202448763881	0.9705882352941176	1.1823460838865993	1.1725782439021468	0.6492280364032434
14	5.0	0.0	1.0	1.9634954084322613	0.9999999996047153	-0.7853981633974483
14	31.0	0.7233973881144773	0.9393939393939394	1.1106887454692296	1.4483687514622152	-0.6410962204457173
14	14.0	0.629288982059086	1.0	1.4353535174564	1.2867174554855634	0.4251210954753274
14	108.0	0.7655482920965124	0.7448275862068966	0.5626599814143665	1.5542951757175105	-0.541337193798776
14	81.0	0.9208647190335635	0.7864077669902912	0.768874511928916	2.5648769561187112	-0.4422770988438214
14	24.0	0.47059601271199497	0.9230769230769231	1.1930384709812418	1.133338661016044	0.8089314950554539
14	23.0	0.6648493387028181	1.0	1.2324716784769767	1.338728442940725	0.7227903736313261
14	18.0	0.7226591383582849	1.0	1.323915398889484	1.4467496750225974	-0.21355517580590122
14	31.0	0.5597658717535343	0.96875	1.2158780105224816	1.2067809322245806	0.2047960520982636
14	5.0	0.0	1.0	1.9634954084322613	0.9999999996047153	-0.7853981633974483
14	14.0	0.629288982059086	1.0	1.4353535174564	1.2867174554855634	-0.4251210954753274
14	22.0	0.4491186673637602	1.0	1.3175850953224137	1.1192291080416106	1.5707963267948966
14	14.0	0.629288982059086	1.0	1.4353535174564	1.2867174554855634	0.4251210954753274
14	25.0	0.6584387794994806	1.0	1.2427484072721273	1.3286665433881761	1.3370833625184937
14	5.0	0.0	1.0	1.9634954084322613	0.9999999996047153	-0.7853981633974483
14	46.0	0.7598722996191318	0.9583333333333334	1.0417217427830991	1.5382902636403202	0.5591357225890186
14	22.0	0.537318610054862	1.0	1.3175850953224137	1.185706066369285	0.0
14	8.0	0.5773502691896258	1.0	1.7147432048155968	1.2247448709585762	1.5707963267948966
14	26.0	0.605011574994585	0.9629629629629629	1.1676138000673422	1.2559395334854526	0.38178378544658204
14	23.0	0.8194960926954068	0.92	1.0328891308288026	1.7449425485062324	0.5588852365506263
14	8.0	0.816496580927726	1.0	3.141592653491618	1.7320508068617704	-0.7853981633974483
15	5.0	0.0	1.0	1.9634954084322613	0.9999999996047153	-0.7853981633974483
15	12.0	0.0	1.0	1.6170362533406015	0.9999999997388835	-0.7853981633974483
15	11.0	0.7559289460184544	1.0	1.4822832322288846	1.527525231134877	0.0
15	10.0	0.6164414002968975	1.0	1.5271898776880848	1.2700012695986789	-0.7853981633974485
15	21.0	0.0	1.0	1.4149067216806128	0.9999999998035237	-0.7853981633974483
15	5.0	0.0	1.0	1.9634954084322613	0.9999999996047153	-0.7853981633974483
15	18.0	0.538427007563365	0.9473684210526315	1.1708043566284567	1.1867011341897333	0.5837574225380303
15	10.0	0.6164414002968975	1.0	1.5271898776880848	1.2700012695986789	0.7853981633974485
15	12.0	0.556348640264187	1.0	1.3716109116521276	1.2034433352934202	0.0
15	5.0	0.0	1.0	1.9634954084322613	0.9999999996047153	-0.7853981633974483
15	36.0	0.5919376711206091	1.0	1.2127771900152051	1.2407198146161267	-0.8226887683709887
15	51.0	0.7158502646844476	0.9444444444444444	0.9812561987242078	1.4321439708153751	-0.1594610760668929
15	17.0	0.2970442628930021	1.0	1.3704465972273105	1.0472698759465173	1.5707963267948966
15	12.0	0.0	1.0	1.6170362533406015	0.9999999997388835	-0.7853981633974483
15	26.0	0.5651125901576245	1.0	1.1676138000673422	1.212100945425945	-1.2119761601500953
15	8.0	0.5773502691896258	1.0	1.7147432048155968	1.2247448709585762	0.0
15	57.0	0.5107483451432546	0.8142857142857143	0.6493265912349849	1.1631555163492557	0.3792098799358737
15	5.0	0.0	1.0	1.9634954084322613	0.9999999996047153	-0.7853981633974483
15	22.0	0.4491186673637602	1.0	1.3175850953224137	1.1192291080416106	1.5707963267948966
15	53.0	0.541863153186904	0.9636363636363636	1.000645690967717	1.1898150930840812	-0.530203951657189
15	40.0	0.4446299187801381	0.9302325581395349	1.0817313973435412	1.1164273251185586	0.9504516163214874
15	8.0	0.5773502691896258	1.0	1.7147432048155968	1.2247448709585762	0.0
15	24.0	0.9421863182944635	0.75	0.8598880610084357	2.984277751182034	0.6234746697054279
15	10.0	0.6164414002968975	1.0	1.5271898776880848	1.2700012695986789	0.7853981633974485
15	5.0	0.0	1.0	1.9634954084322613	0.9999999996047153	-0.7853981633974483
15	13.0	0.8496431551682507	0.9285714285714286	1.4859118209564717	1.896244888836985	-0.6947382761967031
15	34.0	0.7296880461600785	0.9714285714285714	1.1454006794588047	1.4624582678710811	0.34250343162530417
15	31.0	0.8648619400294116	0.9117647058823529	0.9837561268389015	1.9919930422800154	1.4833614195718865
15	13.0	0.6452337023220694	0.8666666666666667	1.1537086777512096	1.308925785656102	-0.7853981633974483
15	90.0	0.8961082293752012	0.75	0.5194072106133051	2.253086494813171	0.41375548429870135
15	43.0	0.27108289100571226	0.9555555555555556	1.102146450910765	1.0389005863663214	0.538845655589528
15	32.0	0.7717858626140833	0.9142857142857143	0.9144072744409899	1.5726175269975693	-0.11228959720714356
15	23.0	0.7756907818199997	0.9583333333333334	1.143328534690357	1.5845019171779462	-0.9905482715617057
15	10.0	0.6164414002968978	1.0	1.5271898776880848	1.2700012695986793	-0.7853981633974483
15	15.0	0.9071790343979208	0.7894736842105263	1.7145136395651592	2.3767375460381657	1.344760975693493
15	142.0	0.8132046720735862	0.696078431372549	0.42668294006410185	1.7182785967441219	-0.3521698480727933
15	29.0	0.700915359288681	0.9354838709677419	1.1374342679081286	1.402043838382412	-0.3282532914964685
15	5.0	0.0	1.0	1.9634954084322613	0.9999999996047153	-0.7853981633974483
15	73.0	0.9256762634650298	0.6822429906542056	0.5275846792238924	2.643288665933714	-1.5681365000023155
15	33.0	0.2647474016838973	0.9166666666666666	1.1117124241806047	1.0370025349750691	-0.6709356651396438
15	30.0	0.27474688887418286	0.967741935483871	1.1453924082765035	1.0400236598812829	0.3638056663132545
15	15.0	0.5585038992742907	1.0	1.3312023204821648	1.2055427543669557	-0.7853981633974483
15	16.0	0.7685222550084844	1.0	1.2898320915080566	1.5629321101350744	0.4310850273336132
15	99.0	0.7550304793525243	0.7557251908396947	0.5036847036216284	1.5251116626591665	-0.5398523338860565
15	71.0	0.9080638987214984	0.7717391304347826	0.6165239688428995	2.3875941232784665	-0.3869385338443768
15	29.0	0.5331660344877882	0.9666666666666667	1.2157034785593497	1.1820182499306078	0.1158082147514338
15	19.0	0.5207037318817048	1.0	1.3974662543833436	1.1713203006245	0.7853981633974485
15	16.0	0.5773502691896258	1.0	1.4796776500065523	1.2247448710854028	0.0
15	21.0	0.0	1.0	1.4149067216806128	0.9999999998035237	-0.7853981633974483
15	14.0	0.6292889820590859	1.0	1.4353535174564	1.2867174554855634	0.42512109547532756
15	23.0	0.3839896028838194	0.9583333333333334	1.2324716784769767	1.0830277012930754	0.19739555984988066
15	14.0	0.6321546455579423	0.9333333333333333	1.2424554991166872	1.290585285760472	-0.5727956539076392
15	5.0	0.0	1.0	1.9634954084322613	0.9999999996047153	-0.7853981633974483
15	47.0	0.7777881569257367	0.9215686274509803	1.013342718769238	1.5910227688367666	0.5585197410805056
15	23.0	0.5883484054145521	1.0	1.2324716784769765	1.236693884547396	1.5707963267948966
15	22.0	0.537318610054862	1.0	1.3175850953224137	1.185706066369285	1.5707963267948966
15	5.0	0.0	1.0	1.9634954084322613	0.9999999996047153	-0.7853981633974483
15	27.0	0.5226739104349071	0.9	1.13186185934836	1.1729755520383323	0.05336783632456777
15	25.0	0.7808826914318038	0.9259259259259259	1.3396431287793227	1.6008255270139335	0.7853981633974483
16	5.0	0.0	1.0	1.9634954084322613	0.9999999996047153	-0.7853981633974483
16	12.0	0.5563486402641867	1.0	1.3716109116521276	1.2034433352934202	1.5707963267948966
16	8.0	0.5773502691896258	1.0	1.7147432048155968	1.2247448709585762	1.5707963267948966
16	5.0	0.0	1.0	1.9634954084322613	0.9999999996047153	-0.7853981633974483
16	12.0	0.556348640264187	1.0	1.3716109116521276	1.2034433352934202	0.0
16	22.0	0.6898605623642444	1.0	1.3175850953224137	1.3813256204910516	-0.5445663246200175
16	18.0	0.5866857344558971	0.9473684210526315	1.3239153988894836	1.2348503914180167	-1.0195155297925498
16	5.0	0.0	1.0	1.9634954084322613	0.9999999996047153	-0.7853981633974483
16	10.0	0.6164414002968978	1.0	1.5271898776880848	1.2700012695986793	0.7853981633974483
16	5.0	0.0	1.0	1.9634954084322613	0.9999999996047153	-0.7853981633974483
16	33.0	0.446319928878929	0.9705882352941176	1.1823460838865993	1.1174764223633005	0.5227147264897901
16	61.0	0.768370043952289	0.8840579710144928	0.8632500532825698	1.562485741483221	0.01951858022075526
16	14.0	0.629288982059086	1.0	1.4353535174564	1.2867174554855634	-0.4251210954753274
16	14.0	0.6292889820590859	1.0	1.4353535174564	1.2867174554855634	1.1456752313195693
16	8.0	0.5773502691896258	1.0	1.7147432048155968	1.2247448709585762	0.0
16	25.0	0.7334677487988341	0.9259259259259259	1.0480202401373704	1.47118481341486	0.41389021470830495
16	57.0	0.7915397229494195	0.890625	0.7635965834066558	1.636345941333748	-0.13727184870891315
16	5.0	0.0	1.0	1.9634954084322613	0.9999999996047153	-0.7853981633974483
16	23.0	0.13490812512398556	1.0	1.2324716784769765	1.0092262331793558	0.7853981633974516
16	5.0	0.0	1.0	1.9634954084322613	0.9999999996047153	-0.7853981633974483
16	53.0	0.6113154929113476	0.9814814814814815	1.1427056190376514	1.2636042951818385	-0.5050723204005194
16	38.0	0.511237358145545	1.0	1.2358490431110136	1.1635489475838798	0.0
16	5.0	0.0	1.0	1.9634954084322613	0.9999999996047153	-0.7853981633974483
16	14.0	0.629288982059086	1.0	1.4353535174564	1.2867174554855634	1.145675231319569
16	17.0	0.2970442628930025	1.0	1.3704465972273105	1.0472698759465173	0.0
16	31.0	0.8710607972077756	0.8857142857142857	0.9066925010854133	2.0359333656762475	0.32206495385216644
16	46.0	0.7855512030500295	0.7666666666666667	0.650975450016364	1.616039748180589	-1.1863740515260233
16	11.0	0.8193342786072867	0.9166666666666666	1.679908865456893	1.7442385026411793	-1.0350715242375133
16	5.0	0.0	1.0	1.9634954084322613	0.9999999996047153	-0.7853981633974483
16	5.0	0.0	1.0	1.9634954084322613	0.9999999996047153	-0.7853981633974483
16	91.0	0.9215958129962197	0.7711864406779662	0.5475800976448234	2.57631730187245	0.4637587640835261
16	47.0	0.5630161449654013	0.9791666666666666	1.143373860023734	1.2100005621721905	0.19358920366760296
16	29.0	0.5331660344877884	0.9666666666666667	1.2157034785593497	1.182018249930608	1.4549881120434627
16	28.0	0.6492486924650281	0.9032258064516129	1.0690329143914032	1.3147926764982867	0.6454110474880255
16	15.0	0.5585038992742908	1.0	1.3312023204821648	1.2055427543669561	-0.7853981633974485
16	16.0	0.8790490729915326	0.8888888888888888	1.0407149836697394	2.097617695676978	1.0303768265243125
16	145.0	0.8016045506838728	0.7360406091370558	0.42791005130663234	1.6726474459323015	-0.28459975845988694
16	25.0	0.6192455850970049	0.9259259259259259	1.0192517186325962	1.2735651463862383	0.22324095662314766
16	67.0	0.8806694604999131	0.8271604938271605	0.6569663443967497	2.1109014671913178	-1.4728207943303326
16	32.0	0.5344883724417774	1.0	1.255099881829659	1.183185755031342	1.2166074297644096
16	14.0	0.629288982059086	1.0	1.4353535174564	1.2867174554855634	-0.4251210954753274
16	32.0	0.45354087903563	0.9411764705882353	1.1465174146779145	1.122037921990302	-0.2848782267414892
16	70.0	0.8000488895292256	0.9090909090909091	0.7858939038935866	1.666847773824083	0.47193570137076996
16	18.0	0.5866857344558971	0.9473684210526315	1.3239153988894836	1.2348503914180167	-1.0195155297925498
16	70.0	0.8759100136880597	0.8433734939759037	0.7336141680979947	2.0726483774890756	-0.19952409707622762
16	21.0	0.23716905551738565	0.9130434782608695	1.012761480621441	1.0293695674992558	-0.6522721388219844
16	26.0	0.4760065949973939	1.0	1.2924583435630121	1.137085025981484	-0.7853981633974478
16	24.0	0.0	1.0	1.2860574036281498	0.9999999998194212	-0.7853981633974483
16	14.0	0.6292889820590859	1.0	1.4353535174564	1.2867174554855634	0.42512109547532756
16	23.0	0.5435021718802291	0.9583333333333334	1.2724761530769277	1.1913161234682457	0.5243523564833046
16	8.0	0.816496580927726	1.0	3.141592653491618	1.7320508068617704	0.7853981633974483
16	24.0	0.5090299666060927	0.9230769230769231	1.1930384709812418	1.1617791418804866	-0.8527587404668945
16	10.0	0.6164414002968975	1.0	1.5271898776880848	1.2700012695986789	-0.7853981633974485
16	12.0	0.556348640264187	1.0	1.3716109116521276	1.2034433352934202	0.0
16	49.0	0.6853379281959985	0.9423076923076923	0.9875276950656069	1.3732016093084969	0.4752734204060375
16	25.0	0.5455531551937658	0.9615384615384616	1.2427484072721269	1.1932088906251146	0.6344930745162566
16	23.0	0.5435021718802291	0.9583333333333334	1.2724761530769277	1.1913161234682457	1.0464439703115924
16	5.0	0.0	1.0	1.9634954084322613	0.9999999996047153	-0.7853981633974483
16	28.0	0.7821017040670329	0.9655172413793104	1.0982123966009518	1.6047479894252368	0.040584661085184985
16	8.0	0.5773502691896258	1.0	1.7147432048155968	1.2247448709585762	0.0
16	21.0	0.8453427102908586	0.9545454545454546	1.1253002281746312	1.871872592668298	0.8527496304543842
17	5.0	0.0	1.0	1.9634954084322613	0.9999999996047153	-0.7853981633974483
17	12.0	0.7675786521898157	1.0	1.3716109116521276	1.5601724988106354	0.9311265606363819
17	5.0	0.0	1.0	1.9634954084322613	0.9999999996047153	-0.7853981633974483
17	5.0	0.0	1.0	1.9634954084322613	0.9999999996047153	-0.7853981633974483
17	10.0	0.6164414002968975	1.0	1.5271898776880848	1.2700012695986789	-0.7853981633974485
17	5.0	0.0	1.0	1.9634954084322613	0.9999999996047153	-0.7853981633974483
17	17.0	0.2970442628930025	1.0	1.3704465972273105	1.0472698759465173	0.0
17	5.0	0.0	1.0	1.9634954084322613	0.9999999996047153	-0.7853981633974483
17	12.0	0.7675786521898157	1.0	1.3716109116521276	1.5601724988106354	-0.9311265606363819
17	10.0	0.6164414002968978	1.0	1.5271898776880848	1.2700012695986793	0.7853981633974483
17	34.0	0.6332455274432675	0.9444444444444444	1.1454006794588047	1.2920715138956542	-0.8411362743023377
17	5.0	0.0	1.0	1.9634954084322613	0.9999999996047153	-0.7853981633974483
17	67.0	0.7943094864165104	0.788235294117647	0.6347422184649382	1.6460544305514637	1.2403974283727073
17	11.0	0.7559289460184544	1.0	1.4822832322288846	1.527525231134877	1.5707963267948966
17	26.0	0.45215739458607246	0.9629629629629629	1.1676138000673422	1.1211539530942742	0.6599348892094042
17	8.0	0.5773502691896258	1.0	1.7147432048155968	1.2247448709585762	0.0
17	5.0	0.0	1.0	1.9634954084322613	0.9999999996047153	-0.7853981633974483
17	57.0	0.837440363781123	0.8142857142857143	0.5833324099477282	1.8297300234800664	0.3532447931805484
17	5.0	0.0	1.0	1.9634954084322613	0.9999999996047153	-0.7853981633974483
17	25.0	0.46753053284109647	0.9615384615384616	1.2427484072721269	1.1312512504513352	0.487780288168085
17	49.0	0.43759743722002364	0.98	1.1096601173124312	1.1121355142994995	-0.3783573199044511
17	45.0	0.42634815092769196	0.9375	1.0947196532142134	1.1055109009382558	-0.8038828882037665
17	15.0	0.8215011156099433	0.9375	1.2092175857888032	1.7537493618863083	0.4173427841951494
17	13.0	0.6775527056841087	0.9285714285714286	1.9853468409945103	1.3596669604428713	0.31825410789397557
17	5.0	0.0	1.0	1.9634954084322613	0.9999999996047153	-0.7853981633974483
17	31.0	0.6915122100270101	0.9393939393939394	1.1106887454692296	1.3843421481762452	-0.1761807285461129
17	8.0	0.5773502691896258	1.0	1.7147432048155968	1.2247448709585762	1.5707963267948966
17	8.0	0.5773502691896258	1.0	1.7147432048155968	1.2247448709585762	1.5707963267948966
17	25.0	0.8664704600815233	0.8928571428571429	0.9805467826794212	2.003091385032449	-0.19132740565339992
17	12.0	0.556348640264187	1.0	1.3716109116521276	1.2034433352934202	0.0
17	48.0	0.746887869591843	0.96	1.0560236756604802	1.5038724581878193	1.4749770336270405
17	42.0	0.27925194963714556	0.9545454545454546	1.1618260528119266	1.0414303213005947	1.5707963267948966
17	32.0	0.4497540029720134	0.9411764705882353	1.1465174146779145	1.1196296624370445	0.7980643721861451
17	26.0	0.47600659499739345	1.0	1.2924583435630121	1.1370850259814838	-0.7853981633974487
17	26.0	0.5646215341510139	0.9629629629629629	1.1676138000673422	1.2116072850491113	1.2752698645251617
17	17.0	0.8352690695845568	0.9444444444444444	1.37044659722731	1.8187062175626558	-1.0303768265243125
17	8.0	0.5773502691896258	1.0	1.7147432048155968	1.2247448709585762	1.5707963267948966
17	150.0	0.7921376334323368	0.7692307692307693	0.4459759990169151	1.6384243219255816	-0.3902615031158534
17	29.0	0.5331660344877882	0.9666666666666667	1.2157034785593497	1.1820182499306078	-0.1158082147514338
17	65.0	0.7527231718327848	0.9027777777777778	0.9198566141535578	1.5189784941303852	1.2213996247901375
17	27.0	0.5321001187920936	0.9310344827586207	1.13186185934836	1.1810817512478669	-0.08504803528390467
17	33.0	0.47420077585841247	0.9428571428571428	0.9429825017672706	1.1358257539679824	-0.15729538610363866
17	10.0	0.6164414002968978	1.0	1.5271898776880848	1.2700012695986793	-0.7853981633974483
17	76.0	0.9234891086402732	0.7916666666666666	0.5835269542296733	2.606714713913552	-0.19369871937251182
17	109.0	0.7576907550746766	0.8320610687022901	0.5622999986366356	1.5322999012143275	-0.5027741284641947
17	25.0	0.5455531551937658	0.9615384615384616	1.2427484072721269	1.1932088906251146	0.9363032522786401
17	5.0	0.0	1.0	1.9634954084322613	0.9999999996047153	-0.7853981633974483
17	30.0	0.7370001926270131	0.967741935483871	1.3472466923853945	1.4795251479931335	-0.45169901538598006
17	35.0	0.9407010595727093	0.7777777777777778	0.7546169182324115	2.947794551164785	-0.10516720118848305
17	21.0	0.5457864779122286	0.9545454545454546	1.2576948637168497	1.193425239411795	-0.14645619876276172
17	26.0	0.4760065949973937	1.0	1.2924583435630121	1.137085025981484	0.7853981633974483
17	14.0	0.6321546455579425	0.9333333333333333	1.2424554991166872	1.2905852857604725	0.5727956539076391
17	10.0	0.6164414002968975	1.0	1.5271898776880848	1.2700012695986789	-0.7853981633974485
17	25.0	0.46753053284109647	0.9615384615384616	1.2427484072721269	1.1312512504513352	0.487780288168085
17	27.0	0.40804356301730577	0.9642857142857143	1.2484780171976222	1.0953352906030724	-0.13963526624323602
17	48.0	0.6766274321067846	0.9795918367346939	1.0870139924693205	1.3580949316657658	0.9343804995244887
17	22.0	0.4491186673637602	1.0	1.3175850953224137	1.1192291080416106	0.0
17	5.0	0.0	1.0	1.9634954084322613	0.9999999996047153	-0.7853981633974483
17	24.0	0.6889236475615466	0.8888888888888888	1.0777973539083157	1.3796263885668323	-0.25619473015536887
17	5.0	0.0	1.0	1.9634954084322613	0.9999999996047153	-0.7853981633974483
17	23.0	0.855513156320988	0.8214285714285714	0.8781341796786527	1.9313181811053388	1.2073065413525121
17	5.0	0.0	1.0	1.9634954084322613	0.9999999996047153	-0.7853981633974483
18	5.0	0.0	1.0	1.9634954084322613	0.9999999996047153	-0.7853981633974483
18	8.0	0.5773502691896258	1.0	1.7147432048155968	1.2247448709585762	1.5707963267948966
18	12.0	0.0	1.0	1.6170362533406015	0.9999999997388835	-0.7853981633974483
18	21.0	0.0	1.0	1.4149067216806128	0.9999999998035237	-0.7853981633974483
18	16.0	0.5773502691896258	1.0	1.4796776500065523	1.2247448710854028	0.0
18	10.0	0.6164414002968978	1.0	1.5271898776880848	1.2700012695986793	-0.7853981633974483
18	35.0	0.35213635434636603	0.9210526315789473	1.084093839733579	1.0684346151118942	-1.4397881178177832
18	71.0	0.7406632237866807	0.922077922077922	0.8823513691658279	1.4883688397374988	0.5646161151116003
18	12.0	0.556348640264187	1.0	1.3716109116521276	1.2034433352934202	0.0
18	5.0	0.0	1.0	1.9634954084322613	0.9999999996047153	-0.7853981633974483
18	10.0	0.6164414002968975	1.0	1.5271898776880848	1.2700012695986789	0.7853981633974485
18	27.0	0.3446183880650734	0.9642857142857143	1.13186185934836	1.0652544345194626	-1.4146231053366474
18	61.0	0.7361424078894665	0.8840579710144928	0.7466386741648148	1.4774831265079826	0.316618657208117
18	23.0	0.3839896028838194	0.9583333333333334	1.2324716784769767	1.0830277012930754	0.19739555984988066
18	53.0	0.5764015417605255	0.9298245614035088	1.000645690967717	1.2237406570507523	-0.1141650264175157
18	41.0	0.1349135817998279	1.0	1.2277497479169928	1.0092269899550375	0.0
18	5.0	0.0	1.0	1.9634954084322613	0.9999999996047153	-0.7853981633974483
18	12.0	0.7675786521898157	1.0	1.3716109116521276	1.5601724988106354	0.9311265606363819
18	19.0	0.6193817829101051	1.0	1.235849043107815	1.273739420686335	1.219667861040393
18	10.0	0.6164414002968975	1.0	1.5271898776880848	1.2700012695986789	-0.7853981633974485
18	35.0	0.42132017205555683	0.9722222222222222	1.1790889347370048	1.102642856437042	-0.1693971791958198
18	5.0	0.0	1.0	1.9634954084322613	0.9999999996047153	-0.7853981633974483
18	12.0	0.556348640264187	1.0	1.3716109116521276	1.2034433352934202	0.0
18	25.0	0.8135053409189907	0.9615384615384616	1.0480202401373704	1.7195205918915568	-1.242025308680466
18	39.0	0.7145544379857893	0.8863636363636364	0.928819235955864	1.4294294088813209	1.2281477408051547
18	5.0	0.0	1.0	1.9634954084322613	0.9999999996047153	-0.7853981633974483
18	41.0	0.46863464591611736	0.9534883720930233	1.0282251041951234	1.132000185922964	-0.3901454777521952
18	30.0	0.4541475531146237	1.0	1.2576242881648443	1.1224270663397542	0.0
18	30.0	0.7165208690435819	0.967741935483871	1.1766561392153054	1.433556814925456	-0.8752107710744628
18	23.0	0.8136336453741005	0.92	0.9641786209263807	1.7200515492474788	0.29087634246293437
18	8.0	0.5773502691896258	1.0	1.7147432048155968	1.2247448709585762	0.0
18	13.0	0.8496431551682507	0.9285714285714286	1.4859118209564717	1.896244888836985	0.6947382761967031
18	147.0	0.7993955271748443	0.7241379310344828	0.41135760761079043	1.6644332215834587	-0.5206335516902694
18	28.0	0.34575456778661107	0.9655172413793104	1.1737826689538549	1.0657288413199715	0.1796425367586903
18	76.0	0.8704256743011906	0.8941176470588236	0.770215731577867	2.0312823439633596	1.3801262548892568
18	22.0	0.4491186673637602	1.0	1.3175850953224137	1.1192291080416106	1.5707963267948966
18	5.0	0.0	1.0	1.9634954084322613	0.9999999996047153	-0.7853981633974483
18	25.0	0.4675305328410966	0.9615384615384616	1.2427484072721269	1.1312512504513355	-1.0830160386268117
18	96.0	0.5866232766635374	0.8648648648648649	0.6141654935366707	1.2347814032524111	-1.0343178381429141
18	24.0	0.5178624364072251	0.9230769230769231	1.0777973539083157	1.1689563885662457	-0.7896115468093369
18	82.0	0.8152637569238597	0.9111111111111111	0.8425942173703539	1.7268478648592114	-0.25727679651579977
18	26.0	0.564621534151014	0.9629629629629629	1.1676138000673422	1.2116072850491113	-0.2955264622697349
18	28.0	0.9353364030739336	0.8235294117647058	1.0032027378431752	2.8267788791547948	-0.06276831401393314
18	19.0	0.6125557129903573	0.95	1.2358490431078155	1.2651383045620503	0.2524306858295632
18	23.0	0.13490812512398556	1.0	1.2324716784769765	1.0092262331793558	-0.7853981633974516
18	16.0	0.5773502691896258	1.0	1.4796776500065523	1.2247448710854028	0.0
18	24.0	0.47059601271199497	0.9230769230769231	1.1930384709812418	1.133338661016044	0.8089314950554539
18	5.0	0.0	1.0	1.9634954084322613	0.9999999996047153	-0.7853981633974483
18	25.0	0.5455531551937658	0.9615384615384616	1.2427484072721269	1.1932088906251146	-0.6344930745162566
18	40.0	0.7862540218722223	0.975609756097561	1.1065010026780253	1.618375943623137	0.6107523499267433
18	26.0	0.5309296398400841	0.9629629629629629	1.1676138000673422	1.1800580952907762	-0.862045304170813
18	5.0	0.0	1.0	1.9634954084322613	0.9999999996047153	-0.7853981633974483
18	5.0	0.0	1.0	1.9634954084322613	0.9999999996047153	-0.7853981633974483
18	22.0	0.537318610054862	1.0	1.3175850953224137	1.185706066369285	0.0
18	8.0	0.5773502691896258	1.0	1.7147432048155968	1.2247448709585762	0.0
18	21.0	0.6874877446571902	1.0	1.2576948637168497	1.3770387439677025	0.5712250158240073
18	5.0	0.0	1.0	1.9634954084322613	0.9999999996047153	-0.7853981633974483
19	11.0	0.7559289460184544	1.0	1.4822832322288846	1.527525231134877	1.5707963267948966
19	5.0	0.0	1.0	1.9634954084322613	0.9999999996047153	-0.7853981633974483
19	10.0	0.6164414002968975	1.0	1.5271898776880848	1.2700012695986789	-0.7853981633974485
19	22.0	0.4491186673637602	1.0	1.3175850953224137	1.1192291080416106	1.5707963267948966
19	17.0	0.2970442628930021	1.0	1.3704465972273105	1.0472698759465173	1.5707963267948966
19	10.0	0.6164414002968978	1.0	1.5271898776880848	1.2700012695986793	0.7853981633974483
19	8.0	0.5773502691896258	1.0	1.7147432048155968	1.2247448709585762	1.5707963267948966
19	32.0	0.5344883724417774	1.0	1.255099881829659	1.183185755031342	-1.2166074297644096
19	73.0	0.49812247059195375	0.9012345679012346	0.874683473415792	1.1532606269171024	0.08643364035306844
19	14.0	0.629288982059086	1.0	1.4353535174564	1.2867174554855634	0.4251210954753274
19	8.0	0.5773502691896258	1.0	1.7147432048155968	1.2247448709585762	0.0
19	27.0	0.6176034443194004	0.9642857142857143	1.13186185934836	1.2714725322427638	-0.6737766852549124
19	5.0	0.0	1.0	1.9634954084322613	0.9999999996047153	-0.7853981633974483
19	53.0	0.5389811009178109	0.8688524590163934	0.8618420958548484	1.187200284448429	0.057542766806100855
19	5.0	0.0	1.0	1.9634954084322613	0.9999999996047153	-0.7853981633974483
19	21.0	0.3974401687396797	0.875	1.1253002281746312	1.0897661157865495	-1.3734007669450157
19	51.0	0.4226365505186057	0.9444444444444444	1.0995846522815138	1.1033883017824697	-0.0693862446535976
19	39.0	0.5119024738799717	0.9512195121951219	1.140677662655843	1.1640853076173894	0.43556251958409675
19	12.0	0.0	1.0	1.6170362533406015	0.9999999997388835	-0.7853981633974483
19	21.0	0.5216405309573009	1.0	1.2165954957749225	1.1721057013476284	-0.7853981633974481
19	5.0	0.0	1.0	1.9634954084322613	0.9999999996047153	-0.7853981633974483
19	23.0	0.8470360652974473	0.8846153846153846	1.0635183109461226	1.8813421640299675	0.2931581322526314
19	34.0	0.6797005875921129	0.9444444444444444	1.1454006794588047	1.363345697381515	-0.13085675120060253
19	11.0	0.7559289460184544	1.0	1.4822832322288846	1.527525231134877	1.5707963267948966
19	10.0	0.6164414002968978	1.0	1.5271898776880848	1.2700012695986793	0.7853981633974483
19	46.0	0.6800145481308897	0.92	0.9917822353911692	1.3638869120424912	1.5703935071438802
19	45.0	0.6182075239168846	0.9375	1.0947196532142138	1.2722404779490002	-1.4157608559173755
19	31.0	0.5088556188536627	0.96875	1.2158780105224822	1.1616400256001174	1.0267144981472716
19	34.0	0.5266232931491289	0.9714285714285714	1.1171544370179762	1.1763339075196895	-0.331791691769673
19	18.0	0.5671634594273918	0.9	1.1708043566284567	1.2141738993982645	1.136210773224289
19	24.0	0.6844983545335459	0.96	1.1930384709812418	1.3717150072522872	-1.4423141315366181
19	16.0	0.7071067811865476	1.0	1.2898320915080566	1.4142135620017042	0.7853981633974483
19	139.0	0.8456123686865266	0.7473118279569892	0.39998318186717124	1.873369744215046	-0.37064395277808243
19	25.0	0.46753053284109647	0.9615384615384616	1.2427484072721269	1.1312512504513352	-0.487780288168085
19	72.0	0.8496717756492705	0.9	0.8323186781340454	1.8964107184182326	1.5013166128273903
19	28.0	0.1904761904761901	1.0	1.294717943760497	1.0186496249796573	1.5707963267948966
19	22.0	0.4491186673637602	1.0	1.3175850953224137	1.1192291080416106	1.5707963267948966
19	8.0	0.5773502691896258	1.0	1.7147432048155968	1.2247448709585762	0.0
19	101.0	0.7696541375564467	0.753731343283582	0.5210302739660572	1.5662662657286863	-0.5907589168543708
19	23.0	0.13490812512398556	1.0	1.2324716784769765	1.0092262331793558	0.7853981633974516
19	21.0	0.5457864779122289	0.9545454545454546	1.2576948637168497	1.1934252394117955	0.1464561987627617
19	47.0	0.3334171502233899	0.94	1.06436786762621	1.0606935153671995	0.49644719491632505
19	25.0	0.4807196225129707	0.9615384615384616	1.122705576987829	1.1404142310230387	0.5683549981796847
19	38.0	0.9186317698423777	0.8444444444444444	0.8605527440382119	2.530910276839393	-0.04623772115812437
19	19.0	0.5207037318817048	1.0	1.3974662543833436	1.1713203006245	-0.7853981633974485
19	25.0	0.6584387794994806	1.0	1.2427484072721273	1.3286665433881761	1.3370833625184937
19	10.0	0.6164414002968978	1.0	1.5271898776880848	1.2700012695986793	0.7853981633974483
19	21.0	0.6872029525603175	0.9545454545454546	1.2576948637168497	1.3765278865703146	0.8961068884854593
19	28.0	0.1904761904761901	1.0	1.294717943760497	1.0186496249796573	1.5707963267948966
19	44.0	0.8220650831821396	0.9361702127659575	0.9964294930968773	1.7562545696956557	0.5913372453152852
19	25.0	0.46753053284109647	0.9615384615384616	1.2427484072721269	1.1312512504513352	-0.487780288168085
19	5.0	0.0	1.0	1.9634954084322613	0.9999999996047153	-0.7853981633974483
19	5.0	0.0	1.0	1.9634954084322613	0.9999999996047153	-0.7853981633974483
19	23.0	0.8194960926954068	0.92	1.0328891308288026	1.7449425485062324	0.5588852365506263
19	26.0	0.564621534151014	0.9629629629629629	1.1676138000673422	1.2116072850491113	-0.2955264622697349
19	5.0	0.0	1.0	1.9634954084322613	0.9999999996047153	-0.7853981633974483
20	5.0	0.0	1.0	1.9634954084322613	0.9999999996047153	-0.7853981633974483
20	12.0	0.0	1.0	1.6170362533406015	0.9999999997388835	-0.7853981633974483
20	5.0	0.0	1.0	1.9634954084322613	0.9999999996047153	-0.7853981633974483
20	8.0	0.5773502691896258	1.0	1.7147432048155968	1.2247448709585762	0.0
20	10.0	0.6164414002968978	1.0	1.5271898776880848	1.2700012695986793	-0.7853981633974483
20	18.0	0.3973597071195132	1.0	1.2760987441525637	1.089724735649236	1.5707963267948966
20	17.0	0.5548080030140655	0.9444444444444444	1.2052043694774215	1.2019542623635386	-0.12248933156343211
20	5.0	0.0	1.0	1.9634954084322613	0.9999999996047153	-0.7853981633974483
20	34.0	0.3860138794440484	0.918918918918919	1.0531197300269055	1.0840190975123667	-0.4683404708039737
20	5.0	0.0	1.0	1.9634954084322613	0.9999999996047153	-0.7853981633974483
20	5.0	0.0	1.0	1.9634954084322613	0.9999999996047153	-0.7853981633974483
20	70.0	0.6041898899592182	0.8974358974358975	0.902882464060505	1.254956496014163	0.35824074672255163
20	12.0	0.7675786521898157	1.0	1.3716109116521276	1.5601724988106354	0.9311265606363819
20	5.0	0.0	1.0	1.9634954084322613	0.9999999996047153	-0.7853981633974483
20	29.0	0.8419848714847288	0.8787878787878788	0.898249181493537	1.8535642138360076	0.06511473845213464
20	5.0	0.0	1.0	1.9634954084322613	0.9999999996047153	-0.7853981633974483
20	57.0	0.4152525762174804	0.9047619047619048	0.8890245777840663	1.0992560494878116	-0.23809642522795768
20	5.0	0.0	1.0	1.9634954084322613	0.9999999996047153	-0.7853981633974483
20	24.0	0.0	1.0	1.2860574036281498	0.9999999998194212	-0.7853981633974483
20	52.0	0.6409735974982369	0.9811320754716981	1.1211451356595827	1.3028247774087187	-0.5199958202540896
20	38.0	0.30684997118448615	0.9743589743589743	1.0858586383986755	1.0506873676908839	1.2020405878653988
20	14.0	0.6292889820590859	1.0	1.4353535174564	1.2867174554855634	0.42512109547532756
20	17.0	0.7447819205724295	0.9444444444444444	1.7429292711970572	1.4985585144510412	-1.4222059115867387
20	28.0	0.8293604702331437	0.9032258064516129	1.0032027378431752	1.789824843126315	-0.3918928908462505
20	8.0	0.5773502691896258	1.0	1.7147432048155968	1.2247448709585762	0.0
20	5.0	0.0	1.0	1.9634954084322613	0.9999999996047153	-0.7853981633974483
20	5.0	0.0	1.0	1.9634954084322613	0.9999999996047153	-0.7853981633974483
20	31.0	0.6001186945549927	0.96875	1.2158780105224816	1.2501391319430275	-0.3747784723539982
20	10.0	0.6164414002968975	1.0	1.5271898776880848	1.2700012695986789	-0.7853981633974485
20	50.0	0.6866600118082221	0.9090909090909091	0.9025536672323247	1.3755561226389919	1.4445002422454616
20	45.0	0.6180017836966779	0.9574468085106383	1.0717145030259967	1.2719786869108973	-0.9882506506693362
20	28.0	0.7005448154435358	0.9655172413793104	1.1737826689538549	1.401328777846191	0.454803404671442
20	23.0	0.6598092915007954	0.9583333333333334	1.2724761530769277	1.3307904644446524	0.33399594417124373
20	23.0	0.3839896028838194	0.9583333333333334	1.2324716784769767	1.0830277012930754	-0.19739555984988066
20	21.0	0.5962701647441299	0.9545454545454546	1.1253002281746312	1.245665336531507	-1.5144879656657038
20	8.0	0.816496580927726	1.0	3.141592653491618	1.7320508068617704	0.7853981633974483
20	162.0	0.7815359449712618	0.7168141592920354	0.3818863088617509	1.6029231827106907	-0.4785652500804771
20	28.0	0.1904761904761907	1.0	1.294717943760497	1.0186496249796573	0.0
20	63.0	0.8171486169554407	0.84	0.7436781581323821	1.734824916936304	-1.3968303885582667
20	23.0	0.5968010901444619	0.8846153846153846	1.0328891308288026	1.2462779609865777	0.31825410789397557
20	12.0	0.0	1.0	1.6170362533406015	0.9999999997388835	-0.7853981633974483
20	98.0	0.8177550216969585	0.8032786885245902	0.5156443178468185	1.7374188867958795	-0.5639948448206241
20	17.0	0.6293456321102351	0.8947368421052632	1.1057596701490982	1.2867934108134378	0.42369380229598413
20	17.0	0.2970442628930025	1.0	1.3704465972273105	1.0472698759465173	0.0
20	5.0	0.0	1.0	1.9634954084322613	0.9999999996047153	-0.7853981633974483
20	45.0	0.5766729117311749	1.0	1.1534090765345217	1.2240274773943585	0.7853981633974483
20	25.0	0.46753053284109647	0.9615384615384616	1.2427484072721269	1.1312512504513352	0.487780288168085
20	38.0	0.9357967433972401	0.8085106382978723	0.6272357134316017	2.8365575137608734	-0.15679308606663508
20	21.0	0.4179654436725211	0.9545454545454546	1.2576948637168497	1.1007603845913787	-0.10554666661137328
20	24.0	0.42081270576508634	0.96	1.1930384709812418	1.102356509012711	0.8329812666744322
20	10.0	0.6164414002968978	1.0	1.5271898776880848	1.2700012695986793	0.7853981633974483
20	23.0	0.13490812512398556	1.0	1.2324716784769765	1.0092262331793558	0.7853981633974516
20	29.0	0.4329669073967339	0.9666666666666667	1.1374342679081286	1.109373319033708	-0.5887584608705007
20	47.0	0.7913448555751034	0.94	0.9472204422057864	1.6356706131732053	0.44294522875850456
20	5.0	0.0	1.0	1.9634954084322613	0.9999999996047153	-0.7853981633974483
20	28.0	0.6192642499289087	0.9655172413793104	1.1737826689538549	1.273589022820275	-1.058792583842072
20	8.0	0.5773502691896258	1.0	1.7147432048155968	1.2247448709585762	0.0
20	5.0	0.0	1.0	1.9634954084322613	0.9999999996047153	-0.7853981633974483
20	30.0	0.6620983748869047	0.9375	1.0748600762605447	1.3343707001417033	-0.4204331103773677
20	16.0	0.3370999312316211	0.9411764705882353	1.289832091508057	1.0621700088470545	1.2490457723982544
20	5.0	0.0	1.0	1.9634954084322613	0.9999999996047153	-0.7853981633974483
21	5.0	0.0	1.0	1.9634954084322613	0.9999999996047153	-0.7853981633974483
21	5.0	0.0	1.0	1.9634954084322613	0.9999999996047153	-0.7853981633974483
21	8.0	0.5773502691896258	1.0	1.7147432048155968	1.2247448709585762	1.5707963267948966
21	8.0	0.5773502691896258	1.0	1.7147432048155968	1.2247448709585762	0.0
21	10.0	0.6164414002968978	1.0	1.5271898776880848	1.2700012695986793	-0.7853981633974483
21	21.0	0.0	1.0	1.4149067216806128	0.9999999998035237	-0.7853981633974483
21	10.0	0.6164414002968975	1.0	1.5271898776880848	1.2700012695986789	-0.7853981633974485
21	35.0	0.4008078096414063	0.9459459459459459	1.1790889347370048	1.091509828389534	0.0
21	8.0	0.5773502691896258	1.0	1.7147432048155968	1.2247448709585762	1.5707963267948966
21	76.0	0.7596118662481063	0.9047619047619048	0.8241433296357215	1.5375705283878613	-0.25122517709546766
21	10.0	0.6164414002968975	1.0	1.5271898776880848	1.2700012695986789	0.7853981633974485
21	28.0	0.744560795755088	0.9655172413793104	1.0982123966009518	1.498004676928088	0.550854530782737
21	8.0	0.5773502691896258	1.0	1.7147432048155968	1.2247448709585762	0.0
21	5.0	0.0	1.0	1.9634954084322613	0.9999999996047153	-0.7853981633974483
21	58.0	0.7148090929077403	0.9508196721311475	0.9841890322985087	1.4299612663749652	-0.4699200056533395
21	5.0	0.0	1.0	1.9634954084322613	0.9999999996047153	-0.7853981633974483
21	25.0	0.22870874995874618	0.9259259259259259	1.1559981640718724	1.0272267543337363	1.3258176636680337
21	53.0	0.7162322811915296	0.9298245614035088	1.0197368339682944	1.4329481371644808	-0.5675301245339023
21	5.0	0.0	1.0	1.9634954084322613	0.9999999996047153	-0.7853981633974483
21	38.0	0.4633115143498588	0.926829268292683	1.111429517459539	1.1284191973899371	-0.6775466069551773
21	14.0	0.629288982059086	1.0	1.4353535174564	1.2867174554855634	-0.4251210954753274
21	13.0	0.7296608671767801	0.9285714285714286	1.3328282662095143	1.4623962400764592	-0.3454716140012008
21	27.0	0.8226888688415088	0.9310344827586207	0.9673740686344902	1.759040055659935	-1.3873600122908711
21	12.0	0.556348640264187	1.0	1.3716109116521276	1.2034433352934202	0.0
21	5.0	0.0	1.0	1.9634954084322613	0.9999999996047153	-0.7853981633974483
21	5.0	0.0	1.0	1.9634954084322613	0.9999999996047153	-0.7853981633974483
21	31.0	0.6779555293491804	0.96875	1.1106887454692296	1.3603537343810805	-0.1465573723753023
21	5.0	0.0	1.0	1.9634954084322613	0.9999999996047153	-0.7853981633974483
21	96.0	0.7823224137695011	0.8205128205128205	0.7019554847125131	1.605461920518382	0.15327435745355764
21	52.0	0.49706621458862615	0.9285714285714286	1.0479885743553385	1.1524553005014049	-1.4974858904354553
21	34.0	0.46116123347254434	1.0	1.218174753095284	1.12699376312361	-0.7853981633974476
21	15.0	0.8215011156099433	0.9375	1.2092175857888032	1.7537493618863083	0.4173427841951494
21	25.0	0.830715683572527	0.8620689655172413	0.915861224082738	1.7963095828575733	-1.477587470057174
21	8.0	0.816496580927726	1.0	3.141592653491618	1.7320508068617704	0.7853981633974483
21	158.0	0.8042966918325521	0.7707317073170732	0.38840565617238787	1.6828559400391507	-0.44223156588128876
21	29.0	0.4346471675012946	1.0	1.2157034785593497	1.110369850764858	-0.051289926209147324
21	68.0	0.8244610984549104	0.8717948717948718	0.8147736464695049	1.7670384835159196	-1.1548338216080114
21	24.0	0.43675902369853653	0.8888888888888888	1.0777973539083157	1.1116316718336945	0.4267064903876469
21	8.0	0.5773502691896258	1.0	1.7147432048155968	1.2247448709585762	1.5707963267948966
21	107.0	0.8751125624836922	0.781021897810219	0.5391095070007502	2.0664597513088947	-0.311357470583314
21	57.0	0.8244752667471138	0.890625	0.8199420174177763	1.7671029379818113	1.4163971928656338
21	5.0	0.0	1.0	1.9634954084322613	0.9999999996047153	-0.7853981633974483
21	45.0	0.3835226334321279	0.9375	1.0190756179399878	1.0828001258160065	0.8628965343594189
21	23.0	0.13490812512398556	1.0	1.2324716784769765	1.0092262331793558	0.7853981633974516
21	18.0	0.5866857344558971	0.9473684210526315	1.3239153988894836	1.2348503914180167	-0.5512807970023469
21	25.0	0.5078772048026179	1.0	1.2427484072721273	1.160861133543266	0.600090411982657
21	23.0	0.3839896028838194	0.9583333333333334	1.2324716784769767	1.0830277012930754	0.19739555984988066
21	12.0	0.0	1.0	1.6170362533406015	0.9999999997388835	-0.7853981633974483
21	18.0	0.7226591383582849	1.0	1.323915398889484	1.4467496750225974	0.21355517580590122
21	23.0	0.13490812512398556	1.0	1.2324716784769765	1.0092262331793558	0.7853981633974516
21	8.0	0.816496580927726	1.0	3.141592653491618	1.7320508068617704	-0.7853981633974483
21	8.0	0.5773502691896258	1.0	1.7147432048155968	1.2247448709585762	0.0
21	22.0	0.4491186673637602	1.0	1.3175850953224137	1.1192291080416106	1.5707963267948966
21	45.0	0.8416915943403024	0.9375	0.9702217520131003	1.8519939320357042	0.6866193461960699
21	22.0	0.4491186673637602	1.0	1.3175850953224137	1.1192291080416106	0.0
21	5.0	0.0	1.0	1.9634954084322613	0.9999999996047153	-0.7853981633974483
21	5.0	0.0	1.0	1.9634954084322613	0.9999999996047153	-0.7853981633974483
21	5.0	0.0	1.0	1.9634954084322613	0.9999999996047153	-0.7853981633974483
21	8.0	0.5773502691896258	1.0	1.7147432048155968	1.2247448709585762	0.0
21	24.0	0.8111071056538127	1.0	1.2303030149676473	1.7097008281195638	0.0
21	28.0	0.7389597927968864	0.9032258064516129	1.0032027378431752	1.484231098176774	-0.6407626605928775
22	12.0	0.7675786521898157	1.0	1.3716109116521276	1.5601724988106354	-0.9311265606363819
22	5.0	0.0	1.0	1.9634954084322613	0.9999999996047153	-0.7853981633974483
22	10.0	0.6164414002968975	1.0	1.5271898776880848	1.2700012695986789	-0.7853981633974485
22	22.0	0.5316095330711949	0.9166666666666666	1.1788859533258038	1.180652105139495	-0.1973955598498807
22	8.0	0.5773502691896258	1.0	1.7147432048155968	1.2247448709585762	1.5707963267948966
22	31.0	0.5817788805607402	0.9117647058823529	1.1106887454692296	1.229487544773687	-0.3599823218063836
22	80.0	0.6716787275039369	0.9090909090909091	0.7493544061735339	1.349814474127885	-0.04976238910806876
22	10.0	0.6164414002968978	1.0	1.5271898776880848	1.2700012695986793	0.7853981633974483
22	10.0	0.6164414002968975	1.0	1.5271898776880848	1.2700012695986789	0.7853981633974485
22	5.0	0.0	1.0	1.9634954084322613	0.9999999996047153	-0.7853981633974483
22	27.0	0.6697871050198897	0.9642857142857143	1.13186185934836	1.3467048808625293	0.7215650430359656
22	58.0	0.7773306669150272	0.90625	0.8684083582837859	1.5895920369509873	-0.4565242456703171
22	25.0	0.5417573775069716	0.9615384615384616	1.2427484072721269	1.1897185727182384	1.000630549814602
22	12.0	0.5563486402641867	1.0	1.3716109116521276	1.2034433352934202	1.5707963267948966
22	51.0	0.7254765575680335	0.9807692307692307	1.027834947925428	1.4529669984855405	-0.5944800816161621
22	38.0	0.25457962860139777	0.95	1.0858586383986752	1.0340707544803536	-0.7853981633974473
22	10.0	0.6164414002968975	1.0	1.5271898776880848	1.2700012695986789	-0.7853981633974485
22	23.0	0.9251676755130309	0.8846153846153846	0.9641786209263807	2.634638910020522	-0.8492609291994275
22	16.0	0.45643546458763845	0.9411764705882353	1.134309994802279	1.1239029736401915	0.0
22	18.0	0.6696910836627662	0.9473684210526315	1.0427961392356477	1.3465478391703958	-0.3244065719107906
22	8.0	0.5773502691896258	1.0	1.7147432048155968	1.2247448709585762	0.0
22	5.0	0.0	1.0	1.9634954084322613	0.9999999996047153	-0.7853981633974483
22	12.0	0.556348640264187	1.0	1.3716109116521276	1.2034433352934202	0.0
22	31.0	0.5597658717535343	0.96875	1.2158780105224816	1.2067809322245806	-0.2047960520982636
22	57.0	0.7174612183018821	0.8636363636363636	0.8534358003823413	1.435547265691747	-1.5106872362931523
22	43.0	0.6022602026157808	1.0	1.1894885778788773	1.2526621438636056	-1.075238539356832
22	32.0	0.5344883724417774	1.0	1.255099881829659	1.183185755031342	1.2166074297644096
22	34.0	0.6447404549907856	0.9714285714285714	1.1454006794588047	1.3082129230212094	1.500385389228594
22	10.0	0.6164414002968975	1.0	1.5271898776880848	1.2700012695986789	0.7853981633974485
22	17.0	0.5548080030140655	0.9444444444444444	1.2052043694774215	1.2019542623635386	-1.4483069952314644
22	8.0	0.5773502691896258	1.0	1.7147432048155968	1.2247448709585762	0.0
22	175.0	0.7882498044692254	0.7990867579908676	0.4812607896897583	1.6250771988091985	-0.4082432118738009
22	26.0	0.47600659499739345	1.0	1.2924583435630121	1.1370850259814838	-0.7853981633974487
22	65.0	0.8660036987142363	0.8666666666666667	0.6992594242743506	1.9998496414126294	-1.1506873355709064
22	27.0	0.6940325219706356	0.9	0.8871520529260396	1.3889975979482754	-0.2910310396845864
22	86.0	0.8769392791840808	0.7747747747747747	0.558809580548017	2.080727279956373	0.40436802505399355
22	16.0	0.6813851438692469	1.0	1.2898320915080566	1.3662601017751796	0.0
22	5.0	0.0	1.0	1.9634954084322613	0.9999999996047153	-0.7853981633974483
22	28.0	0.5416952527982152	0.9655172413793104	1.1737826689538549	1.1896619036742107	0.049102619450844355
22	31.0	0.5086477703300114	0.9117647058823529	1.1106887454692296	1.1614743057366452	0.5535743588970452
22	42.0	0.4304707705897653	0.9767441860465116	1.1358179672107185	1.1079049351797485	1.0241837752117091
22	26.0	0.4760065949973937	1.0	1.2924583435630121	1.137085025981484	0.7853981633974483
22	14.0	0.6321546455579423	0.9333333333333333	1.2424554991166872	1.290585285760472	-0.5727956539076392
22	21.0	0.6872029525603175	0.9545454545454546	1.2576948637168497	1.3765278865703146	-0.8961068884854593
22	30.0	0.4541475531146237	1.0	1.2576242881648443	1.1224270663397542	0.0
22	10.0	0.6164414002968975	1.0	1.5271898776880848	1.2700012695986789	0.7853981633974485
22	18.0	0.7226591383582849	1.0	1.323915398889484	1.4467496750225974	0.21355517580590122
22	23.0	0.13490812512398556	1.0	1.2324716784769765	1.0092262331793558	0.7853981633974516
22	5.0	0.0	1.0	1.9634954084322613	0.9999999996047153	-0.7853981633974483
22	26.0	0.530929639840084	0.9629629629629629	1.1676138000673422	1.1800580952907762	-0.8620453041708127
22	35.0	0.6441422586094174	0.9722222222222222	1.1790889347370048	1.307350673513421	1.4973167580656013
22	26.0	0.5440588203494177	1.0	1.3328282662149513	1.1918282363279489	0.0
22	5.0	0.0	1.0	1.9634954084322613	0.9999999996047153	-0.7853981633974483
22	5.0	0.0	1.0	1.9634954084322613	0.9999999996047153	-0.7853981633974483
22	5.0	0.0	1.0	1.9634954084322613	0.9999999996047153	-0.7853981633974483
22	28.0	0.7741117787497314	0.9333333333333333	1.0982123966009512	1.5796567131409103	0.12832507473076912
22	24.0	0.817390478314456	0.9230769230769231	1.1097582375089974	1.7358578839213412	0.27582749126427347
22	5.0	0.0	1.0	1.9634954084322613	0.9999999996047153	-0.7853981633974483
23	5.0	0.0	1.0	1.9634954084322613	0.9999999996047153	-0.7853981633974483
23	12.0	0.5563486402641867	1.0	1.3716109116521276	1.2034433352934202	1.5707963267948966
23	5.0	0.0	1.0	1.9634954084322613	0.9999999996047153	-0.7853981633974483
23	10.0	0.6164414002968975	1.0	1.5271898776880848	1.2700012695986789	-0.7853981633974485
23	10.0	0.6164414002968978	1.0	1.5271898776880848	1.2700012695986793	-0.7853981633974483
23	19.0	0.5207037318817048	1.0	1.3974662543833436	1.1713203006245	0.7853981633974485
23	14.0	0.6292889820590859	1.0	1.4353535174564	1.2867174554855634	0.42512109547532756
23	8.0	0.5773502691896258	1.0	1.7147432048155968	1.2247448709585762	0.0
23	30.0	0.4541475531146237	1.0	1.2576242881648443	1.1224270663397542	0.0
23	5.0	0.0	1.0	1.9634954084322613	0.9999999996047153	-0.7853981633974483
23	5.0	0.0	1.0	1.9634954084322613	0.9999999996047153	-0.7853981633974483
23	79.0	0.6179703032147391	0.9080459770114943	0.8566753031739742	1.2719386520353562	-0.3521731613290496
23	14.0	0.6292889820590859	1.0	1.4353535174564	1.2867174554855634	0.42512109547532756
23	8.0	0.816496580927726	1.0	3.141592653491618	1.7320508068617704	-0.7853981633974483
23	5.0	0.0	1.0	1.9634954084322613	0.9999999996047153	-0.7853981633974483
23	23.0	0.5435021718802292	0.9583333333333334	1.2724761530769277	1.1913161234682457	1.046443970311592
23	58.0	0.7701208966837847	0.8923076923076924	0.8207951326293288	1.567648849980411	-0.13002780177594617
23	26.0	0.47600659499739345	1.0	1.2924583435630121	1.1370850259814838	-0.7853981633974487
23	5.0	0.0	1.0	1.9634954084322613	0.9999999996047153	-0.7853981633974483
23	54.0	0.32555458136344817	0.9473684210526315	1.1097582375112665	1.0576154535041986	-0.9329703108153602
23	8.0	0.5773502691896258	1.0	1.7147432048155968	1.2247448709585762	1.5707963267948966
23	39.0	0.41530014054349723	1.0	1.2376286757005535	1.0992822874538064	0.7853981633974483
23	10.0	0.6164414002968975	1.0	1.5271898776880848	1.2700012695986789	-0.7853981633974485
23	18.0	0.6894481108799342	0.9	1.1708043566284565	1.3805765215781742	-0.2842247701152154
23	25.0	0.6527124425368723	0.9615384615384616	1.122705576987829	1.3199477488398286	-0.35627450198407606
23	28.0	0.8974563886360089	0.9333333333333333	0.8885539210157817	2.267043191516355	1.5311801875007887
23	5.0	0.0	1.0	1.9634954084322613	0.9999999996047153	-0.7853981633974483
23	46.0	0.7826410699203692	0.7301587301587301	0.7480138945155289	1.606494718638834	1.5494548722962471
23	84.0	0.8630485219508822	0.7850467289719626	0.4971845901260651	1.9797235763668701	0.07357169472649464
23	43.0	0.42261827237799027	0.9347826086956522	1.1021464509107655	1.1033779248451703	-1.4753807754342656
23	36.0	0.5148837148623608	0.9	0.9735582576091871	1.1665072021045904	-0.927971007419472
23	22.0	0.6916804094294089	0.9565217391304348	1.1788859533258038	1.3846508595489724	0.7216882716225034
23	21.0	0.9040436481487946	0.9130434782608695	0.9710384578203729	2.339508814465901	1.3153026399564354
23	5.0	0.0	1.0	1.9634954084322613	0.9999999996047153	-0.7853981633974483
23	170.0	0.799006899575473	0.7522123893805309	0.3460679592450178	1.6630029160696596	-0.5815096601863017
23	26.0	0.6162027460165748	0.9629629629629629	1.2022380906347474	1.2697000836696832	0.026562869642312307
23	71.0	0.8931744309641605	0.8658536585365854	0.7440943704993946	2.2236533102558527	-1.3169399875050223
23	18.0	0.7071067811865476	1.0	1.1309733552866705	1.4142135620289713	0.7853981633974483
23	75.0	0.8807109127085719	0.7575757575757576	0.6631676564016651	2.1112449308086845	0.4709302233215879
23	23.0	0.586051506389378	0.92	1.1433285346903568	1.2341507267284526	-0.6230392110285896
23	24.0	0.47059601271199497	0.9230769230769231	1.1930384709812418	1.133338661016044	0.8089314950554539
23	34.0	0.8050634558735124	0.9714285714285714	1.0531197300269055	1.6858042008377625	-0.5956757038638938
23	45.0	0.3414399600634471	0.9782608695652174	1.1534090765345217	1.0639389116424933	0.09847972498891708
23	27.0	0.40804356301730577	0.9642857142857143	1.2484780171976222	1.0953352906030724	1.4311610605516605
23	16.0	0.3370999312316211	0.9411764705882353	1.289832091508057	1.0621700088470545	-1.2490457723982544
23	21.0	0.6379094078906982	0.9545454545454546	1.2576948637168497	1.2985134148549453	-0.06473993480112762
23	26.0	0.5309296398400842	0.9629629629629629	1.1676138000673422	1.1800580952907764	-0.7087510226240836
23	10.0	0.6164414002968978	1.0	1.5271898776880848	1.2700012695986793	0.7853981633974483
23	20.0	0.567586589848995	1.0	1.300893729587174	1.2146038492348477	0.4539947456712583
23	23.0	0.13490812512398556	1.0	1.2324716784769765	1.0092262331793558	0.7853981633974516
23	26.0	0.4760065949973937	1.0	1.2924583435630121	1.137085025981484	0.7853981633974483
23	37.0	0.6125817982219836	0.925	1.0821813722632359	1.26517066253614	-1.2043887759016434
23	25.0	0.6065878385128376	0.8620689655172413	0.954493673563753	1.2578355698585248	-0.9954965202020859
23	25.0	0.6328767992976424	0.9615384615384616	1.122705576987829	1.2915682939215085	-0.3958837520080557
23	20.0	0.8424449489167414	0.9090909090909091	1.197804632111285	1.8560367637138016	0.15432543353843253
23	5.0	0.0	1.0	1.9634954084322613	0.9999999996047153	-0.7853981633974483
24	5.0	0.0	1.0	1.9634954084322613	0.9999999996047153	-0.7853981633974483
24	8.0	0.5773502691896258	1.0	1.7147432048155968	1.2247448709585762	1.5707963267948966
24	5.0	0.0	1.0	1.9634954084322613	0.9999999996047153	-0.7853981633974483
24	10.0	0.6164414002968975	1.0	1.5271898776880848	1.2700012695986789	-0.7853981633974485
24	8.0	0.5773502691896258	1.0	1.7147432048155968	1.2247448709585762	0.0
24	14.0	0.629288982059086	1.0	1.4353535174564	1.2867174554855634	-0.4251210954753274
24	19.0	0.5207037318817048	1.0	1.3974662543833436	1.1713203006245	0.7853981633974485
24	5.0	0.0	1.0	1.9634954084322613	0.9999999996047153	-0.7853981633974483
24	35.0	0.3414945592901394	0.9722222222222222	1.1790889347370048	1.0639613659164575	-0.2033735358629856
24	8.0	0.5773502691896258	1.0	1.7147432048155968	1.2247448709585762	1.5707963267948966
24	5.0	0.0	1.0	1.9634954084322613	0.9999999996047153	-0.7853981633974483
24	80.0	0.6510919929367598	0.9090909090909091	0.9247985312600501	1.3175250957161704	-0.25792922455169365
24	12.0	0.556348640264187	1.0	1.3716109116521276	1.2034433352934202	0.0
24	8.0	0.5773502691896258	1.0	1.7147432048155968	1.2247448709585762	0.0
24	5.0	0.0	1.0	1.9634954084322613	0.9999999996047153	-0.7853981633974483
24	26.0	0.6861285904178069	0.9285714285714286	1.2022380906347478	1.3746077077891745	0.7853981633974483
24	61.0	0.7410347110370444	0.9242424242424242	0.9133260319881195	1.4892770840328604	0.048657084093447114
24	25.0	0.5417573775069716	0.9615384615384616	1.2427484072721269	1.1897185727182384	-1.000630549814602
24	5.0	0.0	1.0	1.9634954084322613	0.9999999996047153	-0.7853981633974483
24	51.0	0.5083419706757547	0.9444444444444444	1.0995846522815138	1.1612307402856803	-0.792978125932257
24	36.0	0.16101529717988225	1.0	1.2127771900152051	1.0132205926042033	-0.7853981633974483
24	5.0	0.0	1.0	1.9634954084322613	0.9999999996047153	-0.7853981633974483
24	10.0	0.6164414002968978	1.0	1.5271898776880848	1.2700012695986793	-0.7853981633974483
24	11.0	0.9128709291752768	1.0	4.319689898550974	2.4494897417676733	-0.7853981633974483
24	108.0	0.9045131996299254	0.6878980891719745	0.45646955224975866	2.344964843297939	-0.23432605840573045
24	26.0	0.8334804720470227	0.9285714285714286	1.0197686539865982	1.8097945247081038	-1.4306625445812824
24	8.0	0.5773502691896258	1.0	1.7147432048155968	1.2247448709585762	0.0
24	37.0	0.6602736763354621	0.9736842105263158	1.1741605384851401	1.33151345419512	-0.10290785220072152
24	45.0	0.5954886043461474	0.9574468085106383	0.9984017403669119	1.2447661401379666	-0.9192491753817009
24	5.0	0.0	1.0	1.9634954084322613	0.9999999996047153	-0.7853981633974483
24	26.0	0.4521573945860722	0.9629629629629629	1.1676138000673422	1.1211539530942742	-0.9108614375854929
24	20.0	0.6795383900136398	0.9090909090909091	1.071714503023458	1.3630664463264628	-0.014453803873044112
24	26.0	0.5990784757518397	0.896551724137931	1.0899410497428652	1.2489223131300322	1.513239414196607
24	5.0	0.0	1.0	1.9634954084322613	0.9999999996047153	-0.7853981633974483
24	139.0	0.8284195765246395	0.7354497354497355	0.3573757541671265	1.7853698686973862	-0.3631374867413573
24	80.0	0.8807391033591142	0.8421052631578947	0.6653795986236621	2.1114786171733364	-1.4266310318669444
24	25.0	0.5829034510536006	0.9259259259259259	1.122705576987829	1.2307064839834174	0.5366316939449864
24	27.0	0.4660466917875591	0.9310344827586207	1.0308531674488532	1.1302498497682139	1.5174284904703288
24	21.0	0.5962701647441299	0.9545454545454546	1.1253002281746312	1.2456653365315071	-0.05630836112919295
24	8.0	0.816496580927726	1.0	3.141592653491618	1.7320508068617704	-0.7853981633974483
24	63.0	0.8669706347180357	0.8873239436619719	0.7327392927754626	2.0065847021088077	1.0322450759756174
24	17.0	0.5548080030140655	0.9444444444444444	1.2052043694774215	1.2019542623635386	-1.4483069952314644
24	5.0	0.0	1.0	1.9634954084322613	0.9999999996047153	-0.7853981633974483
24	25.0	0.5391351098441528	0.9259259259259259	1.1559981640718724	1.1873392251374426	1.5707963267948966
24	30.0	0.5732668962903545	0.9375	1.0748600762605447	1.2204517947890328	-0.40568317530450204
24	51.0	0.5676838353063228	0.9807692307692307	1.1220251553892604	1.2147027719667263	0.24643003786031406
24	24.0	0.6162764004504385	0.9230769230769231	1.1930384709812418	1.2697930016042374	0.4997294234806349
24	21.0	0.5457864779122289	0.9545454545454546	1.2576948637168497	1.1934252394117952	0.14645619876276156
24	17.0	0.2970442628930025	1.0	1.3704465972273105	1.0472698759465173	0.0
24	25.0	0.5173816793770993	0.9615384615384616	1.122705576987829	1.168559094672123	-0.5301540024390604
24	8.0	0.5773502691896258	1.0	1.7147432048155968	1.2247448709585762	0.0
24	18.0	0.7226591383582849	1.0	1.323915398889484	1.4467496750225974	0.21355517580590125
24	22.0	0.4491186673637602	1.0	1.3175850953224137	1.1192291080416106	1.5707963267948966
24	23.0	0.13490812512398556	1.0	1.2324716784769765	1.0092262331793558	-0.7853981633974516
24	36.0	0.6440924409304678	0.9230769230769231	0.9520058684815981	1.3072789784903733	1.5707963267948966
24	23.0	0.3839896028838194	0.9583333333333334	1.2324716784769767	1.0830277012930756	-1.373400766945016
24	5.0	0.0	1.0	1.9634954084322613	0.9999999996047153	-0.7853981633974483
24	23.0	0.7454587689579169	0.9583333333333334	1.143328534690357	1.5002586263995425	0.19890441984905616
24	32.0	0.7715028296038804	0.8888888888888888	0.9911715106135583	1.5717687923865036	-0.44679205906649505
24	8.0	0.5773502691896258	1.0	1.7147432048155968	1.2247448709585762	0.0
25	5.0	0.0	1.0	1.9634954084322613	0.9999999996047153	-0.7853981633974483
25	8.0	0.5773502691896258	1.0	1.7147432048155968	1.2247448709585762	1.5707963267948966
25	5.0	0.0	1.0	1.9634954084322613	0.9999999996047153	-0.7853981633974483
25	21.0	0.4179654436725211	0.9545454545454546	1.2576948637168497	1.1007603845913787	0.10554666661137328
25	10.0	0.6164414002968978	1.0	1.5271898776880848	1.2700012695986793	0.7853981633974483
25	12.0	0.0	1.0	1.6170362533406015	0.9999999997388835	-0.7853981633974483
25	20.0	0.5860711545377083	0.9523809523809523	1.1586623769284976	1.2341723728626148	0.5857877786098219
25	5.0	0.0	1.0	1.9634954084322613	0.9999999996047153	-0.7853981633974483
25	22.0	0.4491186673637602	1.0	1.3175850953224137	1.1192291080416106	0.0
25	8.0	0.5773502691896258	1.0	1.7147432048155968	1.2247448709585762	0.0
25	35.0	0.4008078096414063	0.9459459459459459	1.1790889347370048	1.091509828389534	0.0
25	78.0	0.6250367648670361	0.896551724137931	0.8885521774794531	1.2810735387820806	-0.1994430360931428
25	11.0	0.8193342786072867	0.9166666666666666	1.679908865456893	1.7442385026411793	1.0350715242375133
25	10.0	0.6164414002968975	1.0	1.5271898776880848	1.2700012695986789	0.7853981633974485
25	29.0	0.5952668584681513	0.90625	1.03903140705186	1.244511587100949	0.3764710160842144
25	65.0	0.5975743970855925	0.9154929577464789	0.9571166130935783	1.2471728623400264	0.320660615867932
25	23.0	0.13490812512398556	1.0	1.2324716784769765	1.0092262331793558	-0.7853981633974516
25	50.0	0.4795249925784049	0.9259259259259259	1.078024168903445	1.1395644881734184	-0.14902456982264944
25	5.0	0.0	1.0	1.9634954084322613	0.9999999996047153	-0.7853981633974483
25	38.0	0.3550559617095387	1.0	1.1770161688536003	1.0696959906119108	1.5707963267948966
25	14.0	0.6292889820590859	1.0	1.4353535174564	1.2867174554855634	-0.42512109547532756
25	20.0	0.8512279929989574	0.8695652173913043	2.0505050249377144	1.905502112442701	-1.1882999104394414
25	8.0	0.5773502691896258	1.0	1.7147432048155968	1.2247448709585762	0.0
25	25.0	0.863216012980476	0.9615384615384616	0.9805467826794212	1.9808462454738727	1.4960310797340681
25	5.0	0.0	1.0	1.9634954084322613	0.9999999996047153	-0.7853981633974483
25	8.0	0.5773502691896258	1.0	1.7147432048155968	1.2247448709585762	1.5707963267948966
25	88.0	0.8304304093396842	0.7394957983193278	0.464937946141522	1.7949377975021668	0.2134463613131044
25	33.0	0.43021416480827984	0.9166666666666666	1.1117124241806047	1.1077547939729577	-0.18056690048211985
25	48.0	0.3882490351126505	0.9411764705882353	1.0144100643074963	1.085123023760081	-1.0774968868348742
25	41.0	0.5801179536034718	0.9111111111111111	0.9096549190009641	1.2276981277097965	1.3965552501866794
25	19.0	0.8270355676885177	0.76	1.018128777872285	1.7788859131364976	-0.3046247029230958
25	22.0	0.7764980842417134	0.88	0.9879809077492894	1.5870002790679065	-1.4133378529014449
25	5.0	0.0	1.0	1.9634954084322613	0.9999999996047153	-0.7853981633974483
25	14.0	0.629288982059086	1.0	1.4353535174564	1.2867174554855634	1.145675231319569
25	143.0	0.8546141575963545	0.7258883248730964	0.46111497271697005	1.925804317316367	-0.4225400647093091
25	66.0	0.8648439298471485	0.8571428571428571	0.726016277017216	1.9918699352032196	-1.3491439542961
25	30.0	0.6142550153612015	0.9375	0.9857245032511555	1.2672543294767145	0.1893683903291643
25	30.0	0.3922789951136405	0.9375	1.0748600762605447	1.0871381609931883	0.9192491753817011
25	25.0	0.5078772048026179	1.0	1.2427484072721273	1.160861133543266	-0.600090411982657
25	70.0	0.8765310114804694	0.7692307692307693	0.5822071487957045	2.077510281662544	0.30888441412970424
25	22.0	0.8172731437819994	0.88	0.8796641183444425	1.7353564906021746	-0.009750536844951075
25	8.0	0.5773502691896258	1.0	1.7147432048155968	1.2247448709585762	0.0
25	27.0	0.5355009463832872	0.9642857142857143	1.100791856123204	1.1840840715020122	-0.5829522702549066
25	26.0	0.564621534151014	0.9629629629629629	1.1676138000673422	1.2116072850491113	-0.2955264622697349
25	78.0	0.8747053946065296	0.8571428571428571	0.7077996644944938	2.0633233788039025	-0.5226279044009814
25	17.0	0.5548080030140655	0.9444444444444444	1.2052043694774215	1.2019542623635386	-0.12248933156343211
25	5.0	0.0	1.0	1.9634954084322613	0.9999999996047153	-0.7853981633974483
25	24.0	0.5200383672673616	0.9230769230769231	1.0777973539083157	1.1707642805258602	0.3127425201196147
25	24.0	0.613212996501429	0.96	1.193038470981242	1.265954822228319	1.2381861997964958
25	17.0	0.5548080030140655	0.9444444444444444	1.2052043694774215	1.2019542623635386	0.12248933156343211
25	23.0	0.3839896028838194	0.9583333333333334	1.2324716784769767	1.0830277012930754	0.19739555984988066
25	22.0	0.6898605623642444	1.0	1.3175850953224137	1.3813256204910516	-0.5445663246200175
25	43.0	0.6063108607703692	0.9772727272727273	1.1267047410172173	1.2575014226239272	-1.424806594155744
25	27.0	0.6597980127807584	0.9642857142857143	1.2484780171976222	1.330772925863661	-0.6910785552851967
25	8.0	0.5773502691896258	1.0	1.7147432048155968	1.2247448709585762	0.0
25	31.0	0.7947199881036956	0.8611111111111112	0.9837561268389011	1.64751098118892	0.19842287288337276
25	5.0	0.0	1.0	1.9634954084322613	0.9999999996047153	-0.7853981633974483
25	5.0	0.0	1.0	1.9634954084322613	0.9999999996047153	-0.7853981633974483
25	27.0	0.6551715520251897	0.9	1.0308531674488532	1.3236615376319893	0.0
26	5.0	0.0	1.0	1.9634954084322613	0.9999999996047153	-0.7853981633974483
26	5.0	0.0	1.0	1.9634954084322613	0.9999999996047153	-0.7853981633974483
26	8.0	0.5773502691896258	1.0	1.7147432048155968	1.2247448709585762	1.5707963267948966
26	5.0	0.0	1.0	1.9634954084322613	0.9999999996047153	-0.7853981633974483
26	25.0	0.6584387794994806	1.0	1.2427484072721273	1.3286665433881761	-0.23371296427640292
26	12.0	0.7675786521898157	1.0	1.3716109116521276	1.5601724988106354	-0.6396697661585147
26	12.0	0.0	1.0	1.6170362533406015	0.9999999997388835	-0.7853981633974483
26	19.0	0.6607531922995762	0.95	1.2358490431078155	1.3322617741850573	0.36593894746906674
26	29.0	0.570173859541447	0.90625	0.9528670198094503	1.217249812702043	-0.2989237868960394
26	34.0	0.4915422120260748	0.9714285714285714	1.117154437017976	1.1482984369075278	-0.32805368738857404
26	5.0	0.0	1.0	1.9634954084322613	0.9999999996047153	-0.7853981633974483
26	5.0	0.0	1.0	1.9634954084322613	0.9999999996047153	-0.7853981633974483
26	79.0	0.7525977759534148	0.8681318681318682	0.7896984698792818	1.5186478236810819	-0.17801430443814392
26	14.0	0.629288982059086	1.0	1.4353535174564	1.2867174554855634	-0.4251210954753274
26	23.0	0.6648493387028181	1.0	1.2324716784769767	1.338728442940725	0.7227903736313261
26	8.0	0.5773502691896258	1.0	1.7147432048155968	1.2247448709585762	1.5707963267948966
26	5.0	0.0	1.0	1.9634954084322613	0.9999999996047153	-0.7853981633974483
26	63.0	0.6880196622684793	0.9130434782608695	0.943271147791009	1.3779949864586543	-0.3129382531297766
26	8.0	0.5773502691896258	1.0	1.7147432048155968	1.2247448709585762	0.0
26	22.0	0.5316095330711949	0.9166666666666666	1.1788859533258038	1.180652105139495	1.373400766945016
26	50.0	0.6454383940222779	0.9803921568627451	1.0566771503203087	1.3092221179206736	-0.7766876109503674
26	39.0	0.3140371465106645	0.975	1.1144338657249562	1.0532849519726266	0.14189705460416344
26	5.0	0.0	1.0	1.9634954084322613	0.9999999996047153	-0.7853981633974483
26	10.0	0.6164414002968975	1.0	1.5271898776880848	1.2700012695986789	-0.7853981633974485
26	10.0	0.6164414002968978	1.0	1.5271898776880848	1.2700012695986793	-0.7853981633974483
26	5.0	0.0	1.0	1.9634954084322613	0.9999999996047153	-0.7853981633974483
26	27.0	0.882966777165466	0.9	0.9929365491700187	2.1302181900037254	1.313815140895043
26	44.0	0.6681318558080351	0.7333333333333333	0.9762150350254248	1.3440085407920503	-1.4869080728531758
26	11.0	0.8193342786072867	0.9166666666666666	1.679908865456893	1.7442385026411793	0.5357248025573833
26	82.0	0.8535712532906651	0.7961165048543689	0.4979268332099824	1.9194737825269137	0.2359988939112771
26	45.0	0.665984212831176	0.9375	1.0947196532142134	1.3405439656682248	-0.7450770642676825
26	5.0	0.0	1.0	1.9634954084322613	0.9999999996047153	-0.7853981633974483
26	42.0	0.24708150320487676	0.9333333333333333	1.0765151380988869	1.0319973873120603	1.2649978046407648
26	16.0	0.7685222550084844	1.0	1.2898320915080566	1.5629321101350744	1.1397112994612835
26	8.0	0.816496580927726	1.0	3.141592653491618	1.7320508068617704	-0.7853981633974483
26	8.0	0.5773502691896258	1.0	1.7147432048155968	1.2247448709585762	0.0
26	15.0	0.5585038992742907	1.0	1.3312023204821648	1.2055427543669557	0.7853981633974483
26	142.0	0.8261421859254998	0.7932960893854749	0.5124065771681704	1.77474351480211	-0.341693268440928
26	75.0	0.8638190852942805	0.9036144578313253	0.7860151801049944	1.9849062498663117	-0.8729061205437878
26	27.0	0.5384480986570929	0.9310344827586207	1.13186185934836	1.1867201130461602	0.029270546102908555
26	28.0	0.30464400495850286	0.9333333333333333	1.1737826689538549	1.0499059254592906	-0.7028238246901352
26	24.0	0.5200383672673616	0.9230769230769231	1.0777973539083157	1.1707642805258602	-0.3127425201196146
26	115.0	0.9412768881465674	0.6927710843373494	0.34631382763910884	2.961772709333029	-0.18347237093590454
26	22.0	0.7174110782978428	0.88	0.9879809077492894	1.4354408581714748	-0.3106617997129074
26	20.0	0.567586589848995	1.0	1.300893729587174	1.2146038492348477	0.4539947456712583
26	80.0	0.8589231990907825	0.8888888888888888	0.8107534016609128	1.9527267462500881	-0.41921643553106674
26	21.0	0.31742033253447594	0.9545454545454546	1.1253002281746307	1.054535356206794	1.5707963267948966
26	18.0	0.538427007563365	0.9473684210526315	1.1708043566284567	1.1867011341897333	0.5837574225380303
26	5.0	0.0	1.0	1.9634954084322613	0.9999999996047153	-0.7853981633974483
26	27.0	0.2977348200534371	0.9642857142857143	1.2484780171976222	1.0475058411734692	0.4266274931268756
26	23.0	0.3839896028838194	0.9583333333333334	1.2324716784769767	1.0830277012930754	0.19739555984988066
26	17.0	0.2970442628930025	1.0	1.3704465972273105	1.0472698759465173	0.0
26	22.0	0.5128352561983233	0.9166666666666666	1.1788859533258038	1.16483994719059	1.5707963267948966
26	37.0	0.44694642014608243	0.9736842105263158	1.1460420591469267	1.1178670912408706	1.430133184721954
26	19.0	0.5207037318817048	1.0	1.3974662543833436	1.1713203006245	-0.7853981633974485
26	5.0	0.0	1.0	1.9634954084322613	0.9999999996047153	-0.7853981633974483
26	32.0	0.6743130509171512	0.9411764705882353	1.3414659073758342	1.354195888025229	-0.20256351252404656
26	5.0	0.0	1.0	1.9634954084322613	0.9999999996047153	-0.7853981633974483
26	24.0	0.8066944017632236	0.8571428571428571	0.9163139266212029	1.6921366605571369	0.36537401998124575
27	8.0	0.5773502691896258	1.0	1.7147432048155968	1.2247448709585762	1.5707963267948966
27	8.0	0.5773502691896258	1.0	1.7147432048155968	1.2247448709585762	0.0
27	5.0	0.0	1.0	1.9634954084322613	0.9999999996047153	-0.7853981633974483
27	20.0	0.567586589848995	1.0	1.300893729587174	1.2146038492348477	0.4539947456712583
27	5.0	0.0	1.0	1.9634954084322613	0.9999999996047153	-0.7853981633974483
27	12.0	0.0	1.0	1.6170362533406015	0.9999999997388835	-0.7853981633974483
27	17.0	0.2970442628930025	1.0	1.3704465972273105	1.0472698759465173	0.0
27	31.0	0.5825752733157487	0.9393939393939394	1.1106887454692296	1.2303501491654985	-0.3489020919053031
27	5.0	0.0	1.0	1.9634954084322613	0.9999999996047153	-0.7853981633974483
27	36.0	0.308487615721439	0.972972972972973	1.2127771900152051	1.051272273789457	-1.249045772398255
27	75.0	0.7145771140650118	0.8928571428571429	0.7600813140571057	1.4294767371402952	-0.1984212794495477
27	12.0	0.7675786521898157	1.0	1.3716109116521276	1.5601724988106354	-0.9311265606363819
27	5.0	0.0	1.0	1.9634954084322613	0.9999999996047153	-0.7853981633974483
27	16.0	0.7951037581998829	0.8888888888888888	1.072436143875592	1.6488768684441755	1.3810642427920927
27	5.0	0.0	1.0	1.9634954084322613	0.9999999996047153	-0.7853981633974483
27	21.0	0.832737882501079	1.0	1.1253002281746307	1.8061384001904726	0.7853981633974483
27	60.0	0.5897033030955804	0.8955223880597015	0.8834922582402264	1.238206134404697	-0.2587506894437535
27	5.0	0.0	1.0	1.9634954084322613	0.9999999996047153	-0.7853981633974483
27	23.0	0.13490812512398556	1.0	1.2324716784769765	1.0092262331793558	-0.7853981633974516
27	49.0	0.5192042029147289	0.9607843137254902	1.1096601173124316	1.170069320087844	-0.48654264520660995
27	38.0	0.552271823684145	0.926829268292683	1.111429517459539	1.1995238838103326	1.2316620217455116
27	5.0	0.0	1.0	1.9634954084322613	0.9999999996047153	-0.7853981633974483
27	16.0	0.6813851438692469	1.0	1.2898320915080566	1.3662601017751796	0.0
27	29.0	0.38921953270691917	0.8529411764705882	2.0559368655791306	1.0856053864654767	1.2452579660726564
27	20.0	0.7621034119498135	0.9090909090909091	1.071714503023458	1.5445081245559955	-0.5957699745157453
27	5.0	0.0	1.0	1.9634954084322613	0.9999999996047153	-0.7853981633974483
27	34.0	0.6777225304490405	0.9444444444444444	1.0531197300269055	1.359956318109627	0.04308410665508139
27	26.0	0.9238631547153205	0.8125	0.7917804601918579	2.612855980714033	1.3008317467880384
27	10.0	0.6164414002968978	1.0	1.5271898776880848	1.2700012695986793	0.7853981633974483
27	84.0	0.7798241037761497	0.7777777777777778	0.5809130264069224	1.5974474173361577	0.21206325136106977
27	46.0	0.6269830558782928	0.9387755102040817	1.0635183109480795	1.2836428467180607	-0.6959715042600744
27	31.0	0.3389804402588612	0.96875	1.1106887454692296	1.0629326028927744	-1.044142033884504
27	21.0	0.5216405309573009	1.0	1.2165954957749225	1.1721057013476284	-0.7853981633974481
27	20.0	0.8329653082446993	0.9090909090909091	1.0206145977760157	1.8072554256385336	1.4428467636556161
27	14.0	0.6292889820590859	1.0	1.4353535174564	1.2867174554855634	1.1456752313195693
27	5.0	0.0	1.0	1.9634954084322613	0.9999999996047153	-0.7853981633974483
27	147.0	0.862158623516314	0.7819148936170213	0.5615384460627468	1.973794175259607	-0.28328869432708154
27	45.0	0.4276645561170472	0.9183673469387755	1.0947196532142134	1.1062711586365577	-1.0478268924770429
27	30.0	0.5732668962903545	0.9375	1.0748600762605447	1.2204517947890328	-0.40568317530450204
27	5.0	0.0	1.0	1.9634954084322613	0.9999999996047153	-0.7853981633974483
27	24.0	0.8721089107537615	0.8275862068965517	1.0060994305318756	2.043686619729191	-0.5392610893690164
27	28.0	0.30464400495850286	0.9333333333333333	1.1737826689538549	1.0499059254592906	0.7028238246901352
27	80.0	0.8994856207515478	0.7619047619047619	0.578174990930293	2.28858948041439	0.09977065902575237
27	14.0	0.6292889820590859	1.0	1.4353535174564	1.2867174554855634	1.1456752313195693
27	20.0	0.567586589848995	1.0	1.300893729587174	1.2146038492348477	1.1168015811236383
27	26.0	0.4760065949973939	1.0	1.2924583435630121	1.137085025981484	-0.7853981633974478
27	80.0	0.8781009928298457	0.8163265306122449	0.7493544061735339	2.0899718884268443	-0.4697524159869571
27	17.0	0.2970442628930025	1.0	1.3704465972273105	1.0472698759465173	0.0
27	17.0	0.2970442628930025	1.0	1.3704465972273105	1.0472698759465173	0.0
27	29.0	0.43464716750129434	1.0	1.2157034785593497	1.1103698507648578	1.5195064005857493
27	8.0	0.5773502691896258	1.0	1.7147432048155968	1.2247448709585762	1.5707963267948966
27	16.0	0.3370999312316211	0.9411764705882353	1.289832091508057	1.0621700088470545	-0.3217505543966422
27	25.0	0.6584387794994806	1.0	1.2427484072721273	1.3286665433881761	0.23371296427640292
27	24.0	0.0	1.0	1.2860574036281498	0.9999999998194212	-0.7853981633974483
27	45.0	0.7488798708089023	0.9574468085106383	1.0190756179399878	1.5089652805099327	0.4234506899719818
27	25.0	0.5417573775069718	0.9615384615384616	1.2427484072721269	1.1897185727182384	-0.5701657769802944
27	5.0	0.0	1.0	1.9634954084322613	0.9999999996047153	-0.7853981633974483
27	5.0	0.0	1.0	1.9634954084322613	0.9999999996047153	-0.7853981633974483
27	28.0	0.6490238722619891	0.9655172413793104	1.0690329143914032	1.3144611038174385	-0.5193031864160204
27	5.0	0.0	1.0	1.9634954084322613	0.9999999996047153	-0.7853981633974483
28	8.0	0.5773502691896258	1.0	1.7147432048155968	1.2247448709585762	0.0
28	5.0	0.0	1.0	1.9634954084322613	0.9999999996047153	-0.7853981633974483
28	11.0	0.7559289460184544	1.0	1.4822832322288846	1.527525231134877	1.5707963267948966
28	5.0	0.0	1.0	1.9634954084322613	0.9999999996047153	-0.7853981633974483
28	10.0	0.6164414002968978	1.0	1.5271898776880848	1.2700012695986793	-0.7853981633974483
28	20.0	0.0	0.8333333333333334	1.071714503023458	0.9999999998053752	-0.7853981633974483
28	11.0	0.8193342786072867	0.9166666666666666	1.679908865456893	1.7442385026411793	-1.0350715242375133
28	22.0	0.4491186673637602	1.0	1.3175850953224137	1.1192291080416106	1.5707963267948966
28	21.0	0.6874877446571902	1.0	1.2576948637168497	1.3770387439677028	-0.5712250158240072
28	8.0	0.5773502691896258	1.0	1.7147432048155968	1.2247448709585762	1.5707963267948966
28	36.0	0.16188097705954424	0.9473684210526315	1.115067949440253	1.013366003138449	0.0
28	5.0	0.0	1.0	1.9634954084322613	0.9999999996047153	-0.7853981633974483
28	68.0	0.8318910361438007	0.9066666666666666	0.8450689169475535	1.8019998291633474	-0.26392062388126125
28	10.0	0.6164414002968975	1.0	1.5271898776880848	1.2700012695986789	-0.7853981633974485
28	14.0	0.629288982059086	1.0	1.4353535174564	1.2867174554855634	1.145675231319569
28	5.0	0.0	1.0	1.9634954084322613	0.9999999996047153	-0.7853981633974483
28	22.0	0.7138291556755502	0.9166666666666666	1.0609882177938903	1.4279189069296543	1.1099824406026466
28	66.0	0.7319918186090882	0.8571428571428571	0.7790914037577336	1.4677532677416958	-0.12557206913506758
28	12.0	0.7675786521898157	1.0	1.3716109116521276	1.5601724988106354	0.6396697661585147
28	15.0	0.7953324832160724	0.9375	1.3312023204821648	1.6496928623178708	1.1051593383713707
28	55.0	0.4507867606107766	0.9649122807017544	1.058217469212381	1.1202829057384118	-0.2166635521007266
28	24.0	0.613212996501429	0.96	1.193038470981242	1.265954822228319	1.2381861997964958
28	39.0	0.41530014054349723	1.0	1.2376286757005535	1.0992822874538064	0.7853981633974483
28	14.0	0.629288982059086	1.0	1.4353535174564	1.2867174554855634	-0.4251210954753274
28	24.0	0.5977022109367115	0.9230769230769231	1.3903948523141971	1.2473210709536136	-1.4639269119465987
28	23.0	0.6205262987566895	0.92	1.0328891308288026	1.275208258357738	0.45851350824740195
28	5.0	0.0	1.0	1.9634954084322613	0.9999999996047153	-0.7853981633974483
28	37.0	0.6595631000785602	0.9736842105263158	1.0821813722632354	1.3304078582814014	-0.1206267573975026
28	29.0	0.9036184638417564	0.8529411764705882	0.8481962106928062	2.334603453730369	1.0396000620684993
28	16.0	0.5773502691896258	1.0	1.4796776500065523	1.2247448710854028	0.0
28	87.0	0.8386957560438886	0.7767857142857143	0.5948685116045357	1.8362092301597253	0.2081429234556581
28	8.0	0.5773502691896258	1.0	1.7147432048155968	1.2247448709585762	0.0
28	39.0	0.5012070146962636	0.9512195121951219	1.1406776626558426	1.1556319457904318	-0.8416935790959496
28	5.0	0.0	1.0	1.9634954084322613	0.9999999996047153	-0.7853981633974483
28	37.0	0.8332810179623625	0.9024390243902439	0.8528369341830233	1.808810015719204	1.472945192604251
28	19.0	0.8175137975713466	0.9047619047619048	1.0181287778722852	1.736385397486417	-1.2406683397692282
28	8.0	0.5773502691896258	1.0	1.7147432048155968	1.2247448709585762	1.5707963267948966
28	15.0	0.5585038992742907	1.0	1.3312023204821648	1.2055427543669557	0.7853981633974483
28	147.0	0.8374039728893331	0.7777777777777778	0.5099980031228146	1.8295433719758467	-0.33299223076005763
28	31.0	0.5597658717535343	0.96875	1.2158780105224816	1.2067809322245806	0.2047960520982636
28	74.0	0.8817373051965766	0.891566265060241	0.7603899034805633	2.119808440630685	1.536112741132362
28	25.0	0.6161595616876014	0.9259259259259259	1.122705576987829	1.2696456195973744	0.24497866312686406
28	23.0	0.3839896028838194	0.9583333333333334	1.2324716784769767	1.0830277012930754	-0.19739555984988066
28	81.0	0.8063407539750953	0.9	0.7835848335482213	1.6907564053210429	0.2751130405262975
28	22.0	0.7984628652451923	0.9166666666666666	1.0936185983994715	1.6610079935197952	-0.2506454345534852
28	29.0	0.8341178568490168	0.8529411764705882	0.9528670198094503	1.812953067350311	-0.46572162390826066
28	25.0	0.46753053284109647	0.9615384615384616	1.2427484072721269	1.1312512504513352	-0.487780288168085
28	76.0	0.8418169110631217	0.8539325842696629	0.6599411497473286	1.8526643549592625	-0.6046732467385711
28	22.0	0.5316095330711949	0.9166666666666666	1.1788859533258038	1.180652105139495	-0.1973955598498807
28	16.0	0.6813851438692469	1.0	1.2898320915080566	1.3662601017751796	0.0
28	28.0	0.1904761904761901	1.0	1.294717943760497	1.0186496249796573	0.0
28	10.0	0.6164414002968975	1.0	1.5271898776880848	1.2700012695986789	-0.7853981633974485
28	17.0	0.7071067811865475	1.0	1.3704465972273105	1.4142135620086604	0.7853981633974483
28	23.0	0.3839896028838194	0.9583333333333334	1.2324716784769767	1.0830277012930754	-0.19739555984988066
28	30.0	0.8963212253785793	0.7317073170731707	0.9857245032511555	2.255272991957882	1.176850364887878
28	43.0	0.7494224660740904	0.9347826086956522	1.0240827473359524	1.5103638584088823	0.6581176476587064
28	25.0	0.6307093473323128	0.9259259259259259	1.0480202401373704	1.2886279951267647	-1.4690973824322195
28	5.0	0.0	1.0	1.9634954084322613	0.9999999996047153	-0.7853981633974483
28	5.0	0.0	1.0	1.9634954084322613	0.9999999996047153	-0.7853981633974483
28	8.0	0.5773502691896258	1.0	1.7147432048155968	1.2247448709585762	0.0
28	5.0	0.0	1.0	1.9634954084322613	0.9999999996047153	-0.7853981633974483
28	26.0	0.5963595007290684	0.8666666666666667	0.9926734205063033	1.2457683182515795	-0.05202660784377149
29	5.0	0.0	1.0	1.9634954084322613	0.9999999996047153	-0.7853981633974483
29	5.0	0.0	1.0	1.9634954084322613	0.9999999996047153	-0.7853981633974483
29	11.0	0.7559289460184544	1.0	1.4822832322288846	1.527525231134877	1.5707963267948966
29	5.0	0.0	1.0	1.9634954084322613	0.9999999996047153	-0.7853981633974483
29	10.0	0.6164414002968978	1.0	1.5271898776880848	1.2700012695986793	0.7853981633974483
29	19.0	0.5542372434675269	0.95	1.2358490431078155	1.2014050522509192	-0.8840959433223887
29	10.0	0.6164414002968978	1.0	1.5271898776880848	1.2700012695986793	-0.7853981633974483
29	19.0	0.5207037318817048	1.0	1.3974662543833436	1.1713203006245	0.7853981633974485
29	27.0	0.5829361303655317	0.9310344827586207	1.13186185934836	1.2307419950798755	0.049536085899203594
29	12.0	0.556348640264187	1.0	1.3716109116521276	1.2034433352934202	0.0
29	34.0	0.32524771452368273	0.9444444444444444	1.1454006794588047	1.0574973453792353	-0.0398017553991032
29	66.0	0.8257198035435452	0.868421052631579	0.7409856808139531	1.7727966253813585	-0.27353846483136224
29	10.0	0.6164414002968975	1.0	1.5271898776880848	1.2700012695986789	0.7853981633974485
29	23.0	0.520483438769616	0.9583333333333334	1.0035643198932547	1.1711360435463438	0.0
29	13.0	0.7296608671767802	0.9285714285714286	1.3328282662095143	1.4623962400764594	-1.2253247127936957
29	63.0	0.7634387338826023	0.9264705882352942	0.8575082884959163	1.5482746176952393	-0.2957574037293195
29	15.0	0.8215011156099433	0.9375	1.2092175857888032	1.7537493618863083	0.4173427841951494
29	5.0	0.0	1.0	1.9634954084322613	0.9999999996047153	-0.7853981633974483
29	51.0	0.5423261445466406	0.9622641509433962	1.0995846522815136	1.1902380712629843	0.0
29	21.0	0.0	1.0	1.4149067216806128	0.9999999998035237	-0.7853981633974483
29	37.0	0.5105934502750374	0.925	1.0006015425427757	1.1630310585982264	-0.4527728045706235
29	12.0	0.556348640264187	1.0	1.3716109116521276	1.2034433352934202	0.0
29	29.0	0.5692714747442461	0.90625	0.9769594030678042	1.2163236260351382	1.4984413334415212
29	22.0	0.4491186673637602	1.0	1.3175850953224137	1.1192291080416106	0.0
29	30.0	0.4541475531146237	1.0	1.2576242881648443	1.1224270663397542	0.0
29	5.0	0.0	1.0	1.9634954084322613	0.9999999996047153	-0.7853981633974483
29	16.0	0.5773502691896258	1.0	1.4796776500065523	1.2247448710854028	0.0
29	45.0	0.8086815635402509	0.8823529411764706	0.8658142929919481	1.6999671632895659	-1.2748852306498797
29	24.0	0.8702641023041208	1.0	1.0777973539083157	2.030104763315684	0.8505038848796465
29	40.0	0.5244317606436785	0.975609756097561	1.1699258078521464	1.1744636623353693	-1.3211714555051817
29	29.0	0.6516463616838581	0.9354838709677419	1.1072126613339535	1.318351725694352	0.5539802029637607
29	43.0	0.709287422599141	0.8958333333333334	0.9271007852569627	1.418601911438328	1.479165501107905
29	14.0	0.7644707871564383	0.875	1.6002127302608156	1.5512092053196387	1.5707963267948966
29	16.0	0.7675187764681328	0.8	1.134309994802279	1.559997996403586	1.5707963267948966
29	5.0	0.0	1.0	1.9634954084322613	0.9999999996047153	-0.7853981633974483
29	14.0	0.629288982059086	1.0	1.4353535174564	1.2867174554855634	0.4251210954753274
29	98.0	0.8708964687375078	0.8099173553719008	0.6521380774855735	2.034726595273176	-1.0860590232443081
29	5.0	0.0	1.0	1.9634954084322613	0.9999999996047153	-0.7853981633974483
29	67.0	0.8141694996890325	0.881578947368421	0.8027916810802475	1.7222752923472633	1.1840478873796898
29	33.0	0.5989056837636899	0.9166666666666666	1.022145620320232	1.248720733918882	-0.8852751864189062
29	27.0	0.40804356301730577	0.9642857142857143	1.2484780171976222	1.0953352906030722	0.13963526624323602
29	19.0	0.5207037318817048	1.0	1.3974662543833436	1.1713203006245	-0.7853981633974485
29	34.0	0.5632374256016509	0.9714285714285714	1.0281982982971465	1.2102213754228361	-0.9954810436799748
29	70.0	0.8662609046016767	0.8235294117647058	0.6556851054018421	2.001633818938373	0.2878482297152576
29	24.0	0.4208127057650868	0.96	1.1930384709812418	1.1023565090127112	0.7378150601204653
29	24.0	0.6844983545335459	0.96	1.1930384709812418	1.371715007252287	0.12848219525827845
29	28.0	0.6201736729460422	1.0	1.294717943760497	1.2747548781547935	-0.7853981633974483
29	70.0	0.897704813931684	0.8536585365853658	0.6957826241057833	2.2696457232715224	-0.5937857411183438
29	27.0	0.7327846357721401	0.8709677419354839	1.054798416921366	1.4695927235700696	-1.070173971191002
29	16.0	0.5773502691896258	1.0	1.4796776500065523	1.2247448710854028	0.0
29	24.0	0.5090299666060927	0.9230769230769231	1.1930384709812418	1.1617791418804866	-0.7180375863280025
29	10.0	0.6164414002968978	1.0	1.5271898776880848	1.2700012695986793	0.7853981633974483
29	15.0	0.5585038992742907	1.0	1.3312023204821648	1.2055427543669557	0.7853981633974483
29	12.0	0.7675786521898157	1.0	1.3716109116521276	1.5601724988106354	0.9311265606363819
29	5.0	0.0	1.0	1.9634954084322613	0.9999999996047153	-0.7853981633974483
29	21.0	0.0	1.0	1.4149067216806128	0.9999999998035237	-0.7853981633974483
29	23.0	0.537185456668017	0.9583333333333334	1.143328534690357	1.185586833533356	-1.120901229559843
29	35.0	0.7898095544711492	0.9722222222222222	1.084093839733579	1.630384746348319	0.6091445222231651
29	8.0	0.5773502691896258	1.0	1.7147432048155968	1.2247448709585762	1.5707963267948966
29	22.0	0.4491186673637602	1.0	1.3175850953224137	1.1192291080416106	1.5707963267948966
29	5.0	0.0	1.0	1.9634954084322613	0.9999999996047153	-0.7853981633974483
29	5.0	0.0	1.0	1.9634954084322613	0.9999999996047153	-0.7853981633974483
29	5.0	0.0	1.0	1.9634954084322613	0.9999999996047153	-0.7853981633974483
29	27.0	0.6385739346309321	1.0	1.2484780171976226	1.2994430298750406	0.0
30	5.0	0.0	1.0	1.9634954084322613	0.9999999996047153	-0.7853981633974483
30	5.0	0.0	1.0	1.9634954084322613	0.9999999996047153	-0.7853981633974483
30	5.0	0.0	1.0	1.9634954084322613	0.9999999996047153	-0.7853981633974483
30	8.0	0.5773502691896258	1.0	1.7147432048155968	1.2247448709585762	1.5707963267948966
30	12.0	0.0	1.0	1.6170362533406015	0.9999999997388835	-0.7853981633974483
30	8.0	0.5773502691896258	1.0	1.7147432048155968	1.2247448709585762	0.0
30	17.0	0.5548080030140655	0.9444444444444444	1.2052043694774215	1.2019542623635386	-0.12248933156343211
30	22.0	0.12230994980165462	0.9166666666666666	1.1788859533258038	1.007564844318304	-0.5880026035475614
30	20.0	0.5860711545377085	0.9523809523809523	1.1586623769284976	1.234172372862615	0.5857877786098219
30	10.0	0.6164414002968978	1.0	1.5271898776880848	1.2700012695986793	0.7853981633974483
30	38.0	0.47900583179165745	0.95	1.111429517459539	1.1391964572693514	-0.2387785336916054
30	65.0	0.8547147462426771	0.8666666666666667	0.7788277503017326	1.926418628978735	-0.3138242427004297
30	12.0	0.0	1.0	1.6170362533406015	0.9999999997388835	-0.7853981633974483
30	23.0	0.7454587689579169	0.9583333333333334	1.143328534690357	1.5002586263995425	0.19890441984905613
30	5.0	0.0	1.0	1.9634954084322613	0.9999999996047153	-0.7853981633974483
30	69.0	0.706965030448712	0.8961038961038961	0.8267556118587623	1.4139301743426065	-0.21469598294517392
30	17.0	0.9104174944771027	0.85	1.7429292711970565	2.4172649457204933	0.5072331482560541
30	23.0	0.13490812512398556	1.0	1.2324716784769765	1.0092262331793558	-0.7853981633974516
30	54.0	0.7211163190149391	0.9642857142857143	1.0195257983444663	1.443388822022549	-0.6709356651396439
30	37.0	0.5112405041034876	0.925	1.0821813722632354	1.1635514811499448	-0.44338191940490956
30	12.0	0.7675786521898157	1.0	1.3716109116521276	1.5601724988106354	-0.6396697661585147
30	36.0	0.6979004431401206	0.9230769230769231	0.9735582576091871	1.396268193238722	-1.4395946140971692
30	19.0	0.7929839765675766	0.9047619047619048	1.0181287778722852	1.641382560187687	-0.35973956971004595
30	5.0	0.0	1.0	1.9634954084322613	0.9999999996047153	-0.7853981633974483
30	32.0	0.6285624995648225	1.0	1.1465174146779145	1.2857451973337668	0.22173252103312258
30	8.0	0.5773502691896258	1.0	1.7147432048155968	1.2247448709585762	0.0
30	14.0	0.629288982059086	1.0	1.4353535174564	1.2867174554855634	-1.145675231319569
30	55.0	0.7823246280707268	0.9322033898305084	0.9101839956888607	1.6054690889138705	-1.3441131247103326
30	10.0	0.6164414002968975	1.0	1.5271898776880848	1.2700012695986789	0.7853981633974485
30	41.0	0.22447019066716792	0.9318181818181818	1.134163527744976	1.026187319267433	-0.7144496360953648
30	49.0	0.8938812474161271	0.8448275862068966	0.7336553371707846	2.23063010838849	0.4669533279251224
30	5.0	0.0	1.0	1.9634954084322613	0.9999999996047153	-0.7853981633974483
30	31.0	0.4524682789019463	0.96875	1.2158780105224822	1.1213521736455911	-1.1204591821106962
30	18.0	0.5866857344558971	0.9473684210526315	1.3239153988894836	1.2348503914180167	-1.0195155297925498
30	42.0	0.8125082379384226	0.8571428571428571	0.8080933401258182	1.7154138415492135	-1.5561254860442597
30	5.0	0.0	1.0	1.9634954084322613	0.9999999996047153	-0.7853981633974483
30	19.0	0.7643848918712646	0.95	1.1379144005057211	1.550964178307312	0.03020513820886099
30	96.0	0.9353860350890519	0.7007299270072993	0.5115404644622737	2.8278280800954625	-0.25497728077385906
30	61.0	0.9439505134762279	0.7721518987341772	0.5901070968696484	3.029504334759901	-0.608909612501517
30	30.0	0.3875250428935265	0.967741935483871	1.1453924082765035	1.084764382048449	0.23431754940888497
30	71.0	0.8761867475160994	0.8352941176470589	0.7440943704993946	2.0748103309117676	1.3328742808202527
30	27.0	0.7300911518610806	0.9642857142857143	1.13186185934836	1.463379431371079	-0.06898048930625242
30	86.0	0.8021900992964252	0.8686868686868687	0.621538115250065	1.6748491136009576	0.3414181138570561
30	28.0	0.8481593163147848	0.8	1.1737826689538549	1.8877141085467357	-0.6104561876556561
30	28.0	0.30464400495850286	0.9333333333333333	1.1737826689538549	1.0499059254592906	0.7028238246901352
30	29.0	0.6693392169457625	0.9354838709677419	1.137434267908128	1.3459730272577657	0.20000038129606623
30	81.0	0.8804566187628147	0.8617021276595744	0.7350227285135128	2.109140799051319	-0.5340670815401328
30	17.0	0.2970442628930021	1.0	1.3704465972273105	1.0472698759465173	1.5707963267948966
30	24.0	0.8313881419671857	0.8	0.8792267751194284	1.7995575662098722	1.5433847978626574
30	23.0	0.13490812512398556	1.0	1.2324716784769765	1.0092262331793558	0.7853981633974516
30	8.0	0.5773502691896258	1.0	1.7147432048155968	1.2247448709585762	0.0
30	12.0	0.0	1.0	1.6170362533406015	0.9999999997388835	-0.7853981633974483
30	5.0	0.0	1.0	1.9634954084322613	0.9999999996047153	-0.7853981633974483
30	23.0	0.13490812512398556	1.0	1.2324716784769765	1.0092262331793558	-0.7853981633974516
30	15.0	0.7861513777574233	0.8823529411764706	1.2092175857888032	1.6180339882787227	-0.5535743588970452
30	42.0	0.7366323976684367	0.9333333333333333	1.0217383429999325	1.4786482566229968	0.44907680227976077
30	22.0	0.6898605623642444	1.0	1.3175850953224137	1.3813256204910516	1.0262300021748791
30	23.0	0.5354215605674392	0.92	1.0328891308288026	1.184013508044209	-0.7156781348517798
30	8.0	0.5773502691896258	1.0	1.7147432048155968	1.2247448709585762	1.5707963267948966
30	27.0	0.7283698582158598	1.0	1.2484780171976222	1.4594616171361727	-0.3444621941074307
30	5.0	0.0	1.0	1.9634954084322613	0.9999999996047153	-0.7853981633974483
30	8.0	0.5773502691896258	1.0	1.7147432048155968	1.2247448709585762	1.5707963267948966
31	5.0	0.0	1.0	1.9634954084322613	0.9999999996047153	-0.7853981633974483
31	8.0	0.5773502691896258	1.0	1.7147432048155968	1.2247448709585762	1.5707963267948966
31	10.0	0.6164414002968978	1.0	1.5271898776880848	1.2700012695986793	0.7853981633974483
31	10.0	0.6164414002968978	1.0	1.5271898776880848	1.2700012695986793	0.7853981633974483
31	19.0	0.6540659410912816	0.95	1.235849043107815	1.321986222516533	0.431085027333613
31	18.0	0.5866857344558971	0.9473684210526315	1.3239153988894836	1.2348503914180167	0.5512807970023469
31	10.0	0.6164414002968978	1.0	1.5271898776880848	1.2700012695986793	-0.7853981633974483
31	5.0	0.0	1.0	1.9634954084322613	0.9999999996047153	-0.7853981633974483
31	12.0	0.7675786521898157	1.0	1.3716109116521276	1.5601724988106354	-0.9311265606363819
31	38.0	0.43481713709751285	0.9743589743589743	1.111429517459539	1.1104710216246716	-0.5706825936100132
31	62.0	0.8318706843682936	0.8985507246376812	0.8438970458213778	1.8019007706258423	-0.20020088620566534
31	14.0	0.629288982059086	1.0	1.4353535174564	1.2867174554855634	1.145675231319569
31	19.0	0.5542372434675269	0.95	1.2358490431078155	1.2014050522509192	0.686700383472508
31	67.0	0.4682227203295919	0.9178082191780822	0.9481598945890519	1.131720390474925	-0.33927093707843947
31	8.0	0.5773502691896258	1.0	1.7147432048155968	1.2247448709585762	1.5707963267948966
31	8.0	0.816496580927726	1.0	3.141592653491618	1.7320508068617704	-0.7853981633974483
31	22.0	0.3336970359328848	0.9166666666666666	1.1788859533258038	1.060804941953639	0.7853981633974478
31	52.0	0.5691923040629109	0.9122807017543859	0.9386558139216177	1.2162425378975656	-0.23267499534645805
31	34.0	0.31867961279040097	0.918918918918919	1.1454006794588047	1.0550053493220635	-0.27173879735652107
31	12.0	0.0	1.0	1.6170362533406015	0.9999999997388835	-0.7853981633974483
31	24.0	0.7538696182089357	0.9230769230769231	1.0060994305318756	1.522014306595912	1.452236187432565
31	21.0	0.851872592384836	0.9130434782608695	0.9430726846697763	1.9093112725803496	-0.45979022777828044
31	5.0	0.0	1.0	1.9634954084322613	0.9999999996047153	-0.7853981633974483
31	45.0	0.7695762449259049	0.7894736842105263	0.8122983005090922	1.5660359778121888	1.524300535092372
31	5.0	0.0	1.0	1.9634954084322613	0.9999999996047153	-0.7853981633974483
31	8.0	0.5773502691896258	1.0	1.7147432048155968	1.2247448709585762	0.0
31	90.0	0.84798829496495	0.8108108108108109	0.6387919616056082	1.8867392176133797	0.17308091266368458
31	39.0	0.1286180282377184	0.9512195121951219	1.0788384776110747	1.0083753554982577	-0.46364760900080826
31	49.0	0.939733410911425	0.7313432835820896	0.5302480052978911	2.924762936342307	0.8954333599572167
31	34.0	0.7751864659751823	0.9444444444444444	0.9715577290935519	1.5829484957152475	-0.8714935706589179
31	5.0	0.0	1.0	1.9634954084322613	0.9999999996047153	-0.7853981633974483
31	5.0	0.0	1.0	1.9634954084322613	0.9999999996047153	-0.7853981633974483
31	12.0	0.556348640264187	1.0	1.3716109116521276	1.2034433352934202	0.0
31	60.0	0.5497717140433943	0.9090909090909091	1.0181265851363883	1.1971532440673076	-0.6057962843172777
31	46.0	0.9094024986575664	0.8518518518518519	1.0417217427830987	2.404324858119183	-0.3514614559577403
31	78.0	0.7475661533063048	0.8041237113402062	0.6296247455991254	1.5055992679608994	1.5464213632483563
31	29.0	0.6824660263812057	0.90625	1.1374342679081286	1.3681438076659147	0.2614776188821733
31	18.0	0.7016017894218636	0.9	1.0427961392356477	1.4033723832679843	0.2864830714443531
31	5.0	0.0	1.0	1.9634954084322613	0.9999999996047153	-0.7853981633974483
31	36.0	0.7194671314051841	0.8780487804878049	0.8573716024207974	1.4398298879266909	-0.9033773080135236
31	90.0	0.8169092392630266	0.8035714285714286	0.5922698379408623	1.733804671169885	0.2689455534493635
31	25.0	0.7207210994981713	0.8064516129032258	0.954493673563753	1.4425327934754253	-0.21415024768413998
31	25.0	0.46753053284109647	0.9615384615384616	1.2427484072721269	1.1312512504513352	1.0830160386268115
31	30.0	0.6187753851120513	0.967741935483871	1.1766561392153054	1.2729643370212502	0.2052531000779354
31	78.0	0.866619982878767	0.8863636363636364	0.8290334614862901	2.0041335581284128	-0.4957586525700489
31	26.0	0.29170515808122227	0.9285714285714286	1.2022380906347474	1.0454692496641724	0.1798534997924789
31	21.0	0.5477513924636708	0.9545454545454546	1.1253002281746307	1.1952555777224698	0.0223731157273078
31	37.0	0.9205338229939435	0.7708333333333334	0.6491233051807775	2.55975181581358	-0.3319238407656757
31	10.0	0.6164414002968975	1.0	1.5271898776880848	1.2700012695986789	-0.7853981633974485
31	10.0	0.6164414002968975	1.0	1.5271898776880848	1.2700012695986789	0.7853981633974485
31	5.0	0.0	1.0	1.9634954084322613	0.9999999996047153	-0.7853981633974483
31	22.0	0.537318610054862	1.0	1.3175850953224137	1.185706066369285	0.0
31	20.0	0.7720103626247512	1.0	1.197804632111285	1.5732919384275104	0.0
31	34.0	0.5107680466907042	0.8947368421052632	0.9944369366743244	1.1631713520198863	-0.9573827232591289
31	10.0	0.6164414002968978	1.0	1.5271898776880848	1.2700012695986793	-0.7853981633974483
31	26.0	0.4760065949973939	1.0	1.2924583435630121	1.137085025981484	-0.7853981633974478
31	5.0	0.0	1.0	1.9634954084322613	0.9999999996047153	-0.7853981633974483
31	10.0	0.8703882797784892	0.8333333333333334	1.238964388257786	2.031009600356163	0.46364760900080615
31	5.0	0.0	1.0	1.9634954084322613	0.9999999996047153	-0.7853981633974483
31	28.0	0.5459024762389723	0.9655172413793104	1.1737826689538549	1.1935328773049227	0.08204774595835779
32	8.0	0.5773502691896258	1.0	1.7147432048155968	1.2247448709585762	1.5707963267948966
32	8.0	0.5773502691896258	1.0	1.7147432048155968	1.2247448709585762	1.5707963267948966
32	5.0	0.0	1.0	1.9634954084322613	0.9999999996047153	-0.7853981633974483
32	10.0	0.6164414002968975	1.0	1.5271898776880848	1.2700012695986789	-0.7853981633974485
32	19.0	0.5207037318817048	1.0	1.3974662543833436	1.1713203006245	-0.7853981633974485
32	19.0	0.6193817829101054	1.0	1.235849043107815	1.2737394206863353	-0.3511284657545034
32	15.0	0.5585038992742908	1.0	1.3312023204821648	1.2055427543669561	0.7853981633974485
32	10.0	0.6164414002968975	1.0	1.5271898776880848	1.2700012695986789	0.7853981633974485
32	34.0	0.6277433712160546	1.0	1.2503645433992823	1.2846529313859494	-0.48988171474623315
32	63.0	0.8783359161927606	0.84	0.7436781581323821	2.0918578708491107	-0.2983803882093535
32	12.0	0.0	1.0	1.6170362533406015	0.9999999997388835	-0.7853981633974483
32	24.0	0.683668402779203	0.96	1.0777973539083157	1.3702519601568757	0.16417193272373146
32	8.0	0.5773502691896258	1.0	1.7147432048155968	1.2247448709585762	1.5707963267948966
32	64.0	0.6818026515541181	0.9142857142857143	0.9582437056924534	1.3669864362292126	-0.3480904682408039
32	10.0	0.6164414002968978	1.0	1.5271898776880848	1.2700012695986793	0.7853981633974483
32	11.0	0.8193342786072867	0.9166666666666666	1.679908865456893	1.7442385026411793	0.5357248025573833
32	22.0	0.4491186673637602	1.0	1.3175850953224137	1.1192291080416106	1.5707963267948966
32	54.0	0.620007510261294	0.9473684210526315	1.0589905252954273	1.2745414953148453	-0.5914634882066813
32	40.0	0.6232044438607587	0.9302325581395349	1.0252525124751304	1.278675966297009	-0.9743394016117318
32	36.0	0.9286662329710157	0.782608695652174	0.8152604943519907	2.6960247942026347	0.5516326210856524
32	19.0	0.8233061458301556	0.7307692307692307	0.8971355558397104	1.7618116603167329	-1.5074357498010043
32	8.0	0.5773502691896258	1.0	1.7147432048155968	1.2247448709585762	1.5707963267948966
32	8.0	0.5773502691896258	1.0	1.7147432048155968	1.2247448709585762	0.0
32	38.0	0.6312911248353673	0.926829268292683	1.027644827476364	1.2894142556934678	0.22431745421813387
32	11.0	0.8193342786072867	0.9166666666666666	1.679908865456893	1.7442385026411793	-0.5357248025573833
32	14.0	0.629288982059086	1.0	1.4353535174564	1.2867174554855634	-1.145675231319569
32	47.0	0.7049798146860444	0.9215686274509803	1.0133427187692383	1.409985067710286	-1.523176602535987
32	43.0	0.5035778548266558	0.9772727272727273	1.1894885778788773	1.157474591041838	-0.10815869615069096
32	5.0	0.0	1.0	1.9634954084322613	0.9999999996047153	-0.7853981633974483
32	32.0	0.5098117026710787	0.9411764705882353	1.1465174146779145	1.1624041100875713	0.465653616291827
32	96.0	0.8358297627679161	0.6442953020134228	0.3986237553822269	1.8215310717918627	0.3608064624990102
32	14.0	0.6321546455579423	0.9333333333333333	1.2424554991166872	1.290585285760472	-0.5727956539076392
32	22.0	0.6147445550035456	0.9166666666666666	0.9879809077492894	1.2678669841927213	0.5463732107499425
32	5.0	0.0	1.0	1.9634954084322613	0.9999999996047153	-0.7853981633974483
32	12.0	0.556348640264187	1.0	1.3716109116521276	1.2034433352934202	0.0
32	92.0	0.9276358016724051	0.7479674796747967	0.5960338326228267	2.6774762699506707	-0.2588743433034243
32	75.0	0.7030884647991357	0.8823529411764706	0.7600813140571057	1.4062672441573363	1.5586381569677177
32	28.0	0.1904761904761901	1.0	1.294717943760497	1.0186496249796573	1.5707963267948966
32	25.0	0.5417573775069718	0.9615384615384616	1.2427484072721269	1.1897185727182384	-0.5701657769802944
32	82.0	0.7664414825593876	0.8118811881188119	0.6096376108112187	1.5568706001928259	0.29729861608415753
32	25.0	0.892045558296607	0.8928571428571429	1.6261171619839678	2.2126562421424136	-0.5117502816432298
32	26.0	0.530929639840084	0.9629629629629629	1.1676138000673422	1.1800580952907762	0.8620453041708127
32	29.0	0.6383782539557799	1.0	1.2157034785593497	1.299168981714728	0.9524459665178818
32	79.0	0.8708996457139412	0.8586956521739131	0.6299253601954022	2.034749903343475	-0.3941647347268147
32	26.0	0.5440588203494177	1.0	1.3328282662149513	1.1918282363279489	0.0
32	24.0	0.5849866175853742	1.0	1.3278012032107074	1.2329803335537086	1.2286265515891688
32	34.0	0.9212836605229412	0.8095238095238095	0.9194716877420104	2.5714128521990096	-0.4937478306519365
32	8.0	0.5773502691896258	1.0	1.7147432048155968	1.2247448709585762	0.0
32	8.0	0.5773502691896258	1.0	1.7147432048155968	1.2247448709585762	0.0
32	17.0	0.2970442628930025	1.0	1.3704465972273105	1.0472698759465173	0.0
32	19.0	0.5207037318817047	1.0	1.3974662543833436	1.1713203006245	-0.7853981633974483
32	36.0	0.6168719799126162	0.972972972972973	1.115067949440253	1.270545507304662	0.4782258892989542
32	5.0	0.0	1.0	1.9634954084322613	0.9999999996047153	-0.7853981633974483
32	8.0	0.5773502691896258	1.0	1.7147432048155968	1.2247448709585762	0.0
32	24.0	0.5849866175853744	1.0	1.3278012032107074	1.2329803335537088	-0.34216977520572756
32	8.0	0.5773502691896258	1.0	1.7147432048155968	1.2247448709585762	0.0
32	29.0	0.7403383484123848	0.8787878787878788	0.9528670198094501	1.4875762889789736	-0.09760740123183557
33	5.0	0.0	1.0	1.9634954084322613	0.9999999996047153	-0.7853981633974483
33	5.0	0.0	1.0	1.9634954084322613	0.9999999996047153	-0.7853981633974483
33	11.0	0.7559289460184544	1.0	1.4822832322288846	1.527525231134877	1.5707963267948966
33	5.0	0.0	1.0	1.9634954084322613	0.9999999996047153	-0.7853981633974483
33	10.0	0.6164414002968975	1.0	1.5271898776880848	1.2700012695986789	-0.7853981633974485
33	19.0	0.7917026722706746	1.0	1.2358490431078155	1.6369114252716641	0.6620377525759201
33	5.0	0.0	1.0	1.9634954084322613	0.9999999996047153	-0.7853981633974483
33	21.0	0.5477513924636708	0.9545454545454546	1.1253002281746307	1.1952555777224698	-0.022373115727307793
33	8.0	0.5773502691896258	1.0	1.7147432048155968	1.2247448709585762	1.5707963267948966
33	36.0	0.308487615721439	0.972972972972973	1.2127771900152051	1.051272273789457	-0.3217505543966416
33	63.0	0.8648727347340304	0.9130434782608695	0.8713695396099039	1.9920668409701014	-0.25891204570867826
33	15.0	0.5585038992742907	1.0	1.3312023204821648	1.2055427543669557	-0.7853981633974483
33	12.0	0.556348640264187	1.0	1.3716109116521276	1.2034433352934202	0.0
33	25.0	0.7458317950399967	0.9615384615384616	1.122705576987829	1.5011987348185325	0.5901981397876566
33	5.0	0.0	1.0	1.9634954084322613	0.9999999996047153	-0.7853981633974483
33	57.0	0.5958059546152684	0.9047619047619048	0.853435800382341	1.2451308791463849	-0.4209290389089768
33	15.0	0.5585038992742908	1.0	1.3312023204821648	1.2055427543669561	0.7853981633974485
33	12.0	0.7675786521898157	1.0	1.3716109116521276	1.5601724988106354	-0.6396697661585147
33	22.0	0.4491186673637602	1.0	1.3175850953224137	1.1192291080416106	1.5707963267948966
33	51.0	0.38452984064485	0.9622641509433962	1.0995846522815138	1.0832915088709405	-0.3898137056492022
33	38.0	0.4790080821576625	0.9743589743589743	1.2058946070928465	1.1391980509130888	-0.9434801735654411
33	40.0	0.9095738719127787	0.7692307692307693	0.6238768966905728	2.406494095020104	0.4438003632907321
33	24.0	0.7166040516047898	0.96	1.1930384709812418	1.4337324498170654	-1.317066460518685
33	5.0	0.0	1.0	1.9634954084322613	0.9999999996047153	-0.7853981633974483
33	32.0	0.5624526293618461	0.9142857142857143	1.0514394701345655	1.2094391732736098	-0.42008318852033205
33	8.0	0.816496580927726	1.0	3.141592653491618	1.7320508068617704	-0.7853981633974483
33	10.0	0.6164414002968978	1.0	1.5271898776880848	1.2700012695986793	-0.7853981633974483
33	86.0	0.8078544852669189	0.8269230769230769	0.621538115250065	1.696692495078848	0.22892228911715867
33	12.0	0.556348640264187	1.0	1.3716109116521276	1.2034433352934202	0.0
33	45.0	0.613481340109925	0.9183673469387755	0.9702217520131003	1.266288882022989	-0.6998655571805007
33	19.0	0.5207037318817048	1.0	1.3974662543833436	1.1713203006245	-0.7853981633974485
33	26.0	0.8343658392054505	0.8125	1.0899410497428652	1.814187068810834	-1.0895748143794337
33	50.0	0.8318899693127613	0.8620689655172413	0.8484388209469903	1.8019946360658228	0.7966149042828223
33	28.0	0.5697663553016267	1.0	1.1737826689538549	1.216831116286046	1.5707963267948966
[truncated: 377 more rows]
