# Supplementary material for: AutoMorphoTrack: A modular framework for quantitative analysis of organelle morphology, motility, and interactions at single-cell resolution
Source: bioRxiv. 2026 Feb 2:2025.07.19.665650. Preprint. [Version 5] doi: 10.1101/2025.07.19.665650 (PMC12889450; doi:10.1101/2025.07.19.665650)
Supplement: Supplement 1 [file media-1.zip › Composite8/Step4_Tracking_Outputs/Step4_Lyso_Velocity.csv]

Organelle	Mean_Velocity
0	352.93687932487836
1	282.7180458725703
2	205.14589039953586
3	231.63650400507038
4	282.5725192260463
5	350.06898974826504
6	376.47953134956316
7	214.82807308906118
8	197.09249596722344
9	151.56064392812195
10	168.5622498851454
11	181.9156790893601
12	191.23575533328295
13	186.04155621786617
14	244.17726147888578
15	168.85221278018724
16	172.5065972625865
17	211.4580346626812
18	152.82252434834473
19	244.096198917224
20	237.94181678924488
21	201.337344017208
22	172.37900640089265
23	186.46518668567364
24	169.55317081570882
25	181.14386538846955
26	189.20284880540765
27	146.1924651519476
28	146.40274433503973
29	189.0425451201801
30	190.7049807235333
31	200.89218443091812
32	206.1783462001635
33	290.3460338682365
34	273.9336781433758
35	328.46371920670884
36	270.92855919007997
37	240.80754243556441
38	211.49005382736925
39	180.0911488733451
40	138.96262029104687
41	133.38888875300077
42	169.72115744298327
43	138.1444007832594
44	193.90933796037288
45	235.16141625135157
46	248.94946088592516
47	223.94682210050883
48	239.78992266297436
49	382.0457348805645
50	390.4795748733684
51	392.4054243968104
52	490.71764281172455
53	411.13008604566437
54	409.51902346847766
55	509.5008239263491
56	566.5411753715342
57	577.3060194696997
58	473.9375923536229
59	307.4412075886918
60	487.41324890705346
61	673.4258016899012
62	914.6081865071311
63	24.714070993693472
