# Supplementary material for: AutoMorphoTrack: A modular framework for quantitative analysis of organelle morphology, motility, and interactions at single-cell resolution
Source: bioRxiv. 2026 Feb 2:2025.07.19.665650. Preprint. [Version 5] doi: 10.1101/2025.07.19.665650 (PMC12889450; doi:10.1101/2025.07.19.665650)
Supplement: Supplement 1 [file media-1.zip › Composite8/Step4_Tracking_Outputs/Step4_Lyso_Tracks.csv]

Frame	Organelle	X	Y
0	0	71.0	18.0
0	1	145.0	40.0
0	2	218.0	44.5
0	3	113.78571428571429	47.785714285714285
0	4	225.0	54.0
0	5	128.7	57.3
0	6	45.73684210526316	62.68421052631579
0	7	77.0	65.0
0	8	163.04545454545453	66.72727272727273
0	9	127.75	70.20833333333333
0	10	109.08823529411765	102.0
0	11	123.73076923076923	111.61538461538461
0	12	112.15789473684211	110.84210526315789
0	13	58.5	115.0
0	14	54.31578947368421	127.42105263157895
0	15	71.0	128.5
0	16	125.44927536231884	133.81159420289856
0	17	115.78260869565217	138.1304347826087
0	18	86.21052631578948	144.0
0	19	196.11764705882354	146.62745098039215
0	20	135.0	146.0
0	21	98.0	151.65217391304347
0	22	125.0	150.0
0	23	55.0	153.5
0	24	66.18518518518519	155.44444444444446
0	25	146.0	153.0
0	26	130.3	155.7
0	27	137.73529411764707	157.52941176470588
0	28	120.52	162.04
0	29	106.5	158.0
0	30	70.84615384615384	166.6153846153846
0	31	142.0	166.0
0	32	151.3235294117647	168.2941176470588
0	33	112.0	170.0
0	34	226.0	169.0
0	35	88.0	171.0
0	36	97.61428571428571	183.04285714285714
0	37	144.66233766233765	185.93506493506493
0	38	69.24	185.68
0	39	84.92307692307692	185.57692307692307
0	40	116.3	187.3
0	41	122.5	188.0
0	42	131.0	187.0
0	43	135.0	188.0
0	44	129.5188679245283	199.17924528301887
0	45	106.13793103448276	197.24137931034483
0	46	113.95454545454545	197.6818181818182
0	47	56.0	200.0
0	48	100.51470588235294	207.01470588235293
0	49	140.64705882352942	220.0
0	50	126.66666666666667	221.9047619047619
0	51	108.5	221.0
0	52	221.83333333333334	223.27777777777777
0	53	214.0	226.67857142857142
0	54	141.0	227.0
0	55	117.23076923076923	232.1153846153846
0	56	216.0	237.71428571428572
0	57	35.0	245.0
0	58	251.875	248.25
0	59	205.7391304347826	253.17391304347825
1	0	152.0	7.0
1	1	71.0	18.0
1	2	217.7	44.7
1	3	114.64285714285714	48.214285714285715
1	4	225.0	55.0
1	5	128.5	57.5
1	6	46.0	62.5
1	7	133.64285714285714	66.21428571428571
1	8	162.125	65.625
1	9	127.11111111111111	74.51851851851852
1	10	108.35483870967742	102.48387096774194
1	11	113.0	108.6470588235294
1	12	123.23636363636363	112.05454545454545
1	13	57.88235294117647	115.47058823529412
1	14	53.666666666666664	127.75
1	15	70.0	129.0
1	16	124.26785714285714	132.875
1	17	107.0	131.0
1	18	116.0	137.0
1	19	86.12820512820512	144.12820512820514
1	20	197.38888888888889	144.90740740740742
1	21	115.0	145.0
1	22	134.0	146.0
1	23	95.7	149.3
1	24	123.875	150.25
1	25	99.0	153.125
1	26	65.82142857142857	155.42857142857142
1	27	138.14705882352942	157.38235294117646
1	28	130.5	156.5
1	29	120.04166666666667	162.18055555555554
1	30	128.0	162.0
1	31	69.88636363636364	167.20454545454547
1	32	151.26470588235293	169.0
1	33	224.5	169.0
1	34	112.52941176470588	170.88235294117646
1	35	87.26666666666667	171.86666666666667
1	36	97.86725663716814	181.28318584070797
1	37	114.0	177.0
1	38	143.0125	186.6375
1	39	69.20833333333333	186.0
1	40	84.03571428571429	186.89285714285714
1	41	121.5	188.0
1	42	130.0	187.5
1	43	97.4	192.3
1	44	128.75675675675674	200.12612612612614
1	45	105.97058823529412	196.73529411764707
1	46	113.38888888888889	197.22222222222223
1	47	100.02816901408451	210.69014084507043
1	48	139.6551724137931	224.0
1	49	125.88461538461539	223.0
1	50	221.92857142857142	223.78571428571428
1	51	4.478260869565218	225.3913043478261
1	52	108.0	225.5
1	53	213.47826086956522	226.8695652173913
1	54	117.33333333333333	232.33333333333334
1	55	215.26315789473685	237.92105263157896
1	56	35.0	245.5
1	57	251.3793103448276	247.3448275862069
2	0	151.0	7.0
2	1	136.7	36.7
2	2	140.5	41.0
2	3	217.3	44.7
2	4	113.16666666666667	49.0
2	5	224.5	55.0
2	6	127.5	57.5
2	7	46.6	64.4
2	8	159.9047619047619	66.0952380952381
2	9	128.0	75.5
2	10	109.11111111111111	101.69444444444444
2	11	112.0	109.0
2	12	123.46428571428571	111.64285714285714
2	13	56.75	116.0
2	14	52.0	127.5
2	15	125.9493670886076	130.91139240506328
2	16	70.0	129.0
2	17	107.0	132.0
2	18	115.0	136.0
2	19	198.4	142.94545454545454
2	20	85.12820512820512	144.12820512820514
2	21	95.0	148.5
2	22	99.5	151.78571428571428
2	23	145.0	153.5
2	24	65.22222222222223	157.0
2	25	138.16129032258064	157.51612903225808
2	26	130.5	156.5
2	27	106.0	158.0
2	28	119.53623188405797	162.52173913043478
2	29	69.225	167.125
2	30	151.27272727272728	169.15151515151516
2	31	224.15384615384616	169.3846153846154
2	32	110.3	170.7
2	33	86.5	171.0
2	34	97.7	181.16363636363636
2	35	143.16867469879517	186.20481927710844
2	36	68.875	185.33333333333334
2	37	84.1875	187.0
2	38	120.57894736842105	188.1578947368421
2	39	98.85714285714286	190.28571428571428
2	40	129.9795918367347	198.1122448979592
2	41	105.79310344827586	196.0344827586207
2	42	113.79166666666667	197.83333333333334
2	43	100.58333333333333	209.3125
2	44	227.24	221.32
2	45	107.0	222.0
2	46	125.22727272727273	223.22727272727272
2	47	3.6666666666666665	225.125
2	48	100.20833333333333	227.0
2	49	141.0	227.0
2	50	213.8695652173913	227.1304347826087
2	51	135.35714285714286	227.78571428571428
2	52	116.61904761904762	232.0
2	53	214.76923076923077	238.15384615384616
2	54	34.0	245.0
2	55	250.66666666666666	247.875
2	56	19.0	250.0
2	57	205.0	253.0
3	0	71.0	19.0
3	1	141.0	41.5
3	2	217.3	45.3
3	3	130.0	47.5
3	4	113.5	49.5
3	5	224.0	55.0
3	6	127.0	57.5
3	7	46.27272727272727	65.5
3	8	159.125	67.66666666666667
3	9	127.09677419354838	73.80645161290323
3	10	108.6	101.68571428571428
3	11	112.15	108.3
3	12	122.78125	111.9375
3	13	56.357142857142854	116.21428571428571
3	14	51.72	127.72
3	15	60.0	127.0
3	16	69.3	127.7
3	17	124.55223880597015	133.11940298507463
3	18	106.0	132.0
3	19	134.0	135.0
3	20	115.65384615384616	137.34615384615384
3	21	84.91891891891892	143.9189189189189
3	22	107.0	141.0
3	23	196.26923076923077	145.67307692307693
3	24	133.0	147.0
3	25	95.0	149.0
3	26	123.0	150.5
3	27	99.47368421052632	152.73684210526315
3	28	54.0	154.0
3	29	64.8076923076923	157.03846153846155
3	30	129.0	156.0
3	31	137.81578947368422	158.1315789473684
3	32	119.98795180722891	162.0722891566265
3	33	105.5	159.0
3	34	69.91111111111111	166.2888888888889
3	35	142.0	167.0
3	36	151.4814814814815	169.11111111111111
3	37	224.7	169.7
3	38	112.0	171.38095238095238
3	39	87.0	172.0
3	40	96.8125	183.6
3	41	68.76923076923077	185.1153846153846
3	42	142.9390243902439	186.1829268292683
3	43	83.11111111111111	186.4814814814815
3	44	129.66964285714286	195.69642857142858
3	45	118.03448275862068	189.13793103448276
3	46	105.74193548387096	196.6451612903226
3	47	113.32	198.32
3	48	100.17021276595744	208.40425531914894
3	49	226.20689655172413	221.3793103448276
3	50	124.9	223.0
3	51	240.0	222.0
3	52	3.68	225.56
3	53	140.5	226.5
3	54	213.07142857142858	227.60714285714286
3	55	133.875	230.375
3	56	101.0	233.0
3	57	108.0	232.0
3	58	116.86363636363636	233.0
3	59	214.58139534883722	238.02325581395348
3	60	34.0	245.0
3	61	250.75757575757575	248.84848484848484
3	62	204.66666666666666	253.25
3	63	242.0	251.0
4	0	151.0	7.0
4	1	141.0	43.0
4	2	217.3	44.7
4	3	185.0	48.0
4	4	113.3	49.3
4	5	124.7	50.7
4	6	224.0	54.5
4	7	126.5	58.0
4	8	45.26315789473684	61.73684210526316
4	9	75.0	65.0
4	10	159.0	67.6470588235294
4	11	126.63333333333334	74.8
4	12	108.47222222222223	101.77777777777777
4	13	111.73684210526316	108.73684210526316
4	14	122.96666666666667	112.0
4	15	56.357142857142854	116.21428571428571
4	16	51.23076923076923	127.57692307692308
4	17	70.0	128.5
4	18	124.04761904761905	132.52380952380952
4	19	106.5	134.0
4	20	115.27272727272727	137.5
4	21	84.775	143.875
4	22	195.18367346938774	149.0
4	23	132.5	147.0
4	24	95.16666666666667	150.0
4	25	125.5	150.5
4	26	65.03333333333333	155.3
4	27	100.0	154.0
4	28	130.0	156.5
4	29	137.15625	157.625
4	30	119.78082191780823	162.36986301369862
4	31	70.0	166.7560975609756
4	32	151.41379310344828	168.9655172413793
4	33	221.5	169.0
4	34	86.5	171.5
4	35	111.52380952380952	172.0952380952381
4	36	100.37931034482759	179.3793103448276
4	37	92.36363636363636	183.97727272727272
4	38	68.68	185.2
4	39	143.6172839506173	185.9506172839506
4	40	81.76	187.36
4	41	98.08333333333333	190.55555555555554
4	42	130.55882352941177	194.6764705882353
4	43	118.51724137931035	188.9655172413793
4	44	104.93103448275862	194.68965517241378
4	45	113.3529411764706	197.0
4	46	100.0	208.0
4	47	124.35714285714286	223.32142857142858
4	48	3.75	225.4
4	49	139.72727272727272	227.0
4	50	213.5	227.5
4	51	230.875	228.66666666666666
4	52	108.5	228.5
4	53	115.88	232.8
4	54	133.64285714285714	232.78571428571428
4	55	101.24	235.32
4	56	214.3170731707317	238.58536585365854
4	57	253.88	239.8
4	58	34.0	246.0
4	59	250.66666666666666	249.7
4	60	205.04545454545453	253.13636363636363
5	0	71.0	19.0
5	1	138.0	41.5
5	2	217.3	44.3
5	3	113.0	49.5
5	4	123.7	51.7
5	5	223.5	54.0
5	6	45.73684210526316	60.68421052631579
5	7	123.83333333333333	61.0
5	8	159.26315789473685	67.73684210526316
5	9	126.33333333333333	73.88888888888889
5	10	108.36363636363636	101.27272727272727
5	11	122.80392156862744	112.01960784313725
5	12	109.84210526315789	111.15789473684211
5	13	56.785714285714285	116.64285714285714
5	14	50.24	127.64
5	15	70.0	129.0
5	16	125.1304347826087	132.2608695652174
5	17	70.0	133.0
5	18	107.0	133.0
5	19	116.58333333333333	138.20833333333334
5	20	85.04545454545455	144.20454545454547
5	21	198.32142857142858	143.51785714285714
5	22	133.0	147.0
5	23	97.56666666666666	150.7
5	24	123.625	150.625
5	25	64.55172413793103	155.44827586206895
5	26	53.5	154.0
5	27	129.78571428571428	156.35714285714286
5	28	136.97058823529412	158.02941176470588
5	29	119.98630136986301	162.63013698630138
5	30	68.8913043478261	166.30434782608697
5	31	150.6875	169.5
5	32	225.0	170.0
5	33	86.5	171.5
5	34	111.78571428571429	172.21428571428572
5	35	221.0	172.0
5	36	97.5909090909091	181.04545454545453
5	37	69.06896551724138	185.3448275862069
5	38	135.35	192.585
5	39	86.24	186.32
5	40	100.0	187.5
5	41	118.1875	188.0
5	42	129.5	187.5
5	43	96.11111111111111	192.5185185185185
5	44	103.65384615384616	194.1153846153846
5	45	112.73076923076923	198.19230769230768
5	46	102.0	203.78
5	47	124.75	223.70833333333334
5	48	4.916666666666667	226.875
5	49	139.76923076923077	227.23076923076923
5	50	213.76666666666668	227.26666666666668
5	51	233.20833333333334	231.0
5	52	134.0	232.0
5	53	102.76	234.68
5	54	116.0	234.13636363636363
5	55	214.60526315789474	237.71052631578948
5	56	253.90322580645162	241.19354838709677
5	57	33.0	246.0
5	58	251.0	249.62962962962962
5	59	204.3913043478261	253.17391304347825
6	0	71.0	19.0
6	1	139.0	42.0
6	2	217.5	44.0
6	3	112.5	50.5
6	4	123.3	51.7
6	5	219.5	55.0
6	6	45.0	61.86363636363637
6	7	123.3	61.3
6	8	160.72222222222223	68.16666666666667
6	9	128.4090909090909	76.5909090909091
6	10	108.09803921568627	104.80392156862744
6	11	122.96491228070175	112.21052631578948
6	12	56.76923076923077	116.23076923076923
6	13	50.833333333333336	128.16666666666666
6	14	67.0	129.0
6	15	124.27536231884058	133.44927536231884
6	16	116.4090909090909	138.63636363636363
6	17	200.17857142857142	142.55357142857142
6	18	84.76744186046511	144.53488372093022
6	19	132.0	147.5
6	20	94.64285714285714	150.21428571428572
6	21	124.21428571428571	150.92857142857142
6	22	64.48387096774194	155.29032258064515
6	23	99.0	153.16666666666666
6	24	129.78571428571428	156.64285714285714
6	25	136.82857142857142	158.0
6	26	119.25352112676056	161.74647887323943
6	27	68.0952380952381	167.54761904761904
6	28	150.82857142857142	170.0
6	29	111.75	171.0
6	30	225.5	170.5
6	31	86.0	171.0
6	32	97.86324786324786	181.9145299145299
6	33	135.16410256410256	189.92820512820512
6	34	69.17857142857143	185.35714285714286
6	35	85.08	187.08
6	36	118.24137931034483	188.10344827586206
6	37	100.5	188.5
6	38	96.76190476190476	193.0
6	39	101.51315789473684	202.68421052631578
6	40	113.11111111111111	198.33333333333334
6	41	123.56521739130434	223.30434782608697
6	42	3.5	226.72727272727272
6	43	101.48148148148148	227.88888888888889
6	44	108.0	226.0
6	45	140.07142857142858	227.21428571428572
6	46	213.61904761904762	227.71428571428572
6	47	233.58333333333334	230.45833333333334
6	48	116.125	232.33333333333334
6	49	133.64285714285714	231.78571428571428
6	50	214.94871794871796	238.35897435897436
6	51	251.50877192982455	246.5438596491228
6	52	33.0	246.0
7	0	143.0	44.5
7	1	217.3	44.3
7	2	112.3	50.3
7	3	118.78571428571429	53.357142857142854
7	4	221.3	54.3
7	5	45.15	63.3
7	6	123.5	62.5
7	7	128.11111111111111	75.48148148148148
7	8	108.48571428571428	101.4
7	9	110.0	109.0
7	10	122.8	113.38181818181818
7	11	56.214285714285715	116.64285714285714
7	12	49.3448275862069	128.89655172413794
7	13	125.57142857142857	133.2987012987013
7	14	68.0	129.0
7	15	107.0	134.0
7	16	116.66666666666667	138.875
7	17	199.31578947368422	143.1578947368421
7	18	107.0	142.0
7	19	84.17647058823529	144.8235294117647
7	20	131.0	147.0
7	21	95.125	149.625
7	22	122.72727272727273	150.0
7	23	64.77777777777777	155.4814814814815
7	24	99.52380952380952	154.38095238095238
7	25	53.0	154.0
7	26	144.0	155.0
7	27	130.0	156.83333333333334
7	28	136.63636363636363	158.27272727272728
7	29	120.20987654320987	162.64197530864197
7	30	125.5	163.5
7	31	68.3953488372093	167.32558139534885
7	32	151.45454545454547	169.9318181818182
7	33	111.78571428571429	170.92857142857142
7	34	223.5	170.75
7	35	86.21428571428571	171.64285714285714
7	36	91.0	173.0
7	37	95.70414201183432	183.9526627218935
7	38	142.57831325301206	186.04819277108433
7	39	68.89655172413794	185.82758620689654
7	40	117.7	186.5
7	41	129.7	187.3
7	42	129.126213592233	197.6990291262136
7	43	112.3	196.4
7	44	103.10126582278481	202.77215189873417
7	45	123.0	222.86363636363637
7	46	137.25	224.5
7	47	102.23076923076923	225.80769230769232
7	48	108.0	224.5
7	49	4.76	226.68
7	50	215.64285714285714	225.78571428571428
7	51	140.5	228.0
7	52	232.5	229.0
7	53	116.27272727272727	232.5
7	54	214.7674418604651	237.86046511627907
7	55	252.05882352941177	243.14705882352942
7	56	33.0	246.0
7	57	250.04166666666666	251.16666666666666
8	0	72.0	20.0
8	1	217.0	44.5
8	2	144.0	49.0
8	3	186.0	49.0
8	4	113.0	51.0
8	5	124.3	52.7
8	6	221.5	54.0
8	7	45.473684210526315	59.73684210526316
8	8	123.64285714285714	61.785714285714285
8	9	76.0	67.0
8	10	159.78571428571428	68.35714285714286
8	11	129.10344827586206	75.82758620689656
8	12	109.36363636363636	103.7090909090909
8	13	123.24137931034483	112.8103448275862
8	14	56.357142857142854	116.78571428571429
8	15	68.5	129.5
8	16	48.25	130.95833333333334
8	17	125.796875	134.09375
8	18	114.875	139.33333333333334
8	19	106.7	140.7
8	20	198.5686274509804	144.01960784313727
8	21	84.525	144.6
8	22	132.0	147.5
8	23	123.5	150.05
8	24	95.5	149.5
8	25	53.0	153.0
8	26	65.2	155.43333333333334
8	27	99.82352941176471	153.8235294117647
8	28	136.4	157.31428571428572
8	29	129.5	156.5
8	30	120.5125	162.7875
8	31	68.5909090909091	167.63636363636363
8	32	126.0	165.0
8	33	150.97222222222223	169.91666666666666
8	34	111.3529411764706	171.0
8	35	223.0	170.63636363636363
8	36	86.76923076923077	171.76923076923077
8	37	97.64761904761905	181.23809523809524
8	38	68.5	186.0
8	39	142.5	186.4875
8	40	85.54166666666667	187.33333333333334
8	41	116.625	187.0
8	42	97.4	191.775
8	43	129.6413043478261	198.9673913043478
8	44	109.4047619047619	199.5952380952381
8	45	100.8913043478261	204.3695652173913
8	46	101.68	220.0
8	47	139.8	221.2
8	48	123.0	223.04761904761904
8	49	219.5	225.0
8	50	5.136363636363637	227.0
8	51	108.16666666666667	227.0
8	52	140.3	227.7
8	53	232.5	229.0
8	54	116.85	236.7
8	55	215.47619047619048	240.92857142857142
8	56	252.5	244.5
8	57	33.0	246.0
8	58	249.96296296296296	251.44444444444446
8	59	17.0	250.0
8	60	206.26315789473685	252.47368421052633
9	0	217.5	44.0
9	1	111.5	50.5
9	2	145.0	52.5
9	3	221.0	54.0
9	4	45.21739130434783	59.65217391304348
9	5	124.0	61.5
9	6	159.375	68.125
9	7	128.70967741935485	76.19354838709677
9	8	109.20754716981132	103.90566037735849
9	9	123.46551724137932	112.37931034482759
9	10	57.0	117.0
9	11	50.107142857142854	131.35714285714286
9	12	68.0	130.0
9	13	126.22388059701493	134.38805970149255
9	14	108.0	133.0
9	15	115.27272727272727	138.5
9	16	201.85714285714286	140.85714285714286
9	17	84.48717948717949	145.17948717948718
9	18	135.0	144.5
9	19	97.14285714285714	151.46428571428572
9	20	123.61904761904762	150.0
9	21	67.36	155.36
9	22	136.6451612903226	157.51612903225808
9	23	130.5	156.5
9	24	120.875	159.60416666666666
9	25	69.25581395348837	167.1860465116279
9	26	121.36666666666666	167.63333333333333
9	27	151.5	170.2941176470588
9	28	87.5	172.0
9	29	224.0	171.0
9	30	97.12142857142857	183.2
9	31	68.79310344827586	186.31034482758622
9	32	117.61290322580645	186.0
9	33	142.73493975903614	186.0722891566265
9	34	85.28571428571429	186.9047619047619
9	35	130.0	187.0
9	36	129.63366336633663	198.96039603960395
9	37	109.7948717948718	199.3846153846154
9	38	100.25531914893617	204.68085106382978
9	39	103.5	215.21428571428572
9	40	140.8	220.2
9	41	124.23076923076923	224.19230769230768
9	42	107.5	224.5
9	43	215.0	225.13636363636363
9	44	140.4	228.0
9	45	214.65217391304347	237.54347826086956
9	46	116.43478260869566	237.8695652173913
9	47	251.3913043478261	242.52173913043478
9	48	195.0	243.0
9	49	33.0	246.0
9	50	249.79310344827587	250.82758620689654
9	51	15.0	249.0
9	52	240.5	250.0
9	53	205.6315789473684	252.73684210526315
10	0	70.0	19.5
10	1	216.5	44.0
10	2	112.2	50.8
10	3	146.0	51.0
10	4	221.5	55.0
10	5	46.36	61.24
10	6	124.16666666666667	61.0
10	7	77.0	66.0
10	8	159.72222222222223	71.83333333333333
10	9	129.7	74.15
10	10	109.20754716981132	104.13207547169812
10	11	123.5	112.5
10	12	56.35294117647059	117.0
10	13	51.13636363636363	131.04545454545453
10	14	68.0	129.0
10	15	125.6774193548387	134.59677419354838
10	16	108.0	134.0
10	17	203.01923076923077	139.32692307692307
10	18	115.27272727272727	138.5
10	19	84.29729729729729	144.86486486486487
10	20	133.5	145.0
10	21	97.26923076923077	151.3846153846154
10	22	123.3529411764706	150.0
10	23	68.44	154.68
10	24	114.0	154.0
10	25	137.09677419354838	157.51612903225808
10	26	130.0	156.83333333333334
10	27	120.79166666666667	159.41666666666666
10	28	69.07692307692308	166.82051282051282
10	29	122.39285714285714	168.10714285714286
10	30	151.5	170.7058823529412
10	31	87.35	171.65
10	32	112.5	171.55555555555554
10	33	221.0	173.0
10	34	96.85333333333334	183.62
10	35	139.75757575757575	186.46464646464648
10	36	118.1304347826087	185.52173913043478
10	37	68.44827586206897	186.3448275862069
10	38	82.5	187.80769230769232
10	39	129.66666666666666	198.77450980392157
10	40	110.92682926829268	197.65853658536585
10	41	99.20833333333333	204.27083333333334
10	42	104.125	213.33333333333334
10	43	108.0	222.5
10	44	139.8	225.2
10	45	122.42307692307692	224.23076923076923
10	46	5.083333333333333	227.125
10	47	213.36363636363637	227.5909090909091
10	48	230.0	231.0
10	49	116.85	233.3
10	50	214.58536585365854	238.0
10	51	251.875	240.66666666666666
10	52	33.0	246.0
10	53	250.33333333333334	250.44444444444446
10	54	242.0	250.0
10	55	205.2	253.5
11	0	70.0	20.0
11	1	217.5	44.0
11	2	186.0	49.0
11	3	111.5	52.5
11	4	146.0	52.0
11	5	222.7	55.3
11	6	46.095238095238095	61.285714285714285
11	7	124.5	61.5
11	8	160.2173913043478	71.1304347826087
11	9	130.5909090909091	72.4090909090909
11	10	107.5	89.5
11	11	106.70270270270271	102.13513513513513
11	12	112.42105263157895	106.15789473684211
11	13	123.18867924528301	113.01886792452831
11	14	56.5	116.0
11	15	49.88461538461539	131.34615384615384
11	16	68.0	130.0
11	17	125.83076923076923	135.66153846153847
11	18	202.57894736842104	140.10526315789474
11	19	113.7	139.15
11	20	86.66666666666667	144.1904761904762
11	21	133.0	146.0
11	22	95.5	149.0
11	23	123.0	150.5
11	24	52.0	153.0
11	25	68.42307692307692	154.5
11	26	98.0	154.0
11	27	146.0	154.0
11	28	130.16666666666666	157.0
11	29	137.375	158.15625
11	30	120.8	160.26
11	31	69.53191489361703	166.7659574468085
11	32	122.0	168.5
11	33	151.125	170.375
11	34	111.88461538461539	171.03846153846155
11	35	88.0	171.5
11	36	222.5	172.0
11	37	96.77241379310345	183.6344827586207
11	38	140.92207792207793	186.19480519480518
11	39	68.72727272727273	185.84848484848484
11	40	117.2	186.13333333333333
11	41	83.57142857142857	186.85714285714286
11	42	130.3	187.3
11	43	129.85227272727272	199.22727272727272
11	44	111.3409090909091	198.02272727272728
11	45	100.25	205.0
11	46	103.625	214.15625
11	47	122.71428571428571	223.71428571428572
11	48	139.65625	224.78125
11	49	108.0	223.0
11	50	219.72222222222223	224.16666666666666
11	51	4.346153846153846	226.65384615384616
11	52	113.71428571428571	226.28571428571428
11	53	232.5	229.5
11	54	214.46511627906978	237.5581395348837
11	55	251.66666666666666	241.66666666666666
11	56	34.0	246.5
11	57	14.0	248.0
11	58	250.58333333333334	250.25
11	59	205.66666666666666	253.28571428571428
12	0	71.0	20.0
12	1	216.5	44.0
12	2	111.35714285714286	51.214285714285715
12	3	148.0	54.0
12	4	180.0	56.0
12	5	222.5	56.0
12	6	45.7	60.15
12	7	124.3	63.7
12	8	79.0	66.0
12	9	164.8	69.2
12	10	133.0	70.68
12	11	109.0	90.5
12	12	107.0	103.0
12	13	114.3529411764706	106.0
12	14	123.27450980392157	112.7843137254902
12	15	56.357142857142854	116.21428571428571
12	16	48.68181818181818	131.4090909090909
12	17	68.5	129.5
12	18	125.31666666666666	134.86666666666667
12	19	107.0	134.0
12	20	112.84210526315789	139.1578947368421
12	21	201.1818181818182	141.94545454545454
12	22	85.84615384615384	144.25641025641025
12	23	95.3	149.3
12	24	123.52	150.84
12	25	63.77272727272727	153.95454545454547
12	26	99.3	154.3
12	27	130.0	156.5
12	28	137.5	158.0
12	29	120.55102040816327	160.6122448979592
12	30	69.225	167.125
12	31	122.63636363636364	168.4848484848485
12	32	151.0	169.6206896551724
12	33	112.78571428571429	171.21428571428572
12	34	86.5	172.0
12	35	223.15384615384616	172.0
12	36	97.03289473684211	183.3684210526316
12	37	140.92105263157896	187.0921052631579
12	38	69.10344827586206	185.51724137931035
12	39	116.1	187.4
12	40	83.76923076923077	187.23076923076923
12	41	130.3	187.7
12	42	131.13235294117646	197.23529411764707
12	43	112.8	195.8
12	44	101.66233766233766	203.44155844155844
12	45	55.0	200.0
12	46	125.6896551724138	205.6551724137931
12	47	105.20689655172414	215.0
12	48	121.4	220.7
12	49	221.0	219.5
12	50	137.64285714285714	222.78571428571428
12	51	242.85	223.7
12	52	108.3	225.7
12	53	116.11538461538461	226.65384615384616
12	54	140.16666666666666	228.0
12	55	7.333333333333333	232.125
12	56	214.77777777777777	237.7111111111111
12	57	251.4090909090909	241.4090909090909
12	58	34.0	246.5
12	59	250.41666666666666	250.25
12	60	205.23809523809524	252.8095238095238
13	0	71.0	21.0
13	1	217.5	44.0
13	2	185.0	50.0
13	3	111.7	51.3
13	4	222.0	56.5
13	5	45.75	60.6
13	6	162.4	69.0
13	7	127.0	72.0
13	8	136.0	73.0
13	9	109.0	93.0
13	10	108.41176470588235	102.38235294117646
13	11	114.3529411764706	109.0
13	12	123.48076923076923	112.76923076923077
13	13	56.5	116.0
13	14	49.833333333333336	130.04166666666666
13	15	68.0	130.0
13	16	125.88135593220339	136.35593220338984
13	17	113.21739130434783	138.8695652173913
13	18	200.83928571428572	141.69642857142858
13	19	85.05263157894737	144.8421052631579
13	20	95.16666666666667	149.0
13	21	123.0	151.0
13	22	116.0	153.0
13	23	99.5	154.0
13	24	65.2	156.96
13	25	145.0	155.0
13	26	137.73529411764707	158.0
13	27	130.0	157.0
13	28	120.34042553191489	160.3404255319149
13	29	69.93023255813954	167.53488372093022
13	30	123.0	168.5
13	31	150.85714285714286	170.17142857142858
13	32	112.4090909090909	171.54545454545453
13	33	87.0	172.25
13	34	222.75	171.625
13	35	97.00970873786407	181.84466019417476
13	36	142.02439024390245	186.85365853658536
13	37	68.81481481481481	186.07407407407408
13	38	82.63636363636364	186.9090909090909
13	39	114.9375	188.28125
13	40	130.0	187.5
13	41	95.48484848484848	194.12121212121212
13	42	112.8	195.2
13	43	131.19444444444446	198.80555555555554
13	44	102.10144927536231	203.31884057971016
13	45	126.0	206.0
13	46	104.0	215.3793103448276
13	47	122.33333333333333	220.125
13	48	137.5	222.5
13	49	220.0	221.5
13	50	245.66666666666666	223.875
13	51	109.0	225.5
13	52	117.3913043478261	227.47826086956522
13	53	140.5	228.0
13	54	232.0	227.5
13	55	7.782608695652174	232.43478260869566
13	56	214.6304347826087	237.6304347826087
13	57	251.86363636363637	240.0
13	58	34.0	246.0
13	59	250.58333333333334	250.25
13	60	204.2173913043478	252.2173913043478
14	0	71.0	21.0
14	1	216.76923076923077	44.23076923076923
14	2	145.0	49.0
14	3	112.4	51.0
14	4	185.0	50.0
14	5	222.0	56.5
14	6	45.86363636363637	61.0
14	7	161.5	68.5
14	8	109.0	93.0
14	9	108.08823529411765	103.05882352941177
14	10	123.18867924528301	113.0
14	11	113.7	113.3
14	12	56.5	116.0
14	13	49.32258064516129	129.5483870967742
14	14	69.0	129.5
14	15	125.92857142857143	137.11428571428573
14	16	106.0	133.0
14	17	112.5	139.5
14	18	200.8490566037736	142.0754716981132
14	19	106.0	141.0
14	20	84.60526315789474	144.8421052631579
14	21	133.0	144.0
14	22	95.16666666666667	149.0
14	23	123.84210526315789	149.8421052631579
14	24	52.5	154.0
14	25	99.0	154.5
14	26	116.0	154.0
14	27	146.0	155.0
14	28	131.07142857142858	157.21428571428572
14	29	137.7027027027027	157.86486486486487
14	30	64.28	160.28
14	31	120.5	160.5
14	32	68.775	167.875
14	33	123.22222222222223	168.91666666666666
14	34	150.27586206896552	170.55172413793105
14	35	112.41176470588235	170.41176470588235
14	36	86.53333333333333	171.86666666666667
14	37	222.26666666666668	171.73333333333332
14	38	97.0	181.72321428571428
14	39	138.21428571428572	183.57142857142858
14	40	68.17857142857143	186.28571428571428
14	41	145.36363636363637	186.4090909090909
14	42	81.75675675675676	187.7027027027027
14	43	129.0	187.0
14	44	114.9090909090909	189.15151515151516
14	45	134.0	188.0
14	46	96.16129032258064	192.80645161290323
14	47	112.35714285714286	196.21428571428572
14	48	129.62962962962962	201.46296296296296
14	49	101.54320987654322	203.1604938271605
14	50	103.25	215.20833333333334
14	51	122.8695652173913	220.47826086956522
14	52	139.61111111111111	220.72222222222223
14	53	245.29032258064515	221.80645161290323
14	54	219.0	222.0
14	55	108.64285714285714	225.21428571428572
14	56	117.86363636363636	228.0
14	57	140.35714285714286	228.21428571428572
14	58	11.8	232.88
14	59	197.0	233.0
14	60	215.32608695652175	238.17391304347825
14	61	252.27272727272728	239.5
14	62	33.5	246.0
14	63	249.76923076923077	249.76923076923077
14	64	204.3913043478261	252.2173913043478
14	65	18.5	251.5
15	0	146.0	44.0
15	1	217.5	44.5
15	2	112.0	51.0
15	3	222.3	56.3
15	4	46.0	61.0
15	5	75.0	66.0
15	6	162.05555555555554	68.83333333333333
15	7	124.3	69.7
15	8	110.16666666666667	91.0
15	9	54.0	101.0
15	10	107.02777777777777	103.30555555555556
15	11	123.3921568627451	113.13725490196079
15	12	114.0	113.3529411764706
15	13	56.5	115.5
15	14	48.19230769230769	129.0
15	15	68.0	128.5
15	16	125.45614035087719	139.1578947368421
15	17	105.0	136.0
15	18	114.13636363636364	139.0
15	19	201.0943396226415	142.30188679245282
15	20	84.275	145.325
15	21	133.0	144.5
15	22	123.75	150.25
15	23	95.3	149.7
15	24	53.0	154.0
15	25	98.92307692307692	154.76923076923077
15	26	137.1764705882353	156.55882352941177
15	27	68.19354838709677	156.3548387096774
15	28	130.92307692307693	157.07692307692307
15	29	122.0111111111111	164.03333333333333
15	30	68.32558139534883	166.93023255813952
15	31	112.09375	171.9375
15	32	150.8695652173913	169.8695652173913
15	33	87.7	172.7
15	34	222.0	172.26666666666668
15	35	97.02112676056338	183.68309859154928
15	36	69.55172413793103	184.82758620689654
15	37	133.0	183.0
15	38	141.06849315068493	185.6986301369863
15	39	81.87878787878788	187.96969696969697
15	40	115.1	189.36666666666667
15	41	129.2	187.8
15	42	112.5	196.5
15	43	129.57575757575756	201.83838383838383
15	44	101.38028169014085	203.40845070422534
15	45	105.41379310344827	212.0344827586207
15	46	123.84210526315789	220.1578947368421
15	47	141.5	220.0
15	48	245.0	222.0
15	49	108.64285714285714	223.78571428571428
15	50	118.3913043478261	227.52173913043478
15	51	140.07142857142858	228.78571428571428
15	52	193.0	235.0
15	53	215.95744680851064	238.9787234042553
15	54	25.0	241.0
15	55	251.5	240.72727272727272
15	56	34.0	246.0
15	57	250.33333333333334	250.88888888888889
15	58	204.76	252.24
16	0	73.0	18.0
16	1	217.0	44.166666666666664
16	2	145.5	47.0
16	3	112.0	55.0
16	4	221.16666666666666	56.0
16	5	45.0	62.5
16	6	163.16666666666666	69.27777777777777
16	7	137.0	72.0
16	8	110.7	91.3
16	9	55.0	101.0
16	10	107.27272727272727	102.84848484848484
16	11	122.88524590163935	113.06557377049181
16	12	56.642857142857146	115.21428571428571
16	13	112.78571428571429	114.64285714285714
16	14	69.0	126.5
16	15	49.48	129.48
16	16	124.96491228070175	137.10526315789474
16	17	106.0	134.0
16	18	113.8695652173913	139.1304347826087
16	19	136.0	139.0
16	20	200.43396226415095	142.9811320754717
16	21	84.5	146.0
16	22	132.0	144.0
16	23	95.21428571428571	149.35714285714286
16	24	124.3529411764706	151.0
16	25	65.87096774193549	155.74193548387098
16	26	135.3913043478261	156.32608695652175
16	27	99.0	154.36363636363637
16	28	145.0	154.0
16	29	52.0	155.0
16	30	122.25274725274726	163.65934065934067
16	31	68.14893617021276	167.89361702127658
16	32	151.9655172413793	170.58620689655172
16	33	112.03571428571429	172.10714285714286
16	34	86.8	172.2
16	35	222.75	171.75
16	36	96.86896551724138	184.3793103448276
16	37	69.32	184.2
16	38	139.2537313432836	185.92537313432837
16	39	81.15625	187.625
16	40	128.64285714285714	188.21428571428572
16	41	114.8125	189.8125
16	42	130.6	199.15714285714284
16	43	112.16666666666667	197.27777777777777
16	44	101.12857142857143	202.11428571428573
16	45	125.80952380952381	206.23809523809524
16	46	105.34615384615384	211.65384615384616
16	47	124.5	220.5
16	48	141.64285714285714	219.78571428571428
16	49	245.1304347826087	222.2173913043478
16	50	219.5	222.5
16	51	118.41666666666667	226.79166666666666
16	52	110.3	226.3
16	53	141.16666666666666	227.0
16	54	215.44897959183675	239.28571428571428
16	55	22.56	238.68
16	56	251.7826086956522	240.8695652173913
16	57	34.0	246.0
16	58	250.25	249.78571428571428
16	59	18.0	251.5
16	60	204.47619047619048	252.38095238095238
17	0	72.0	20.0
17	1	217.0	43.5
17	2	147.0	45.0
17	3	185.0	53.0
17	4	221.3	55.3
17	5	112.0	57.0
17	6	45.35294117647059	61.0
17	7	77.0	67.0
17	8	165.0	67.5
17	9	111.7	91.3
17	10	108.11764705882354	102.41176470588235
17	11	54.0	101.0
17	12	121.80597014925372	111.64179104477611
17	13	57.0	115.0
17	14	49.30769230769231	129.1153846153846
17	15	71.0	127.5
17	16	153.0	127.0
17	17	125.14035087719299	135.19298245614036
17	18	107.0	134.0
17	19	116.76	138.68
17	20	200.59183673469389	142.59183673469389
17	21	85.02222222222223	145.22222222222223
17	22	95.6	149.46666666666667
17	23	124.46153846153847	151.23076923076923
17	24	100.0	154.0
17	25	137.19354838709677	156.29032258064515
17	26	145.5	154.0
17	27	52.5	155.0
17	28	62.8	158.76
17	29	130.83333333333334	157.0
17	30	120.66666666666667	159.60416666666666
17	31	68.66666666666667	166.0
17	32	123.71875	168.25
17	33	151.65384615384616	170.34615384615384
17	34	112.1923076923077	171.23076923076923
17	35	87.76470588235294	171.94117647058823
17	36	224.5	173.0
17	37	96.91333333333333	184.07333333333332
17	38	68.41379310344827	183.9655172413793
17	39	140.4923076923077	185.6153846153846
17	40	81.66666666666667	187.14814814814815
17	41	114.36363636363636	189.72727272727272
17	42	129.7	187.7
17	43	101.69736842105263	201.39473684210526
17	44	129.77064220183487	199.0183486238532
17	45	111.32	197.44
17	46	54.0	198.0
17	47	106.83333333333333	209.86666666666667
17	48	142.11428571428573	221.68571428571428
17	49	124.9047619047619	220.0952380952381
17	50	243.65384615384616	221.65384615384616
17	51	109.92857142857143	221.78571428571428
17	52	219.3	223.3
17	53	118.76	227.68
17	54	21.88888888888889	232.5185185185185
17	55	215.47916666666666	239.3125
17	56	252.0	241.13636363636363
17	57	34.0	246.0
17	58	250.58333333333334	250.25
17	59	18.0	250.0
17	60	204.56521739130434	252.43478260869566
17	61	6.0	253.0
18	0	72.0	20.0
18	1	217.5	44.0
18	2	221.5	56.5
18	3	46.0	61.0
18	4	161.5	66.0
18	5	111.7	90.7
18	6	108.51428571428572	102.37142857142857
18	7	123.54929577464789	112.14084507042253
18	8	56.833333333333336	116.0
18	9	72.0	127.0
18	10	153.3	127.7
18	11	48.48148148148148	129.7037037037037
18	12	124.90163934426229	134.9672131147541
18	13	117.3913043478261	138.52173913043478
18	14	202.0566037735849	142.1509433962264
18	15	85.2439024390244	145.0
18	16	129.0	146.0
18	17	96.0	148.5
18	18	124.26315789473684	150.47368421052633
18	19	99.3	154.3
18	20	137.17142857142858	156.02857142857144
18	21	146.0	154.0
18	22	130.83333333333334	157.0
18	23	65.36	158.64
18	24	120.41025641025641	159.87179487179486
18	25	107.0	159.0
18	26	68.6829268292683	166.3170731707317
18	27	123.5	168.0
18	28	151.3	170.63333333333333
18	29	112.47826086956522	171.56521739130434
18	30	87.0	171.5
18	31	222.92307692307693	172.23076923076923
18	32	97.27210884353741	184.2108843537415
18	33	68.17857142857143	184.71428571428572
18	34	142.06578947368422	185.93421052631578
18	35	83.86363636363636	187.0
18	36	131.0	187.0
18	37	114.32	189.76
18	38	129.34375	199.09375
18	39	111.45833333333333	197.58333333333334
18	40	101.1829268292683	202.4390243902439
18	41	104.23076923076923	212.80769230769232
18	42	142.5	221.25
18	43	124.73684210526316	220.26315789473685
18	44	244.8695652173913	222.8695652173913
18	45	110.5	224.0
18	46	119.75	227.79166666666666
18	47	196.0	229.0
18	48	21.56	234.32
18	49	215.125	238.45
18	50	252.1153846153846	241.65384615384616
18	51	34.0	245.0
18	52	8.0	246.0
18	53	250.27272727272728	250.5
18	54	18.0	250.5
18	55	203.28571428571428	251.0952380952381
18	56	241.0	252.0
19	0	217.0	44.0
19	1	112.0	55.0
19	2	221.3	57.3
19	3	46.13636363636363	61.0
19	4	163.0	68.3529411764706
19	5	113.7	94.3
19	6	54.5	101.0
19	7	108.84375	102.625
19	8	124.43835616438356	111.34246575342466
19	9	57.357142857142854	115.21428571428571
19	10	71.0	127.5
19	11	49.407407407407405	129.5185185185185
19	12	154.0	128.0
19	13	124.90566037735849	135.1509433962264
19	14	107.0	133.0
19	15	116.38095238095238	138.52380952380952
19	16	201.37254901960785	141.41176470588235
19	17	85.1025641025641	144.43589743589743
19	18	95.5	148.5
19	19	124.28571428571429	150.28571428571428
19	20	53.0	154.0
19	21	66.82608695652173	155.95652173913044
19	22	137.5	156.5
19	23	99.0	155.0
19	24	130.7	156.3
19	25	120.54347826086956	160.47826086956522
19	26	69.73333333333333	165.75555555555556
19	27	122.74193548387096	168.38709677419354
19	28	151.73529411764707	170.73529411764707
19	29	111.38888888888889	170.72222222222223
19	30	86.75	172.20833333333334
19	31	223.375	172.625
19	32	97.49640287769785	184.0431654676259
19	33	67.76	184.32
19	34	142.20833333333334	186.11111111111111
19	35	85.5	186.78571428571428
19	36	114.13636363636364	189.0
19	37	130.0	188.5
19	38	130.27722772277227	199.74257425742573
19	39	101.1304347826087	196.8695652173913
19	40	112.0952380952381	197.0952380952381
19	41	100.74468085106383	205.2340425531915
19	42	104.56	217.64
19	43	142.8684210526316	219.31578947368422
19	44	124.84210526315789	220.8421052631579
19	45	242.2	221.12
19	46	109.7	225.3
19	47	119.61904761904762	228.0
19	48	22.5	233.21428571428572
19	49	215.3409090909091	238.77272727272728
19	50	251.76	241.32
19	51	16.0	245.0
19	52	34.0	245.0
19	53	203.3913043478261	251.2173913043478
19	54	250.23076923076923	250.80769230769232
19	55	18.0	251.0
20	0	255.0	18.0
20	1	216.5	43.5
20	2	145.0	48.0
20	3	112.0	54.5
20	4	220.7	56.7
20	5	46.5	61.0
20	6	163.11764705882354	65.52941176470588
20	7	76.0	65.0
20	8	108.02941176470588	102.05882352941177
20	9	54.0	101.0
20	10	120.0	102.0
20	11	123.95714285714286	111.85714285714286
20	12	57.0	114.5
20	13	26.0	121.0
20	14	49.13793103448276	130.0344827586207
20	15	72.0	127.0
20	16	125.01754385964912	134.75438596491227
20	17	107.0	133.0
20	18	115.5	138.5
20	19	203.3846153846154	139.94230769230768
20	20	85.13157894736842	144.81578947368422
20	21	96.64285714285714	147.78571428571428
20	22	125.23529411764706	150.47058823529412
20	23	66.53571428571429	155.64285714285714
20	24	98.0	154.5
20	25	146.0	154.0
20	26	53.0	155.0
20	27	137.5483870967742	156.80645161290323
20	28	131.3	157.3
20	29	120.26	160.04
20	30	69.06666666666666	166.0888888888889
20	31	122.10714285714286	168.03571428571428
20	32	150.2173913043478	170.30434782608697
20	33	112.3913043478261	171.47826086956522
20	34	87.47619047619048	172.1904761904762
20	35	223.5	173.5
20	36	96.56172839506173	184.57407407407408
20	37	68.21428571428571	184.5
20	38	142.14285714285714	185.71428571428572
20	39	114.78260869565217	188.7826086956522
20	40	129.5	188.5
20	41	130.4795918367347	198.8673469387755
20	42	104.17647058823529	194.8235294117647
20	43	112.3529411764706	197.0
20	44	53.0	199.0
20	45	100.84444444444445	205.15555555555557
20	46	103.76	214.68
20	47	142.31578947368422	221.3684210526316
20	48	125.28571428571429	220.61904761904762
20	49	244.41666666666666	222.04166666666666
20	50	109.7	224.3
20	51	120.1304347826087	227.8695652173913
20	52	22.551724137931036	233.6551724137931
20	53	218.2127659574468	241.36170212765958
20	54	244.0	238.0
20	55	252.42857142857142	241.42857142857142
20	56	34.0	244.5
20	57	15.0	247.0
20	58	250.16666666666666	251.2
20	59	203.375	250.875
20	60	18.0	251.0
21	0	151.0	3.0
21	1	71.0	22.0
21	2	217.5	44.0
21	3	112.0	53.5
21	4	220.7	56.7
21	5	46.0	63.0
21	6	164.3	68.3
21	7	110.17142857142858	102.0
21	8	54.5	101.0
21	9	124.14473684210526	111.71052631578948
21	10	57.3	114.7
21	11	49.964285714285715	129.57142857142858
21	12	72.0	127.5
21	13	153.0	127.0
21	14	125.08620689655173	134.75862068965517
21	15	107.0	134.0
21	16	115.08	138.68
21	17	199.96226415094338	143.81132075471697
21	18	131.0	142.0
21	19	86.39473684210526	144.8421052631579
21	20	96.64285714285714	148.21428571428572
21	21	123.76923076923077	151.23076923076923
21	22	67.33333333333333	154.1851851851852
21	23	98.16666666666667	154.0
21	24	53.0	154.0
21	25	146.0	154.0
21	26	138.0	157.70967741935485
21	27	131.0	157.0
21	28	120.92708333333333	162.95833333333334
21	29	68.5	165.6346153846154
21	30	150.1764705882353	170.1764705882353
21	31	112.4	170.53333333333333
21	32	86.12	172.32
21	33	221.5	173.5
21	34	96.89240506329114	184.35443037974684
21	35	68.20689655172414	184.6206896551724
21	36	142.2941176470588	185.9558823529412
21	37	115.08333333333333	187.95833333333334
21	38	129.5	188.0
21	39	130.7663551401869	200.10280373831776
21	40	108.82456140350877	196.89473684210526
21	41	53.0	198.0
21	42	100.53333333333333	204.8
21	43	103.8695652173913	219.1304347826087
21	44	142.72222222222223	218.83333333333334
21	45	125.0	221.32
21	46	244.6086956521739	223.47826086956522
21	47	109.5	223.5
21	48	141.61111111111111	226.27777777777777
21	49	117.8695652173913	228.1304347826087
21	50	232.5	229.5
21	51	195.0	230.5
21	52	23.136363636363637	233.0
21	53	217.9777777777778	241.46666666666667
21	54	253.0	242.13636363636363
21	55	18.0	244.0
21	56	34.0	245.0
21	57	224.0	248.0
21	58	18.0	250.5
21	59	203.5	252.0
21	60	250.25	252.35714285714286
22	0	217.0	43.5
22	1	112.0	55.0
22	2	220.3	56.3
22	3	46.5	61.5
22	4	74.5	69.0
22	5	110.09677419354838	102.19354838709677
22	6	124.25	111.6375
22	7	56.7	115.3
22	8	71.3	126.7
22	9	153.0	127.0
22	10	49.18518518518518	130.22222222222223
22	11	125.48275862068965	135.41379310344828
22	12	115.36	138.24
22	13	131.0	140.83333333333334
22	14	201.15686274509804	142.9607843137255
22	15	85.60526315789474	144.60526315789474
22	16	96.3	148.3
22	17	68.95652173913044	152.2173913043478
22	18	124.75	151.0
22	19	99.38888888888889	153.72222222222223
22	20	53.0	153.5
22	21	145.0	154.0
22	22	131.16666666666666	157.0
22	23	137.70967741935485	158.80645161290323
22	24	120.59649122807018	160.12280701754386
22	25	68.53488372093024	165.25581395348837
22	26	121.15625	167.625
22	27	149.91176470588235	170.1764705882353
22	28	113.3	170.7
22	29	86.47058823529412	172.88235294117646
22	30	224.0	174.5
22	31	97.02857142857142	184.66857142857143
22	32	67.65384615384616	184.34615384615384
22	33	142.4923076923077	185.53846153846155
22	34	115.18518518518519	187.4814814814815
22	35	130.74418604651163	194.87209302325581
22	36	111.75	196.5
22	37	53.0	197.0
22	38	103.10714285714286	198.64285714285714
22	39	128.7741935483871	206.06451612903226
22	40	99.30952380952381	207.23809523809524
22	41	100.65384615384616	217.65384615384616
22	42	142.07142857142858	219.78571428571428
22	43	124.61904761904762	221.0
22	44	244.5	222.0
22	45	108.3	223.7
22	46	140.61111111111111	226.27777777777777
22	47	116.8695652173913	229.1304347826087
22	48	155.0	229.0
22	49	22.884615384615383	233.34615384615384
22	50	216.54285714285714	239.42857142857142
22	51	253.0	242.5
22	52	34.0	244.0
22	53	17.0	247.0
22	54	229.0	248.0
22	55	251.10714285714286	250.82142857142858
22	56	203.75	251.0
22	57	19.0	251.0
23	0	72.0	20.0
23	1	217.0	43.166666666666664
23	2	144.0	49.0
23	3	112.3	54.3
23	4	218.7	58.7
23	5	46.8421052631579	61.1578947368421
23	6	164.64285714285714	65.78571428571429
23	7	74.0	68.5
23	8	109.5	102.0
23	9	119.0	100.0
23	10	54.0	102.0
23	11	124.51898734177215	110.69620253164557
23	12	56.642857142857146	114.78571428571429
23	13	71.5	126.5
23	14	154.0	127.0
23	15	49.21739130434783	130.1304347826087
23	16	125.84482758620689	135.67241379310346
23	17	115.65384615384616	138.34615384615384
23	18	137.0	138.0
23	19	201.75925925925927	140.35185185185185
23	20	131.5	141.0
23	21	85.12820512820512	144.12820512820514
23	22	96.3	148.3
23	23	123.83333333333333	150.77777777777777
23	24	99.48	153.2
23	25	71.28571428571429	153.53571428571428
23	26	53.0	154.0
23	27	135.8695652173913	156.2826086956522
23	28	120.77380952380952	163.03571428571428
23	29	68.20930232558139	165.41860465116278
23	30	148.77777777777777	169.02777777777777
23	31	112.4090909090909	171.13636363636363
23	32	87.47619047619048	172.57142857142858
23	33	224.0	174.0
23	34	96.71764705882353	184.61176470588236
23	35	67.76923076923077	184.1153846153846
23	36	142.2394366197183	184.7605633802817
23	37	115.5	187.5
23	38	130.72	194.81333333333333
23	39	111.47826086956522	195.43478260869566
23	40	103.25	199.20833333333334
23	41	127.8529411764706	203.44117647058823
23	42	100.08888888888889	207.51111111111112
23	43	100.48148148148148	218.88888888888889
23	44	142.375	219.125
23	45	124.61904761904762	220.47619047619048
23	46	244.34615384615384	222.8846153846154
23	47	108.7	223.3
23	48	141.15	226.7
23	49	117.1304347826087	230.8695652173913
23	50	23.653846153846153	231.65384615384616
23	51	215.75675675675674	239.05405405405406
23	52	253.08	242.64
23	53	250.92	249.76
23	54	203.6	250.7
23	55	229.0	251.0
24	0	255.0	19.0
24	1	217.5	43.0
24	2	144.0	49.0
24	3	112.3	54.3
24	4	220.0	57.5
24	5	166.64285714285714	59.214285714285715
24	6	46.8421052631579	61.1578947368421
24	7	94.0	65.0
24	8	109.6	102.68571428571428
24	9	117.5	101.0
24	10	54.0	102.0
24	11	124.7125	110.3125
24	12	56.833333333333336	115.0
24	13	72.0	127.5
24	14	154.0	127.0
24	15	49.42307692307692	129.42307692307693
24	16	125.78688524590164	137.31147540983608
24	17	115.36	138.76
24	18	108.0	139.0
24	19	201.07843137254903	141.50980392156862
24	20	85.30555555555556	144.30555555555554
24	21	132.0	142.0
24	22	96.7	147.7
24	23	100.0	153.0
24	24	121.1574074074074	160.61111111111111
24	25	67.73076923076923	154.19230769230768
24	26	131.0	155.5
24	27	137.32432432432432	157.7027027027027
24	28	68.66666666666667	165.4
24	29	142.0	165.0
24	30	149.8846153846154	170.30769230769232
24	31	112.7	171.45
24	32	86.96153846153847	172.42307692307693
24	33	223.0	175.0
24	34	97.76978417266187	183.76978417266187
24	35	141.5875	183.9625
24	36	67.76	183.88
24	37	86.25925925925925	187.88888888888889
24	38	115.19047619047619	187.47619047619048
24	39	130.5	187.5
24	40	130.8095238095238	194.984126984127
24	41	112.52941176470588	196.11764705882354
24	42	54.0	197.0
24	43	104.0	199.76
24	44	126.26666666666667	206.06666666666666
24	45	101.11764705882354	209.47058823529412
24	46	99.66666666666667	218.66666666666666
24	47	124.9047619047619	220.9047619047619
24	48	142.35294117647058	220.0
24	49	244.0	223.08
24	50	109.0	224.5
24	51	141.38888888888889	226.72222222222223
24	52	116.86363636363636	232.0
24	53	21.130434782608695	235.1304347826087
24	54	214.0	239.08333333333334
24	55	252.52173913043478	241.6086956521739
24	56	34.0	244.0
24	57	203.47826086956522	250.7391304347826
24	58	250.71875	251.46875
24	59	228.0	250.5
25	0	255.0	19.0
25	1	216.5	43.0
25	2	144.0	48.0
25	3	165.28571428571428	50.38095238095238
25	4	112.7	54.3
25	5	219.5	56.5
25	6	46.4	61.7
25	7	75.0	68.0
25	8	136.0	72.13636363636364
25	9	119.0	97.5
25	10	109.17142857142858	102.0
25	11	123.7948717948718	108.11538461538461
25	12	56.0	114.63636363636364
25	13	72.3	127.7
25	14	49.62068965517241	130.20689655172413
25	15	125.4	135.93846153846152
25	16	116.1304347826087	138.1304347826087
25	17	201.56	141.56
25	18	131.0	142.0
25	19	85.10526315789474	145.0
25	20	96.35714285714286	147.78571428571428
25	21	125.3	150.8
25	22	101.0	152.5
25	23	68.28	153.64
25	24	98.0	155.0
25	25	130.5	156.0
25	26	120.05681818181819	162.47727272727272
25	27	137.93939393939394	158.9090909090909
25	28	69.16666666666667	165.45833333333334
25	29	150.390243902439	170.6341463414634
25	30	112.89473684210526	171.31578947368422
25	31	86.22727272727273	171.77272727272728
25	32	76.0	173.0
25	33	222.21428571428572	174.35714285714286
25	34	97.5034965034965	183.4125874125874
25	35	142.22727272727272	183.6060606060606
25	36	67.36666666666666	183.86666666666667
25	37	86.16666666666667	186.63333333333333
25	38	116.0	186.32
25	39	129.95714285714286	193.5857142857143
25	40	112.5	196.3181818181818
25	41	54.0	197.5
25	42	106.11111111111111	201.77777777777777
25	43	126.23076923076923	203.80769230769232
25	44	100.82051282051282	213.10256410256412
25	45	142.88235294117646	217.47058823529412
25	46	107.0	219.0
25	47	125.33333333333333	220.33333333333334
25	48	246.91666666666666	223.875
25	49	140.88235294117646	226.52941176470588
25	50	117.3913043478261	230.52173913043478
25	51	22.0	232.5
25	52	213.37209302325581	239.48837209302326
25	53	252.59259259259258	241.5185185185185
25	54	34.0	244.5
25	55	203.3548387096774	250.19354838709677
25	56	17.0	250.0
25	57	228.0	250.0
25	58	250.40740740740742	252.0
26	0	255.0	19.0
26	1	72.0	20.0
26	2	216.5	43.0
26	3	144.0	47.0
26	4	163.88	53.2
26	5	112.5	55.0
26	6	219.5	55.5
26	7	45.73684210526316	62.31578947368421
26	8	133.6206896551724	69.75862068965517
26	9	109.08823529411765	102.32352941176471
26	10	116.0	100.0
26	11	52.0	101.0
26	12	123.83544303797468	111.26582278481013
26	13	55.642857142857146	115.21428571428571
26	14	50.130434782608695	129.52173913043478
26	15	72.5	128.0
26	16	154.0	128.0
26	17	125.93650793650794	135.23809523809524
26	18	106.0	133.5
26	19	115.5	138.5
26	20	201.7	141.46
26	21	85.41025641025641	144.51282051282053
26	22	132.0	142.0
26	23	96.3	148.3
26	24	124.7	150.7
26	25	53.0	153.0
26	26	72.51851851851852	154.07407407407408
26	27	135.8409090909091	156.27272727272728
26	28	98.63636363636364	155.0
26	29	120.8170731707317	162.85365853658536
26	30	68.62222222222222	164.24444444444444
26	31	142.0	165.0
26	32	149.95238095238096	170.28571428571428
26	33	113.5	170.5
26	34	85.5	172.5
26	35	76.0	173.5
26	36	222.2	174.2
26	37	97.59859154929578	183.07042253521126
26	38	143.16	182.6
26	39	67.70370370370371	184.07407407407408
26	40	117.0	185.5
26	41	85.66666666666667	186.33333333333334
26	42	128.38260869565218	196.29565217391306
26	43	113.13636363636364	195.86363636363637
26	44	106.15	202.7
26	45	101.575	213.6125
26	46	125.76190476190476	220.0
26	47	142.05555555555554	219.83333333333334
26	48	108.0	220.0
26	49	247.59259259259258	223.1851851851852
26	50	117.6086956521739	227.47826086956522
26	51	141.35294117647058	227.0
26	52	22.545454545454547	232.5
26	53	216.13513513513513	238.9189189189189
26	54	252.8421052631579	241.8421052631579
26	55	33.0	244.0
26	56	250.3125	252.03125
26	57	228.0	250.0
26	58	202.58333333333334	253.0
27	0	216.5	43.0
27	1	144.0	45.5
27	2	186.0	50.0
27	3	164.15	52.7
27	4	113.0	53.0
27	5	219.5	55.5
27	6	45.64705882352941	62.0
27	7	132.09677419354838	70.12903225806451
27	8	116.0	98.0
27	9	109.02777777777777	102.08333333333333
27	10	124.6	109.81333333333333
27	11	56.0	115.5
27	12	26.0	121.0
27	13	72.1875	127.625
27	14	154.0	127.0
27	15	48.095238095238095	129.9047619047619
27	16	126.06666666666666	133.33333333333334
27	17	105.0	134.0
27	18	114.1304347826087	138.1304347826087
27	19	203.26530612244898	140.08163265306123
27	20	85.23684210526316	144.31578947368422
27	21	130.0	143.0
27	22	96.75	148.5
27	23	124.37931034482759	150.10344827586206
27	24	99.6	153.9
27	25	53.0	154.0
27	26	137.5	156.55882352941177
27	27	72.8076923076923	157.1153846153846
27	28	131.7	157.3
27	29	120.71428571428571	162.07142857142858
27	30	68.8695652173913	164.65217391304347
27	31	150.58064516129033	169.67741935483872
27	32	113.71428571428571	170.71428571428572
27	33	87.35	172.4
27	34	222.78571428571428	174.64285714285714
27	35	76.0	175.0
27	36	97.92517006802721	183.52380952380952
27	37	142.2888888888889	184.4
27	38	68.26666666666667	185.06666666666666
27	39	149.0	184.0
27	40	116.70833333333333	186.95833333333334
27	41	86.0	187.5
27	42	129.3	193.025
27	43	112.78571428571429	196.64285714285714
27	44	107.7	204.15
27	45	126.34615384615384	205.65384615384616
27	46	102.65	214.1
27	47	142.35294117647058	219.0
27	48	125.6470588235294	220.0
27	49	244.6206896551724	221.79310344827587
27	50	109.5	222.0
27	51	141.125	226.375
27	52	118.12	230.2
27	53	21.5	232.5
27	54	216.88888888888889	237.86666666666667
27	55	253.24	241.64
27	56	33.0	244.0
27	57	17.0	248.0
27	58	250.60714285714286	251.35714285714286
27	59	228.0	250.0
28	0	254.0	19.5
28	1	126.0	36.0
28	2	217.0	43.0
28	3	144.0	45.0
28	4	112.7	53.7
28	5	163.5	54.5
28	6	220.0	55.36363636363637
28	7	45.86363636363637	61.0
28	8	131.28571428571428	72.9047619047619
28	9	122.5	96.0
28	10	110.72222222222223	102.0
28	11	52.0	102.0
28	12	124.8529411764706	108.8970588235294
28	13	55.3	116.3
28	14	72.21428571428571	127.35714285714286
28	15	154.0	127.0
28	16	49.04545454545455	129.5
28	17	126.42424242424242	135.22727272727272
28	18	106.5	137.0
28	19	135.46666666666667	137.13333333333333
28	20	202.4	139.8909090909091
28	21	114.91666666666667	138.875
28	22	85.12820512820512	144.12820512820514
28	23	96.64285714285714	147.21428571428572
28	24	124.66666666666667	150.58333333333334
28	25	99.6086956521739	153.30434782608697
28	26	53.0	153.0
28	27	137.54054054054055	157.3783783783784
28	28	82.82758620689656	158.10344827586206
28	29	131.5	157.0
28	30	120.49425287356321	162.58620689655172
28	31	127.0	162.5
28	32	69.3076923076923	164.87179487179486
28	33	143.0	166.0
28	34	151.0	169.9189189189189
28	35	86.94736842105263	171.21052631578948
28	36	113.5	170.0
28	37	222.2	175.2
28	38	97.68707482993197	183.156462585034
28	39	68.29032258064517	184.80645161290323
28	40	144.3918918918919	185.14864864864865
28	41	85.32	186.28
28	42	116.6086956521739	186.52173913043478
28	43	129.7283950617284	192.69135802469137
28	44	112.77272727272727	197.22727272727272
28	45	127.48275862068965	203.6206896551724
28	46	107.76	204.32
28	47	102.5	214.31578947368422
28	48	125.5	219.5
28	49	142.25	219.5
28	50	245.78571428571428	220.5
28	51	110.3	222.3
28	52	141.0	226.0
28	53	22.391304347826086	230.47826086956522
28	54	119.9	233.1
28	55	216.67441860465115	237.13953488372093
28	56	253.32	241.08
28	57	14.0	241.0
28	58	33.0	243.0
28	59	188.0	249.5
28	60	228.0	249.0
28	61	250.42307692307693	251.1153846153846
29	0	72.0	19.0
29	1	254.0	20.0
29	2	217.0	43.0
29	3	144.0	46.0
29	4	112.7	53.3
29	5	161.57894736842104	54.8421052631579
29	6	218.7	55.7
29	7	45.8421052631579	61.1578947368421
29	8	131.8148148148148	67.44444444444444
29	9	127.83333333333333	94.0
29	10	111.20588235294117	102.05882352941177
29	11	125.1969696969697	109.75757575757575
29	12	55.3	115.7
29	13	47.78260869565217	128.0
29	14	75.23076923076923	126.76923076923077
29	15	126.04761904761905	134.15873015873015
29	16	107.4	135.53333333333333
29	17	138.0	134.0
29	18	202.7058823529412	139.66666666666666
29	19	115.0	139.0
29	20	86.86486486486487	145.54054054054055
29	21	96.83333333333333	148.0
29	22	125.13793103448276	151.0
29	23	100.0	154.13636363636363
29	24	137.5	157.0
29	25	145.0	155.0
29	26	131.5	157.0
29	27	120.31111111111112	160.0222222222222
29	28	82.25	163.33333333333334
29	29	69.35	164.775
29	30	122.0	167.9655172413793
29	31	150.3953488372093	170.1627906976744
29	32	114.5	170.42857142857142
29	33	88.0625	172.0
29	34	77.0	174.0
29	35	222.35714285714286	175.21428571428572
29	36	97.4795918367347	180.39795918367346
29	37	145.0	178.0
29	38	143.044776119403	185.1492537313433
29	39	68.15151515151516	185.15151515151516
29	40	85.11111111111111	185.5185185185185
29	41	116.84210526315789	185.8421052631579
29	42	97.67647058823529	189.55882352941177
29	43	130.0857142857143	192.44285714285715
29	44	112.95833333333333	195.58333333333334
29	45	127.20833333333333	203.25
29	46	108.5	203.5
29	47	102.42857142857143	214.04285714285714
29	48	124.85185185185185	220.74074074074073
29	49	142.5	220.0
29	50	244.20833333333334	221.58333333333334
29	51	110.7	222.3
29	52	220.2	224.2
29	53	141.0	226.5
29	54	234.0	229.0
29	55	120.0	231.0
29	56	20.434782608695652	231.8695652173913
29	57	216.4	236.45714285714286
29	58	13.5	236.0
29	59	253.86363636363637	240.0
29	60	18.0	243.0
29	61	33.0	243.0
29	62	228.0	249.0
29	63	251.0	251.37037037037038
30	0	254.0	20.0
30	1	102.0	33.0
30	2	144.0	43.0
30	3	217.5	43.0
30	4	113.5	53.5
30	5	219.0	55.5
30	6	163.11764705882354	57.529411764705884
30	7	46.36363636363637	61.40909090909091
30	8	130.6	61.3
30	9	131.7	93.3
30	10	111.0	101.84210526315789
30	11	125.3076923076923	109.92307692307692
30	12	55.5	115.5
30	13	47.52173913043478	127.26086956521739
30	14	155.0	127.0
30	15	126.27536231884058	133.85507246376812
30	16	107.3529411764706	138.0
30	17	115.1304347826087	139.1304347826087
30	18	201.61111111111111	143.38888888888889
30	19	86.45945945945945	146.64864864864865
30	20	96.5	148.0
30	21	124.80555555555556	151.38888888888889
30	22	100.10526315789474	153.52631578947367
30	23	53.0	154.0
30	24	138.09375	157.3125
30	25	145.0	155.5
30	26	132.21428571428572	157.64285714285714
30	27	120.4	160.45454545454547
30	28	78.3	159.7
30	29	69.97560975609755	164.58536585365854
30	30	86.04081632653062	169.30612244897958
30	31	143.0	166.0
30	32	122.74193548387096	168.6451612903226
30	33	113.16666666666667	170.27777777777777
30	34	151.33333333333334	170.9047619047619
30	35	77.0	174.0
30	36	222.57894736842104	175.47368421052633
30	37	98.96875	183.30208333333334
30	38	89.11475409836065	183.49180327868854
30	39	68.3	185.03333333333333
30	40	144.30985915492957	186.26760563380282
30	41	117.07407407407408	186.55555555555554
30	42	130.58139534883722	193.46511627906978
30	43	113.03571428571429	196.07142857142858
30	44	110.0	205.5
30	45	127.72413793103448	206.24137931034483
30	46	102.93827160493827	213.8148148148148
30	47	143.0	219.64705882352942
30	48	125.29166666666667	220.875
30	49	242.8695652173913	221.1304347826087
30	50	111.0	221.5
30	51	141.5	226.5
30	52	5.0	228.0
30	53	120.8695652173913	229.8695652173913
30	54	234.0	232.0
30	55	215.6904761904762	236.64285714285714
30	56	28.5	236.0
30	57	253.91304347826087	240.7826086956522
30	58	33.5	243.0
30	59	251.0	252.0
30	60	189.0	251.0
30	61	243.5	251.0
31	0	254.0	20.0
31	1	217.5	43.0
31	2	112.7	49.3
31	3	218.7	55.3
31	4	164.94736842105263	57.26315789473684
31	5	46.72222222222222	62.166666666666664
31	6	130.7	62.7
31	7	79.0	64.0
31	8	131.0	93.5
31	9	110.21052631578948	101.86842105263158
31	10	125.62903225806451	109.11290322580645
31	11	55.214285714285715	115.35714285714286
31	12	47.8421052631579	128.42105263157896
31	13	126.58208955223881	132.955223880597
31	14	107.5	134.0
31	15	137.5	134.5
31	16	115.5909090909091	138.5909090909091
31	17	202.65384615384616	142.09615384615384
31	18	86.8529411764706	146.08823529411765
31	19	97.5	147.5
31	20	124.58333333333333	151.08333333333334
31	21	100.0952380952381	153.8095238095238
31	22	53.0	153.0
31	23	136.53333333333333	156.84444444444443
31	24	145.0	155.0
31	25	77.0	157.5
31	26	121.08888888888889	162.64444444444445
31	27	70.2051282051282	164.10256410256412
31	28	87.95918367346938	170.3469387755102
31	29	150.7941176470588	171.14705882352942
31	30	114.0	170.0
31	31	78.0	175.0
31	32	221.83333333333334	176.0
31	33	99.7	179.3
31	34	88.23913043478261	185.15217391304347
31	35	143.15384615384616	185.30769230769232
31	36	68.27586206896552	184.79310344827587
31	37	118.16666666666667	186.66666666666666
31	38	233.0	185.0
31	39	97.88888888888889	189.33333333333334
31	40	130.57777777777778	193.5222222222222
31	41	113.52	195.08
31	42	110.68	205.76
31	43	128.0	207.16666666666666
31	44	102.48717948717949	215.32051282051282
31	45	125.92307692307692	220.42307692307693
31	46	246.0952380952381	220.85714285714286
31	47	141.0810810810811	224.35135135135135
31	48	111.3	221.3
31	49	220.3	221.7
31	50	7.0	228.0
31	51	121.27272727272727	229.5
31	52	28.7	235.0
31	53	215.73529411764707	237.91176470588235
31	54	240.7	236.7
31	55	252.34615384615384	242.65384615384616
31	56	34.0	242.0
31	57	17.5	246.0
31	58	228.0	250.0
31	59	251.10714285714286	252.39285714285714
32	0	217.5	43.0
32	1	143.5	46.0
32	2	113.0	47.0
32	3	219.3	55.3
32	4	164.8421052631579	56.8421052631579
32	5	46.473684210526315	62.73684210526316
32	6	131.8	65.8
32	7	130.3	93.7
32	8	110.5	103.0
32	9	125.46031746031746	109.61904761904762
32	10	55.5	115.5
32	11	47.958333333333336	126.83333333333333
32	12	77.5	125.0
32	13	126.21875	133.859375
32	14	106.7	134.3
32	15	137.63636363636363	135.0
32	16	117.86363636363636	139.0
32	17	202.14814814814815	142.87037037037038
32	18	86.55	145.3
32	19	98.5	150.58333333333334
32	20	125.05263157894737	150.78947368421052
32	21	52.5	153.0
32	22	145.0	154.5
32	23	137.76315789473685	157.6578947368421
32	24	76.63636363636364	158.0
32	25	131.21428571428572	157.64285714285714
32	26	120.55319148936171	160.0
32	27	68.93023255813954	164.46511627906978
32	28	128.0	164.0
32	29	122.0	168.1875
32	30	89.17708333333333	173.71875
32	31	114.07142857142857	169.78571428571428
32	32	151.77272727272728	170.95454545454547
32	33	77.0	174.0
32	34	221.83333333333334	177.0
32	35	99.26086956521739	183.07608695652175
32	36	142.08	184.48
32	37	68.5	184.78571428571428
32	38	85.24	188.64
32	39	130.34146341463415	192.4878048780488
32	40	113.76	195.16
32	41	108.88461538461539	205.65384615384616
32	42	127.37931034482759	207.48275862068965
32	43	102.17721518987342	214.0
32	44	126.0	217.5
32	45	243.66666666666666	219.875
32	46	141.1764705882353	223.38235294117646
32	47	111.0	221.5
32	48	219.0	222.5
32	49	120.6470588235294	231.0
32	50	29.157894736842106	233.1578947368421
32	51	216.61111111111111	238.11111111111111
32	52	245.0	237.0
32	53	34.0	242.5
32	54	252.125	243.66666666666666
32	55	16.0	244.5
32	56	250.6551724137931	252.75862068965517
33	0	151.0	4.0
33	1	254.0	20.0
33	2	218.0	43.0
33	3	144.0	46.0
33	4	113.3	47.3
33	5	168.1578947368421	56.26315789473684
33	6	219.0	55.0
33	7	46.904761904761905	63.857142857142854
33	8	128.5	95.0
33	9	110.08333333333333	103.02777777777777
33	10	124.98412698412699	109.31746031746032
33	11	56.2	114.8
33	12	75.83333333333333	124.0
33	13	47.76	128.24
33	14	155.0	127.0
33	15	126.17543859649123	133.49122807017545
33	16	105.8	135.8
33	17	137.5	136.0
33	18	117.13636363636364	138.0
33	19	202.47058823529412	142.7843137254902
33	20	86.10526315789474	144.78947368421052
33	21	98.525	150.75
33	22	124.83333333333333	150.20833333333334
33	23	53.0	153.0
33	24	137.84375	157.625
33	25	144.5	155.5
33	26	131.7	157.7
33	27	121.03488372093024	162.27906976744185
33	28	75.83333333333333	161.0
33	29	68.53333333333333	164.88888888888889
33	30	84.84210526315789	165.8421052631579
33	31	113.15384615384616	169.92307692307693
33	32	89.06	173.46
33	33	152.0	170.89285714285714
[truncated: 377 more rows]
