# Supplementary material for: AutoMorphoTrack: A modular framework for quantitative analysis of organelle morphology, motility, and interactions at single-cell resolution
Source: bioRxiv. 2026 Feb 2:2025.07.19.665650. Preprint. [Version 5] doi: 10.1101/2025.07.19.665650 (PMC12889450; doi:10.1101/2025.07.19.665650)
Supplement: Supplement 1 [file media-1.zip › Composite8/Step4_Tracking_Outputs/Step4_Lyso_Displacement.csv]

Organelle	Total_Displacement
0	2752.907658734051
1	2205.2007578060484
2	1600.1379451163796
3	1806.7647312395488
4	2204.0656499631614
5	2730.5381200364673
6	2936.540344526593
7	1675.6589700946772
8	1537.321468544343
9	1182.1730226393513
10	1314.7855491041341
11	1418.9422968970089
12	1491.6388915996072
13	1451.1241384993561
14	1904.5826395353092
15	1317.0472596854606
16	1345.5514586481747
17	1649.3726703689133
18	1192.0156899170888
19	1903.9503515543472
20	1855.94617095611
21	1570.4312833342226
22	1344.5562499269627
23	1454.4284561482543
24	1322.5147323625288
25	1412.9221500300623
26	1475.7822206821797
27	1140.3012281851913
28	1141.9414058133098
29	1474.5318519374048
30	1487.4988496435599
31	1566.9590385611614
32	1608.1911003612754
33	2264.6990641722446
34	2136.6826895183312
35	2562.017009812329
36	2113.242761682624
37	1878.2988309974023
38	1649.62241985348
39	1404.710961212092
40	1083.9084382701656
41	1040.433332273406
42	1323.8250280552695
43	1077.5263261094235
44	1512.4928360909084
45	1834.259046760542
46	1941.8057949102163
47	1746.7852123839687
48	1870.3613967712
49	2979.9567320684037
50	3045.7406840122735
51	3060.762310295121
52	3729.454085369107
53	3042.3626367379165
54	2948.536968973039
55	3566.505767484444
56	3625.863522377819
57	3463.836116818198
58	2369.6879617681143
59	1352.7413133902437
60	1559.722396502571
61	942.7961223658615
62	365.84327460285243
63	9.885628397477388
