# Supplementary material for: AutoMorphoTrack: A modular framework for quantitative analysis of organelle morphology, motility, and interactions at single-cell resolution
Source: bioRxiv. 2026 Feb 2:2025.07.19.665650. Preprint. [Version 5] doi: 10.1101/2025.07.19.665650 (PMC12889450; doi:10.1101/2025.07.19.665650)
Supplement: Supplement 1 [file media-1.zip › Composite8/Step4_Tracking_Outputs/Step4_Mito_Displacement.csv]

Organelle	Total_Displacement
0	887.8110832065721
1	933.8955794278125
2	1565.1797103352471
3	2419.684720048464
4	1751.6188237654667
5	1436.7366459356113
6	1585.3521983833034
7	1620.2176281271927
8	1990.5377696320788
9	2186.380385074793
10	1634.3164375734054
11	1774.3273923154368
12	1668.6980277966895
13	1892.3978645085026
14	1744.283879684318
15	2004.5945368977918
16	1592.6968084635137
17	1729.0839704258253
18	1845.5037064392654
19	2008.5995843645273
20	1899.6362018574923
21	1794.1422818671567
22	1679.6924017246286
23	2407.6252787923813
24	1734.3061314578354
25	1772.3033349471052
26	2513.6006837866057
27	2148.394263455546
28	2204.777486504298
29	2348.1667888955567
30	2187.981242039866
31	1812.1141142104987
32	1616.6599647697249
33	1916.3977002028514
34	2134.759790615249
35	1281.54599840834
36	1681.9117369345233
37	1490.8957881102729
38	2226.0172863307766
39	2013.0497631985402
40	2249.79824362038
41	2878.9033004557227
42	2624.0554030315225
43	2584.841187744928
44	2737.4693384444895
45	2281.807642332492
46	2230.16723619786
47	1729.010850141808
48	1814.6593600308206
49	1733.403820942562
50	1602.3335157844456
51	1656.7145534264178
52	1621.577996355048
53	1008.4130822799309
54	888.3645927139994
55	919.4747792265811
56	691.3037333631214
57	817.5109124552376
58	291.3770850867208
59	223.06936644019967
60	224.06464633471649
61	63.252125689501526
