# Supplementary material for: AutoMorphoTrack: A modular framework for quantitative analysis of organelle morphology, motility, and interactions at single-cell resolution
Source: bioRxiv. 2026 Feb 2:2025.07.19.665650. Preprint. [Version 5] doi: 10.1101/2025.07.19.665650 (PMC12889450; doi:10.1101/2025.07.19.665650)
Supplement: Supplement 1 [file media-1.zip › Composite8/Step4_Tracking_Outputs/Step4_Mito_Tracks.csv]

Frame	Organelle	X	Y
0	0	132.5	12.0
0	1	138.0	13.0
0	2	126.5	15.5
0	3	237.0	15.0
0	4	108.0	19.0
0	5	121.5	20.5
0	6	144.0	27.38095238095238
0	7	92.3717277486911	73.31675392670157
0	8	42.0	48.0
0	9	159.0	61.0
0	10	152.36065573770492	72.55737704918033
0	11	159.94736842105263	74.21052631578948
0	12	173.77272727272728	75.5
0	13	145.6	80.0
0	14	124.0	86.0
0	15	178.0	86.0
0	16	134.0	93.0
0	17	83.5	96.5
0	18	98.31961471103328	130.63747810858143
0	19	162.7058823529412	103.17647058823529
0	20	22.0	122.0
0	21	93.23809523809524	138.76190476190476
0	22	119.70212765957447	143.82978723404256
0	23	110.42307692307692	147.82692307692307
0	24	119.0	152.0
0	25	119.74645390070921	164.49468085106383
0	26	81.43478260869566	163.6086956521739
0	27	219.92307692307693	166.76923076923077
0	28	159.0	168.5
0	29	120.74285714285715	170.34285714285716
0	30	222.7	171.7
0	31	161.1764705882353	176.0
0	32	73.5	182.27777777777777
0	33	80.53846153846153	181.92307692307693
0	34	148.64	183.44
0	35	82.52777777777777	190.25
0	36	92.33333333333333	190.0
0	37	132.1904761904762	207.63492063492063
0	38	99.52380952380952	196.38095238095238
0	39	108.95833333333333	202.54166666666666
0	40	142.0	209.5
0	41	221.05555555555554	213.11111111111111
0	42	212.38709677419354	219.09677419354838
0	43	230.27777777777777	219.72222222222223
0	44	232.76	229.1
0	45	240.5	228.0
0	46	250.76923076923077	228.23076923076923
0	47	244.5	230.5
0	48	117.5	236.25
0	49	228.22727272727272	238.9090909090909
0	50	183.125	242.33333333333334
0	51	131.63636363636363	249.0
0	52	190.0	249.0
1	0	138.55555555555554	13.296296296296296
1	1	127.5	14.5
1	2	122.0	16.0
1	3	237.0	16.0
1	4	111.0	17.0
1	5	143.61904761904762	27.476190476190474
1	6	76.72972972972973	53.153153153153156
1	7	88.65789473684211	65.89473684210526
1	8	149.82857142857142	74.11428571428571
1	9	158.25	75.32142857142857
1	10	171.03571428571428	74.32142857142857
1	11	100.52678571428571	84.52678571428571
1	12	178.0	87.0
1	13	178.0	91.0
1	14	85.0	95.0
1	15	133.3	94.7
1	16	114.43037974683544	115.44810126582279
1	17	93.0	102.0
1	18	162.5	103.0
1	19	82.02593659942363	126.36023054755043
1	20	22.0	122.0
1	21	102.13138686131387	138.75912408759123
1	22	92.65384615384616	138.80769230769232
1	23	119.125	144.60714285714286
1	24	110.47272727272727	147.52727272727273
1	25	82.44	149.0
1	26	91.59911894273128	158.2907488986784
1	27	119.13468634686348	164.15867158671585
1	28	119.91176470588235	170.08823529411765
1	29	159.86666666666667	167.73333333333332
1	30	220.58333333333334	167.33333333333334
1	31	159.3684210526316	176.26315789473685
1	32	72.21428571428571	181.5
1	33	147.87878787878788	183.8181818181818
1	34	79.0	182.0
1	35	91.70588235294117	184.88235294117646
1	36	81.66666666666667	190.28205128205127
1	37	92.36363636363636	193.0
1	38	122.0	194.0
1	39	100.0	196.76470588235293
1	40	124.0	197.0
1	41	132.62721893491124	208.93491124260356
1	42	108.47826086956522	202.30434782608697
1	43	142.0	208.0
1	44	219.5	213.5
1	45	229.42857142857142	217.78571428571428
1	46	213.42857142857142	218.28571428571428
1	47	209.0	223.0
1	48	231.0	232.73134328358208
1	49	240.6315789473684	229.26315789473685
1	50	248.83333333333334	228.83333333333334
1	51	118.0	236.5
1	52	127.0	240.0
1	53	180.0	240.0
1	54	184.375	243.625
1	55	188.0	247.0
1	56	131.5	249.5
2	0	137.0	13.0
2	1	114.0	16.0
2	2	125.0	16.0
2	3	236.0	16.0
2	4	117.0	24.0
2	5	142.61904761904762	28.0
2	6	75.83193277310924	52.42857142857143
2	7	84.0	60.0
2	8	89.53125	69.28125
2	9	152.6764705882353	74.05882352941177
2	10	169.0	74.0
2	11	174.0	75.63636363636364
2	12	100.67906976744186	84.95348837209302
2	13	123.0	86.58823529411765
2	14	177.5	90.5
2	15	81.5	97.0
2	16	114.04358974358975	115.77179487179487
2	17	91.07692307692308	99.46153846153847
2	18	162.5	103.0
2	19	88.20360110803324	139.01108033240996
2	20	21.5	121.5
2	21	91.5	127.0
2	22	111.20703933747411	158.97722567287784
2	23	136.5820895522388	165.65174129353233
2	24	80.91176470588235	163.5
2	25	119.79411764705883	170.38235294117646
2	26	220.6451612903226	169.83870967741936
2	27	158.36363636363637	169.0
2	28	160.26315789473685	175.42105263157896
2	29	71.17647058823529	180.0
2	30	147.6875	183.9375
2	31	80.0	182.0
2	32	81.80555555555556	190.16666666666666
2	33	91.0	188.5
2	34	96.78787878787878	195.96969696969697
2	35	132.37222222222223	206.8388888888889
2	36	107.6	201.4
2	37	221.5	213.0
2	38	213.65384615384616	219.0
2	39	230.25	219.0
2	40	230.35714285714286	233.61428571428573
2	41	243.36111111111111	228.75
2	42	116.5	236.0
2	43	183.65	243.7
2	44	116.0	244.0
2	45	192.0	251.0
3	0	132.0	13.0
3	1	136.5	13.0
3	2	114.5	14.5
3	3	119.0	14.5
3	4	124.0	17.0
3	5	236.0	17.0
3	6	121.0	21.0
3	7	142.76	27.76
3	8	76.06603773584905	53.25471698113208
3	9	133.0	53.0
3	10	134.0	58.0
3	11	98.95299145299145	82.28632478632478
3	12	152.96938775510205	73.58163265306122
3	13	173.52631578947367	75.73684210526316
3	14	121.76470588235294	87.0
3	15	178.0	88.0
3	16	97.43106457242583	132.1719022687609
3	17	74.0	102.0
3	18	162.0	103.5
3	19	91.53333333333333	118.6
3	20	21.0	122.0
3	21	91.16666666666667	138.73333333333332
3	22	110.26804123711341	159.58969072164948
3	23	136.37440758293837	165.50236966824644
3	24	120.0	170.37142857142857
3	25	220.0	169.55882352941177
3	26	158.0	169.0
3	27	160.2941176470588	176.11764705882354
3	28	70.0	176.0
3	29	71.0	180.5
3	30	147.38709677419354	183.1290322580645
3	31	133.0	181.0
3	32	91.3076923076923	186.84615384615384
3	33	81.11111111111111	190.75
3	34	96.54838709677419	195.48387096774192
3	35	137.36363636363637	195.0
3	36	131.86928104575162	208.37254901960785
3	37	107.28	201.68
3	38	139.0	202.0
3	39	224.5	213.75
3	40	214.43333333333334	217.63333333333333
3	41	230.13636363636363	219.22727272727272
3	42	230.7826086956522	232.4927536231884
3	43	239.16666666666666	228.0
3	44	243.0	231.0
3	45	120.0	233.0
3	46	185.21428571428572	244.78571428571428
3	47	128.0	249.0
3	48	131.0	251.0
3	49	237.0	253.0
4	0	39.0	2.0
4	1	137.5	13.0
4	2	123.5	17.5
4	3	236.0	17.0
4	4	115.8125	23.625
4	5	142.1904761904762	27.952380952380953
4	6	71.0	44.0
4	7	75.47474747474747	52.98989898989899
4	8	38.0	50.0
4	9	86.48387096774194	64.38709677419355
4	10	149.9402985074627	73.29850746268657
4	11	100.39473684210526	84.42543859649123
4	12	157.17391304347825	75.47826086956522
4	13	173.0952380952381	75.61904761904762
4	14	124.0	85.36363636363636
4	15	178.0	87.0
4	16	132.5	94.5
4	17	82.5909090909091	98.13636363636364
4	18	113.97303921568627	116.13725490196079
4	19	162.5	103.0
4	20	81.63608562691131	128.42201834862385
4	21	21.0	122.0
4	22	97.50245098039215	149.32598039215685
4	23	118.875	162.69805194805195
4	24	81.06521739130434	149.1304347826087
4	25	81.51612903225806	162.38709677419354
4	26	118.0	162.0
4	27	119.44444444444444	169.97222222222223
4	28	157.07692307692307	168.92307692307693
4	29	219.53333333333333	169.96666666666667
4	30	160.2173913043478	175.0
4	31	69.0	176.0
4	32	147.22222222222223	182.62962962962962
4	33	70.0	181.0
4	34	92.27586206896552	188.72413793103448
4	35	81.02777777777777	190.05555555555554
4	36	132.9022988505747	206.66666666666666
4	37	99.5	194.5
4	38	107.2	200.5
4	39	214.08823529411765	218.14705882352942
4	40	223.0	214.0
4	41	227.5	215.5
4	42	232.29787234042553	229.14893617021278
4	43	207.0	225.0
4	44	118.0625	227.9375
4	45	240.8125	229.53125
4	46	228.0	240.04761904761904
4	47	127.0	243.0
4	48	181.5	243.0
4	49	128.47826086956522	248.3913043478261
5	0	39.0	2.0
5	1	136.5	12.5
5	2	125.52631578947368	16.05263157894737
5	3	236.0	17.5
5	4	115.27777777777777	24.055555555555557
5	5	142.56	28.32
5	6	75.58715596330275	53.28440366972477
5	7	36.0	51.0
5	8	131.0	52.0
5	9	82.0	58.0
5	10	87.875	66.79166666666667
5	11	151.27659574468086	74.58510638297872
5	12	99.31140350877193	84.70614035087719
5	13	169.5	74.0
5	14	174.0	76.36363636363636
5	15	122.0	87.0
5	16	177.57894736842104	88.89473684210526
5	17	132.375	93.375
5	18	82.15789473684211	97.84210526315789
5	19	113.6025	115.885
5	20	75.0	102.0
5	21	162.23529411764707	103.6470588235294
5	22	80.49116607773851	129.24734982332154
5	23	92.46666666666667	118.4
5	24	21.0	122.0
5	25	94.835	149.6525
5	26	92.58620689655173	140.0344827586207
5	27	117.0	138.0
5	28	118.66617862371889	161.55051244509517
5	29	80.66666666666667	162.92592592592592
5	30	120.16666666666667	170.61111111111111
5	31	157.78571428571428	168.78571428571428
5	32	219.8	169.13333333333333
5	33	159.56	175.48
5	34	220.0	173.0
5	35	68.94117647058823	179.0
5	36	92.0	184.86363636363637
5	37	148.0909090909091	184.4090909090909
5	38	80.58620689655173	190.51724137931035
5	39	95.54166666666667	193.95833333333334
5	40	139.16666666666666	197.70833333333334
5	41	106.13333333333334	197.46666666666667
5	42	131.96428571428572	208.88095238095238
5	43	147.0	209.0
5	44	221.0	213.0
5	45	225.0	214.0
5	46	216.0	217.0
5	47	229.46153846153845	217.23076923076923
5	48	211.0	221.0
5	49	233.68421052631578	226.3684210526316
5	50	206.5	225.5
5	51	241.33333333333334	229.29166666666666
5	52	229.10638297872342	236.38297872340425
5	53	119.0	233.5
5	54	116.0	238.0
5	55	186.0	247.0
5	56	127.7	249.7
5	57	194.0	253.0
6	0	138.5	13.0
6	1	127.5	14.5
6	2	119.0	15.0
6	3	124.0	17.0
6	4	236.0	17.0
6	5	115.0	23.52173913043478
6	6	142.3	28.05
6	7	75.98198198198199	53.42342342342342
6	8	87.36363636363636	65.0
6	9	90.0	69.0
6	10	151.20792079207922	75.07920792079207
6	11	100.1283185840708	84.60176991150442
6	12	172.6	75.9
6	13	122.7	86.7
6	14	178.0	87.5
6	15	133.0	93.5
6	16	80.78787878787878	99.0909090909091
6	17	113.61778846153847	116.39423076923077
6	18	162.2941176470588	103.82352941176471
6	19	81.30346820809248	128.56069364161849
6	20	21.0	122.0
6	21	94.79064039408867	149.2192118226601
6	22	92.65	140.55
6	23	110.0	138.5
6	24	108.76041666666667	160.35416666666666
6	25	127.8076923076923	154.8846153846154
6	26	135.85714285714286	166.5024630541872
6	27	81.0	161.8846153846154
6	28	120.51351351351352	170.97297297297297
6	29	157.3846153846154	169.53846153846155
6	30	220.65384615384616	172.34615384615384
6	31	159.3	176.5
6	32	69.0	178.11111111111111
6	33	79.0	183.0
6	34	147.85185185185185	183.22222222222223
6	35	93.0	191.5
6	36	79.23076923076923	192.76923076923077
6	37	106.30434782608695	195.7826086956522
6	38	133.21511627906978	206.72674418604652
6	39	96.0	195.0
6	40	122.0	196.0
6	41	214.07692307692307	218.15384615384616
6	42	226.0	214.0
6	43	230.0	218.0
6	44	235.0	226.0
6	45	240.35	229.3
6	46	245.0	229.0
6	47	229.69230769230768	231.46153846153845
6	48	119.33333333333333	234.72222222222223
6	49	228.15	238.7
6	50	126.5	249.5
6	51	131.0	251.5
7	0	126.44444444444444	15.38888888888889
7	1	115.52941176470588	24.88235294117647
7	2	142.0	28.5
7	3	75.61764705882354	52.8921568627451
7	4	133.0	54.5
7	5	88.36363636363636	67.0
7	6	151.5148514851485	75.87128712871286
7	7	99.83710407239819	84.84615384615384
7	8	165.5	75.0
7	9	172.8	75.86666666666666
7	10	121.86666666666666	87.53333333333333
7	11	177.5	87.5
7	12	176.5	92.5
7	13	82.58823529411765	97.76470588235294
7	14	104.69607843137256	132.09191176470588
7	15	79.0	102.0
7	16	162.5	104.0
7	17	80.49328859060402	128.5503355704698
7	18	91.78947368421052	116.94736842105263
7	19	116.0	132.0
7	20	110.0	137.0
7	21	91.5	141.0
7	22	108.91314031180401	159.8708240534521
7	23	127.31818181818181	154.77272727272728
7	24	135.7891891891892	166.12432432432433
7	25	80.0952380952381	163.28571428571428
7	26	120.71052631578948	171.02631578947367
7	27	157.4	169.46666666666667
7	28	217.5	169.0
7	29	221.0	172.0
7	30	71.0	179.08333333333334
7	31	159.5	178.0
7	32	147.6	183.2
7	33	79.0	183.0
7	34	96.85074626865672	192.4179104477612
7	35	82.0	186.0
7	36	79.0	192.63636363636363
7	37	132.6098901098901	207.13186813186815
7	38	213.53488372093022	218.37209302325581
7	39	228.0	214.0
7	40	229.63636363636363	218.0
7	41	229.9206349206349	232.57142857142858
7	42	241.45454545454547	229.57575757575756
7	43	120.0	232.0
7	44	116.5	236.0
7	45	129.0	244.0
7	46	131.0	250.58333333333334
7	47	187.0	249.0
7	48	125.5	251.0
8	0	134.0	13.0
8	1	138.0	13.0
8	2	124.3	17.3
8	3	235.0	17.0
8	4	121.0	23.0
8	5	142.22727272727272	28.5
8	6	70.5	43.5
8	7	75.70754716981132	53.75471698113208
8	8	42.0	47.0
8	9	34.53333333333333	50.86666666666667
8	10	83.0	60.0
8	11	85.0	63.0
8	12	88.5	69.0
8	13	152.53763440860214	75.51612903225806
8	14	173.46153846153845	76.07692307692308
8	15	99.8970588235294	85.67156862745098
8	16	142.63636363636363	81.0
8	17	122.35714285714286	86.78571428571429
8	18	177.69230769230768	91.15384615384616
8	19	115.28095238095239	115.86666666666666
8	20	82.3913043478261	99.0
8	21	162.72222222222223	103.61111111111111
8	22	77.5	114.07142857142857
8	23	81.73021582733813	129.2158273381295
8	24	94.74029126213593	148.38834951456312
8	25	115.5	132.5
8	26	110.0	139.0
8	27	118.27777777777777	143.90740740740742
8	28	118.43478260869566	162.77565217391304
8	29	80.23809523809524	163.28571428571428
8	30	120.4	170.71428571428572
8	31	161.0	168.0
8	32	217.36363636363637	169.0
8	33	157.0	170.0
8	34	160.22222222222223	176.33333333333334
8	35	92.3076923076923	177.15384615384616
8	36	73.9	180.375
8	37	147.9090909090909	183.4090909090909
8	38	98.02597402597402	194.06493506493507
8	39	79.5	193.0
8	40	130.8235294117647	200.4470588235294
8	41	135.57831325301206	214.59036144578315
8	42	214.94545454545454	217.16363636363636
8	43	228.95454545454547	216.3181818181818
8	44	254.0	218.0
8	45	231.43243243243242	229.64864864864865
8	46	240.4	229.5
8	47	227.7826086956522	238.69565217391303
8	48	232.0	237.0
8	49	116.0	240.0
8	50	246.55882352941177	244.01470588235293
8	51	188.0	249.5
8	52	127.5	250.0
8	53	131.0	253.0
9	0	138.0	12.0
9	1	133.0	14.0
9	2	124.16	17.8
9	3	235.0	17.0
9	4	116.15384615384616	25.0
9	5	142.125	28.666666666666668
9	6	72.0	43.0
9	7	77.03252032520325	55.146341463414636
9	8	35.0	52.0
9	9	89.0	69.0
9	10	151.16216216216216	75.92792792792793
9	11	97.03088803088804	86.61003861003861
9	12	170.48	75.2
9	13	122.16666666666667	87.0
9	14	177.7058823529412	89.88235294117646
9	15	115.19294117647058	116.1364705882353
9	16	163.0	103.5
9	17	63.5	107.5
9	18	81.89666666666666	127.36666666666666
9	19	22.0	122.0
9	20	94.61904761904762	148.85714285714286
9	21	118.0	133.0
9	22	118.75	144.15384615384616
9	23	118.57262103505843	163.03005008347245
9	24	80.77272727272727	162.5909090909091
9	25	119.91176470588235	170.5
9	26	159.5	168.55
9	27	218.3	168.3
9	28	220.53846153846155	173.23076923076923
9	29	159.95454545454547	176.3181818181818
9	30	72.6842105263158	179.94736842105263
9	31	92.5	176.5
9	32	147.9047619047619	183.52380952380952
9	33	93.58333333333333	192.88333333333333
9	34	78.5	193.5
9	35	133.09142857142857	206.83428571428573
9	36	103.57142857142857	197.10714285714286
9	37	214.74137931034483	216.4655172413793
9	38	228.20833333333334	216.20833333333334
9	39	232.43396226415095	229.88679245283018
9	40	240.42105263157896	229.73684210526315
9	41	227.8695652173913	239.1304347826087
9	42	113.0	241.5
9	43	246.0	243.48648648648648
9	44	130.0	246.0
9	45	130.5	252.5
9	46	193.0	252.0
10	0	136.5	12.0
10	1	126.15789473684211	16.42105263157895
10	2	236.0	17.5
10	3	121.5	22.5
10	4	116.5	25.0
10	5	142.15	28.45
10	6	59.53846153846154	40.38461538461539
10	7	75.80672268907563	53.65546218487395
10	8	128.0	50.0
10	9	98.10943396226415	83.89056603773585
10	10	151.36936936936937	75.82882882882883
10	11	170.73333333333332	75.6
10	12	121.23809523809524	87.9047619047619
10	13	178.0	88.5
10	14	177.0	93.0
10	15	82.82142857142857	99.10714285714286
10	16	104.11262798634812	133.20477815699658
10	17	163.46666666666667	103.4
10	18	80.79858657243817	127.98939929328623
10	19	93.0	115.94736842105263
10	20	21.0	123.0
10	21	109.21772151898735	159.70379746835442
10	22	135.1795918367347	165.47755102040816
10	23	119.5	162.0
10	24	120.13157894736842	170.42105263157896
10	25	159.5	168.75
10	26	220.05555555555554	171.33333333333334
10	27	159.96153846153845	176.15384615384616
10	28	69.47619047619048	178.42857142857142
10	29	92.2	177.53333333333333
10	30	75.53846153846153	180.92307692307693
10	31	147.39285714285714	183.85714285714286
10	32	82.0	185.5
10	33	97.25	194.80882352941177
10	34	79.92857142857143	193.35714285714286
10	35	132.04268292682926	206.79268292682926
10	36	142.5	209.0
10	37	218.77380952380952	217.54761904761904
10	38	232.3181818181818	228.77272727272728
10	39	240.6315789473684	229.26315789473685
10	40	227.83333333333334	238.875
10	41	113.0	240.0
10	42	245.62686567164178	243.37313432835822
10	43	128.0	242.0
11	0	127.04166666666667	16.291666666666668
11	1	136.0	14.0
11	2	236.0	17.0
11	3	142.4090909090909	28.863636363636363
11	4	58.0	40.63636363636363
11	5	76.51754385964912	54.49122807017544
11	6	86.0	64.0
11	7	152.55238095238096	75.0952380952381
11	8	99.45726495726495	84.9957264957265
11	9	171.4516129032258	75.87096774193549
11	10	122.5	87.5
11	11	177.8421052631579	90.89473684210526
11	12	83.38461538461539	98.0
11	13	114.4652278177458	116.54196642685851
11	14	163.76470588235293	102.70588235294117
11	15	79.79098360655738	128.7827868852459
11	16	91.82352941176471	117.76470588235294
11	17	98.0	128.5
11	18	94.45605700712589	148.22565320665083
11	19	114.97777777777777	145.6888888888889
11	20	116.75040518638573	166.17666126418152
11	21	189.5	155.0
11	22	80.69565217391305	163.30434782608697
11	23	120.44736842105263	170.92105263157896
11	24	159.5	168.55
11	25	218.5	170.0
11	26	160.1304347826087	177.0
11	27	220.5	174.0
11	28	70.0	177.66666666666666
11	29	147.25	184.25
11	30	79.0	184.0
11	31	82.0	186.0
11	32	79.41666666666667	193.0
11	33	130.6153846153846	204.15384615384616
11	34	100.175	197.125
11	35	95.0	203.0
11	36	140.325	213.975
11	37	220.0	209.5
11	38	213.25641025641025	218.05128205128204
11	39	227.19354838709677	217.06451612903226
11	40	232.53488372093022	229.2093023255814
11	41	241.14814814814815	229.62962962962962
11	42	228.16666666666666	239.08333333333334
11	43	233.0	237.0
11	44	113.0	239.5
11	45	128.0	240.0
11	46	245.80769230769232	243.23076923076923
11	47	116.0	247.0
11	48	185.0	248.0
11	49	242.5	252.0
11	50	191.0	252.0
11	51	131.0	253.0
11	52	8.0	255.0
12	0	134.5	12.5
12	1	125.57692307692308	16.653846153846153
12	2	237.0	17.0
12	3	118.5	23.5
12	4	114.0	25.0
12	5	142.68	28.68
12	6	78.52	55.92
12	7	33.0	52.0
12	8	128.0	54.0
12	9	152.54310344827587	75.19827586206897
12	10	99.36725663716814	85.50884955752213
12	11	167.5	75.0
12	12	173.75	75.75
12	13	122.5	87.25
12	14	178.1578947368421	89.47368421052632
12	15	83.95652173913044	96.43478260869566
12	16	110.74420190995907	144.7025920873124
12	17	164.0	102.0
12	18	81.43686006825939	127.99658703071673
12	19	21.5	123.0
12	20	117.94	143.66
12	21	189.0	156.0
12	22	80.36	163.96
12	23	119.77142857142857	170.31428571428572
12	24	157.3	169.3
12	25	218.83333333333334	173.61111111111111
12	26	160.3181818181818	176.0
12	27	92.78571428571429	176.5
12	28	72.63157894736842	179.73684210526315
12	29	91.0	183.5
12	30	147.26666666666668	186.6
12	31	81.5	185.5
12	32	91.9090909090909	192.86363636363637
12	33	133.76190476190476	207.04166666666666
12	34	99.28571428571429	197.45714285714286
12	35	96.0	205.0
12	36	215.18867924528303	216.32075471698113
12	37	228.04	216.72
12	38	231.9375	229.64583333333334
12	39	240.5	229.5
12	40	126.0	235.0
12	41	114.0	239.5
12	42	128.0	239.5
12	43	245.61764705882354	244.26470588235293
12	44	184.5	247.5
12	45	132.0	251.0
12	46	190.0	251.0
13	0	36.40625	8.625
13	1	124.97777777777777	17.711111111111112
13	2	135.0	13.0
13	3	236.0	17.0
13	4	115.0	24.5
13	5	142.47619047619048	28.476190476190474
13	6	76.26363636363637	54.154545454545456
13	7	86.55555555555556	64.85185185185185
13	8	152.1946902654867	75.30088495575221
13	9	98.07407407407408	87.21851851851852
13	10	174.23076923076923	75.92307692307692
13	11	122.5	88.0
13	12	178.05555555555554	89.66666666666667
13	13	110.65931034482759	144.57724137931035
13	14	164.5	102.25
13	15	81.72945205479452	127.12671232876713
13	16	22.0	123.0
13	17	110.0	137.5
13	18	118.28	144.04
13	19	80.625	163.83333333333334
13	20	94.0	162.0
13	21	119.64516129032258	170.41935483870967
13	22	159.22727272727272	168.54545454545453
13	23	218.53846153846155	169.69230769230768
13	24	160.29166666666666	175.625
13	25	219.95238095238096	174.95238095238096
13	26	70.0	176.0
13	27	75.5	179.78571428571428
13	28	81.21428571428571	185.5
13	29	91.25	189.09375
13	30	147.6153846153846	186.8846153846154
13	31	78.5	194.0
13	32	122.7	194.3
13	33	97.72549019607843	199.52941176470588
13	34	148.0	195.0
13	35	131.9059829059829	206.93162393162393
13	36	141.80645161290323	211.5483870967742
13	37	214.26315789473685	215.56140350877192
13	38	228.25925925925927	217.03703703703704
13	39	234.16666666666666	224.95833333333334
13	40	240.59259259259258	229.62962962962962
13	41	230.7	233.15
13	42	112.5	240.0
13	43	129.0	241.0
13	44	245.95081967213116	243.81967213114754
13	45	126.0	249.0
13	46	131.5	251.0
14	0	127.0	14.0
14	1	236.3	16.7
14	2	124.53333333333333	17.866666666666667
14	3	119.7	22.7
14	4	114.0	24.0
14	5	143.0	29.19047619047619
14	6	75.9622641509434	53.70754716981132
14	7	35.0	51.0
14	8	85.5	63.5
14	9	134.0	64.5
14	10	128.0	66.0
14	11	90.07692307692308	70.46153846153847
14	12	152.5462962962963	75.37037037037037
14	13	173.76470588235293	76.23529411764706
14	14	98.36016949152543	87.54661016949153
14	15	178.66666666666666	88.66666666666667
14	16	123.0	88.0
14	17	110.57633840052875	143.67614011896893
14	18	164.76470588235293	102.29411764705883
14	19	93.0	105.0
14	20	79.08759124087591	128.43065693430657
14	21	91.75	117.75
14	22	21.0	123.0
14	23	81.37037037037037	162.88888888888889
14	24	120.3	171.55
14	25	156.72727272727272	170.0
14	26	217.76923076923077	169.23076923076923
14	27	160.35294117647058	176.0
14	28	220.0	174.0
14	29	69.5	176.5
14	30	91.17647058823529	178.58823529411765
14	31	74.5	179.5
14	32	78.0	183.0
14	33	147.0909090909091	186.4848484848485
14	34	82.0	185.0
14	35	94.29629629629629	196.7530864197531
14	36	78.0	194.0
14	37	131.1796875	204.5234375
14	38	146.0	203.0
14	39	141.66666666666666	211.77777777777777
14	40	220.98333333333332	215.55
14	41	209.0	222.5
14	42	232.29166666666666	228.77083333333334
14	43	240.94444444444446	230.05555555555554
14	44	114.38461538461539	238.53846153846155
14	45	122.0	237.0
14	46	246.73076923076923	243.23076923076923
14	47	117.0	247.5
14	48	125.5	248.5
14	49	131.0	251.0
15	0	134.5	13.0
15	1	126.5	15.681818181818182
15	2	236.0	17.0
15	3	117.3	22.95
15	4	142.9047619047619	29.095238095238095
15	5	75.86111111111111	53.7037037037037
15	6	37.0	50.0
15	7	133.0	56.5
15	8	83.5	60.0
15	9	86.5	64.5
15	10	89.0	68.0
15	11	152.34166666666667	75.84166666666667
15	12	91.5	71.5
15	13	173.8095238095238	76.0
15	14	98.25206611570248	87.06198347107438
15	15	122.63636363636364	88.0
15	16	177.8421052631579	89.3157894736842
15	17	115.56335282651072	120.05653021442495
15	18	165.0	102.36842105263158
15	19	78.79285714285714	128.21428571428572
15	20	91.0	117.9
15	21	21.0	123.0
15	22	97.66666666666667	125.41666666666667
15	23	93.0	130.0
15	24	108.989	156.913
15	25	81.3913043478261	164.52173913043478
15	26	120.16129032258064	171.2258064516129
15	27	161.0	168.0
15	28	217.73076923076923	172.19230769230768
15	29	156.3	170.7
15	30	160.7826086956522	176.0
15	31	68.5	177.0
15	32	91.34375	181.71875
15	33	76.15789473684211	179.94736842105263
15	34	147.6	186.36666666666667
15	35	95.1923076923077	199.67948717948718
15	36	78.0	194.0
15	37	130.48101265822785	201.58227848101265
15	38	216.0	215.67307692307693
15	39	138.25531914893617	214.36170212765958
15	40	228.0	216.41176470588235
15	41	235.6818181818182	229.6969696969697
15	42	122.0	237.0
15	43	114.63636363636364	239.0
15	44	229.3	239.15
15	45	249.31372549019608	243.09803921568627
15	46	129.03571428571428	250.92857142857142
15	47	121.0	249.0
16	0	36.6578947368421	8.026315789473685
16	1	131.46153846153845	12.76923076923077
16	2	237.0	16.5
16	3	124.0	17.0
16	4	117.4090909090909	23.59090909090909
16	5	142.2	29.2
16	6	144.0	40.0
16	7	75.91428571428571	54.13333333333333
16	8	37.0	51.0
16	9	133.0	60.5
16	10	85.5	63.0
16	11	152.85454545454544	75.11818181818182
16	12	173.08695652173913	75.78260869565217
16	13	89.95	85.98333333333333
16	14	105.11627906976744	87.57364341085271
16	15	179.0	87.0
16	16	124.0	87.0
16	17	121.0	90.0
16	18	175.5	91.0
16	19	114.48543689320388	120.24660194174757
16	20	164.72222222222223	102.38888888888889
16	21	93.0	108.0
16	22	80.87581699346406	128.32679738562092
16	23	90.0	116.3
16	24	124.625	129.5
16	25	109.83578947368422	156.39368421052632
16	26	191.5	153.5
16	27	89.5	164.75
16	28	81.3913043478261	164.52173913043478
16	29	120.54545454545455	170.66666666666666
16	30	158.47368421052633	168.94736842105263
16	31	217.0	170.0
16	32	160.86363636363637	176.04545454545453
16	33	69.0	174.5
16	34	218.5	174.0
16	35	91.76923076923077	176.92307692307693
16	36	78.35135135135135	181.6216216216216
16	37	68.0	179.0
16	38	90.58333333333333	187.63888888888889
16	39	147.03333333333333	186.7
16	40	77.0	193.0
16	41	96.36734693877551	200.0
16	42	131.90140845070422	203.32394366197184
16	43	141.1875	212.5
16	44	216.37142857142857	213.77142857142857
16	45	134.5	214.5
16	46	227.5	216.0
16	47	230.0	219.5
16	48	255.0	219.0
16	49	210.0	222.0
16	50	237.85106382978722	228.27659574468086
16	51	122.0	231.0
16	52	231.5909090909091	233.27272727272728
16	53	114.61538461538461	238.46153846153845
16	54	229.0	239.08333333333334
16	55	124.0	239.0
16	56	248.27083333333334	243.16666666666666
16	57	126.85185185185185	248.22222222222223
16	58	120.0	248.0
16	59	186.0	248.5
17	0	36.25	8.8125
17	1	135.5	12.0
17	2	129.5	13.0
17	3	123.5	15.5
17	4	237.0	17.0
17	5	118.0	23.0
17	6	141.53846153846155	28.76923076923077
17	7	76.79824561403508	53.80701754385965
17	8	43.0	46.0
17	9	39.0	48.0
17	10	36.5	51.5
17	11	133.0	54.0
17	12	88.92307692307692	67.53846153846153
17	13	152.77064220183487	74.73394495412845
17	14	89.97368421052632	85.15789473684211
17	15	170.5	74.85
17	16	105.47328244274809	86.79389312977099
17	17	123.7	87.7
17	18	179.0	88.0
17	19	176.0	91.0
17	20	111.16457564575646	143.5158671586716
17	21	164.94444444444446	102.66666666666667
17	22	85.36875	121.56875
17	23	90.7	115.25
17	24	21.0	122.0
17	25	125.14285714285714	127.80952380952381
17	26	74.84615384615384	133.46153846153845
17	27	110.0	143.0
17	28	118.26190476190476	144.78571428571428
17	29	192.0	153.0
17	30	89.54166666666667	164.52083333333334
17	31	81.9047619047619	163.28571428571428
17	32	120.38888888888889	170.16666666666666
17	33	158.91666666666666	168.70833333333334
17	34	218.0	169.0
17	35	161.27272727272728	175.77272727272728
17	36	219.0	173.63636363636363
17	37	91.5	185.2
17	38	68.0	178.0
17	39	74.0	178.63636363636363
17	40	79.5	183.5
17	41	147.40740740740742	185.92592592592592
17	42	79.0	193.58823529411765
17	43	98.23684210526316	198.81578947368422
17	44	132.22222222222223	203.27777777777777
17	45	143.0	210.5
17	46	215.70212765957447	215.08510638297872
17	47	136.41935483870967	215.74193548387098
17	48	226.0	215.0
17	49	229.5	219.0
17	50	235.33333333333334	225.79166666666666
17	51	240.92307692307693	231.23076923076923
17	52	232.45833333333334	233.16666666666666
17	53	122.0	233.5
17	54	114.5	237.5
17	55	248.5090909090909	243.05454545454546
17	56	127.1304347826087	247.82608695652175
17	57	118.0	248.0
17	58	186.0	248.0
17	59	189.0	250.0
18	0	118.5	20.772727272727273
18	1	125.0	17.0
18	2	237.0	17.0
18	3	142.7037037037037	28.444444444444443
18	4	76.82407407407408	53.629629629629626
18	5	134.0	51.0
18	6	86.0	63.0
18	7	90.41176470588235	69.0
18	8	152.82407407407408	74.48148148148148
18	9	172.52631578947367	75.57894736842105
18	10	89.30681818181819	86.75
18	11	105.5774647887324	87.33098591549296
18	12	123.5	87.25
18	13	178.72727272727272	88.0
18	14	176.0	91.0
18	15	105.23820224719101	131.3056179775281
18	16	164.94444444444446	102.66666666666667
18	17	82.06962025316456	126.28164556962025
18	18	91.0	115.0
18	19	21.0	123.0
18	20	126.23333333333333	128.76666666666668
18	21	118.39473684210526	144.6578947368421
18	22	120.07930367504835	164.4816247582205
18	23	191.5	154.0
18	24	89.64	165.1
18	25	120.11111111111111	170.5
18	26	158.7391304347826	169.65217391304347
18	27	217.5	169.5
18	28	68.95	176.55
18	29	160.3	175.95
18	30	217.5	174.0
18	31	91.18367346938776	183.87755102040816
18	32	76.15789473684211	180.94736842105263
18	33	147.89655172413794	185.68965517241378
18	34	82.0	186.0
18	35	78.0	193.0
18	36	105.36363636363636	193.95454545454547
18	37	96.0	195.47619047619048
18	38	132.8987341772152	202.26582278481013
18	39	141.34375	211.46875
18	40	213.675	217.325
18	41	228.1153846153846	217.80769230769232
18	42	119.36363636363636	223.0
18	43	236.5205479452055	230.02739726027397
18	44	122.0	227.0
18	45	122.0	232.0
18	46	115.0	235.0
18	47	248.6304347826087	243.3695652173913
18	48	187.5	248.5
18	49	192.0	252.0
19	0	38.0	5.0
19	1	136.21428571428572	11.214285714285714
19	2	120.84615384615384	19.46153846153846
19	3	237.0	17.0
19	4	142.8695652173913	28.52173913043478
19	5	136.0	36.0
19	6	77.52941176470588	54.0
19	7	87.9090909090909	64.95454545454545
19	8	153.01941747572815	74.75728155339806
19	9	94.58823529411765	75.0
19	10	173.0	75.5
19	11	105.92537313432835	87.96268656716418
19	12	89.57777777777778	92.0111111111111
19	13	98.0	81.0
19	14	122.92307692307692	86.76923076923077
19	15	178.7	87.3
19	16	175.5	91.0
19	17	111.4144385026738	143.52139037433156
19	18	80.54512635379061	126.35379061371842
19	19	165.5	103.0
19	20	91.27777777777777	114.94444444444444
19	21	118.77272727272727	144.1818181818182
19	22	192.0	153.5
19	23	89.29545454545455	164.86363636363637
19	24	119.62857142857143	169.54285714285714
19	25	159.62264150943398	171.9245283018868
19	26	217.33333333333334	172.38095238095238
19	27	71.56521739130434	177.2173913043478
19	28	92.56923076923077	186.87692307692308
19	29	147.33333333333334	184.0
19	30	78.0	183.0
19	31	81.5	186.0
19	32	79.25	193.25
19	33	133.01351351351352	202.32432432432432
19	34	149.0	203.0
19	35	143.3125	211.6875
19	36	218.13333333333333	211.46666666666667
19	37	135.33333333333334	216.0952380952381
19	38	211.0	217.8095238095238
19	39	227.5	215.0
19	40	230.5	218.0
19	41	120.5	224.5
19	42	238.0	227.80434782608697
19	43	233.5909090909091	233.3181818181818
19	44	115.38461538461539	234.84615384615384
19	45	121.0	236.0
19	46	249.0	243.14893617021278
19	47	128.0	248.1818181818182
19	48	187.0	248.0
19	49	191.0	251.0
20	0	136.5	11.571428571428571
20	1	130.0	13.5
20	2	121.09756097560975	20.5609756097561
20	3	238.0	17.0
20	4	141.84615384615384	27.923076923076923
20	5	143.0	40.0
20	6	77.0625	53.919642857142854
20	7	90.15584415584415	83.22077922077922
20	8	153.69158878504672	74.42990654205607
20	9	171.52	75.24
20	10	106.28378378378379	86.86486486486487
20	11	179.0	87.5
20	12	122.21428571428571	88.21428571428571
20	13	175.5	91.0
20	14	111.05716253443526	143.9965564738292
20	15	78.72509960159363	126.28685258964144
20	16	166.05555555555554	102.88888888888889
20	17	91.27777777777777	114.94444444444444
20	18	22.0	123.0
20	19	126.43333333333334	128.56666666666666
20	20	115.0	139.0
20	21	118.82926829268293	144.4390243902439
20	22	191.5	154.0
20	23	82.93939393939394	159.1818181818182
20	24	89.88372093023256	164.62790697674419
20	25	119.7948717948718	170.3846153846154
20	26	159.1904761904762	168.52380952380952
20	27	218.11111111111111	172.44444444444446
20	28	70.27272727272727	174.77272727272728
20	29	159.76470588235293	177.0
20	30	76.0	181.0
20	31	147.03125	185.15625
20	32	80.0	184.0
20	33	91.93023255813954	191.25581395348837
20	34	79.92857142857143	193.64285714285714
20	35	99.5	195.5
20	36	133.1	205.8090909090909
20	37	147.5	207.5
20	38	144.5	211.5
20	39	218.53333333333333	213.8
20	40	140.5	214.5
20	41	228.78571428571428	216.5
20	42	209.54545454545453	219.3181818181818
20	43	238.44	228.08
20	44	122.44117647058823	234.2058823529412
20	45	204.58333333333334	231.66666666666666
20	46	233.0	233.04347826086956
20	47	114.63636363636364	234.0
20	48	249.0888888888889	243.6888888888889
20	49	119.0	245.5
20	50	127.66666666666667	247.0952380952381
20	51	188.0	248.0
20	52	207.0	254.0
21	0	136.0	13.166666666666666
21	1	123.5	16.5
21	2	236.5	17.5
21	3	119.73076923076923	22.115384615384617
21	4	141.4	29.0
21	5	134.36363636363637	35.0
21	6	138.0	38.0
21	7	78.12213740458016	54.587786259541986
21	8	33.0	54.0
21	9	89.5	67.0
21	10	153.50526315789475	75.36842105263158
21	11	93.5	72.5
21	12	106.4041095890411	87.32876712328768
21	13	91.44545454545455	88.5909090909091
21	14	175.0	77.0
21	15	182.53846153846155	80.92307692307692
21	16	178.76470588235293	88.0
21	17	122.5	88.0
21	18	110.98658146964856	145.1220447284345
21	19	82.41324921135647	125.52681388012618
21	20	166.0	103.0
21	21	91.76190476190476	115.14285714285714
21	22	126.04081632653062	125.44897959183673
21	23	21.0	122.5
21	24	110.7	142.7
21	25	80.5	155.5
21	26	191.0	155.5
21	27	119.84848484848484	170.8181818181818
21	28	157.875	169.75
21	29	218.46666666666667	172.4
21	30	71.70370370370371	176.37037037037038
21	31	159.23809523809524	177.28571428571428
21	32	92.41333333333333	187.17333333333335
21	33	78.53846153846153	181.92307692307693
21	34	147.07692307692307	184.65384615384616
21	35	82.0	186.5
21	36	80.0	193.0
21	37	134.2406015037594	206.796992481203
21	38	148.1764705882353	207.0
21	39	212.37209302325581	216.7906976744186
21	40	227.0	215.0
21	41	230.5	218.75
21	42	118.0	222.0
21	43	234.9047619047619	226.0952380952381
21	44	121.0	231.25
21	45	241.43478260869566	231.34782608695653
21	46	233.12	233.2
21	47	114.0	236.0
21	48	240.0	237.0
21	49	229.7391304347826	240.56521739130434
21	50	237.5	240.5
21	51	249.10204081632654	244.0612244897959
21	52	127.26315789473684	247.8421052631579
21	53	185.5	246.5
21	54	121.0	248.0
21	55	131.0	254.5
22	0	136.5	11.65
22	1	124.3	16.3
22	2	237.0	18.0
22	3	119.7	22.8
22	4	141.0	28.5
22	5	145.0	29.0
22	6	138.0	39.0
22	7	72.0	45.0
22	8	77.45794392523365	54.242990654205606
22	9	140.0	45.0
22	10	89.31818181818181	67.0909090909091
22	11	155.19753086419752	74.03703703703704
22	12	94.5	73.5
22	13	170.0	75.0
22	14	106.52054794520548	87.82191780821918
22	15	175.0	77.0
22	16	89.50574712643679	90.2183908045977
22	17	143.5	79.71428571428571
22	18	181.0	79.5
22	19	100.0	84.0
22	20	177.625	88.95833333333333
22	21	100.4546191247974	131.34764991896273
22	22	78.87096774193549	107.19354838709677
22	23	166.53333333333333	102.6
22	24	92.0	115.3
22	25	124.4	119.53333333333333
22	26	126.36666666666666	128.1
22	27	120.36068702290076	165.19656488549617
22	28	191.7	154.7
22	29	90.57894736842105	164.82456140350877
22	30	119.02702702702703	170.05405405405406
22	31	158.47619047619048	169.38095238095238
22	32	219.72727272727272	173.45454545454547
22	33	159.58823529411765	177.0
22	34	71.41666666666667	176.66666666666666
22	35	92.5	176.78571428571428
22	36	76.5	180.78571428571428
22	37	147.42424242424244	184.36363636363637
22	38	81.63636363636364	186.0
22	39	96.21739130434783	192.31884057971016
22	40	132.0	188.0
22	41	79.1875	192.625
22	42	132.18987341772151	202.0126582278481
22	43	147.11111111111111	210.05555555555554
22	44	212.6304347826087	216.69565217391303
22	45	141.0	215.41176470588235
22	46	226.5	215.0
22	47	136.0	219.0
22	48	230.0	220.0
22	49	234.64705882352942	227.0
22	50	120.0	228.0
22	51	240.875	233.0
22	52	233.59259259259258	234.59259259259258
22	53	120.0	234.0
22	54	112.5	235.5
22	55	249.33333333333334	243.51111111111112
22	56	119.0	246.0
22	57	7.5	253.0
22	58	131.5	254.5
23	0	136.86666666666667	11.533333333333333
23	1	129.0	14.0
23	2	125.0	17.0
23	3	237.3	17.7
23	4	119.88235294117646	22.41176470588235
23	5	141.5	28.88888888888889
23	6	135.0	35.0
23	7	77.39090909090909	54.25454545454546
23	8	85.58823529411765	62.0
23	9	90.5	69.0
23	10	153.11320754716982	74.62264150943396
23	11	95.63636363636364	75.0
23	12	173.5	76.5
23	13	106.53289473684211	87.69736842105263
23	14	88.5979381443299	91.82474226804123
23	15	98.63636363636364	82.0
23	16	179.0	86.5
23	17	124.0	88.63636363636364
23	18	176.0	91.0
23	19	100.02453580901857	138.00994694960212
23	20	166.72222222222223	102.61111111111111
23	21	91.0	115.5
23	22	21.5	123.0
23	23	126.25	127.9375
23	24	118.70491803278688	142.68852459016392
23	25	132.44482758620688	164.2655172413793
23	26	191.64285714285714	155.21428571428572
23	27	88.75342465753425	163.3013698630137
23	28	119.57142857142857	170.54761904761904
23	29	157.86666666666667	170.13333333333333
23	30	216.0	172.0
23	31	220.47058823529412	174.2941176470588
23	32	160.15	176.5
23	33	72.0625	177.375
23	34	77.0	181.0
23	35	148.0	184.03333333333333
23	36	82.0	185.5
23	37	132.59405940594058	201.35643564356437
23	38	79.5	192.5
23	39	102.45833333333333	194.25
23	40	148.73333333333332	205.0
23	41	145.0	211.0
23	42	138.28571428571428	216.64285714285714
23	43	212.26923076923077	217.94230769230768
23	44	226.0	216.0
23	45	229.5	220.22727272727272
23	46	118.5	225.0
23	47	235.05	226.5
23	48	241.61764705882354	231.76470588235293
23	49	200.5	232.0
23	50	121.0	233.0
23	51	233.76666666666668	234.5
23	52	112.0	236.0
23	53	249.01923076923077	243.53846153846155
23	54	206.0	242.0
23	55	185.0	245.0
23	56	127.63636363636364	247.0
23	57	130.0	250.0
23	58	191.0	250.0
23	59	194.0	252.0
24	0	136.83333333333334	12.0
24	1	126.0	16.0
24	2	236.0	18.0
24	3	119.36842105263158	22.0
24	4	141.3	28.3
24	5	77.25892857142857	53.375
24	6	141.0	48.0
24	7	85.0	61.0
24	8	90.20689655172414	68.0
24	9	154.67676767676767	74.31313131313131
24	10	95.5	75.5
24	11	106.40131578947368	87.32894736842105
24	12	173.07407407407408	76.4074074074074
24	13	88.76923076923077	92.10989010989012
24	14	142.5	80.0
24	15	98.5	82.5
24	16	177.8	88.5
24	17	125.0	88.5
24	18	125.5625	99.625
24	19	111.35943060498221	145.02064056939503
24	20	166.0	103.0
24	21	80.26408450704226	126.57394366197182
24	22	92.43478260869566	114.82608695652173
24	23	21.5	123.0
24	24	98.6923076923077	124.84615384615384
24	25	118.51923076923077	144.34615384615384
24	26	72.5	150.0
24	27	191.5	156.0
24	28	133.0	157.0
24	29	90.39583333333333	164.5625
24	30	83.5	161.5
24	31	119.11428571428571	170.71428571428572
24	32	157.07692307692307	170.23076923076923
24	33	71.24137931034483	176.20689655172413
24	34	219.06666666666666	174.56666666666666
24	35	160.45454545454547	176.77272727272728
24	36	92.46666666666667	177.13333333333333
24	37	147.875	184.03125
24	38	81.17647058823529	185.0
24	39	92.97560975609755	190.90243902439025
24	40	131.24242424242425	191.06060606060606
24	41	80.0	193.25
24	42	101.63636363636364	196.4090909090909
24	43	133.71428571428572	202.6984126984127
24	44	147.875	207.0625
24	45	219.3125	213.3125
24	46	140.0	215.86206896551724
24	47	134.0	213.0
24	48	212.20833333333334	218.33333333333334
24	49	226.5	216.0
24	50	229.875	220.0
24	51	234.24489795918367	229.89795918367346
24	52	240.0	229.0
24	53	120.3076923076923	232.15384615384616
24	54	240.06666666666666	235.8
24	55	112.0	236.0
24	56	229.85185185185185	241.92592592592592
24	57	249.08333333333334	243.16666666666666
24	58	185.5	245.5
24	59	119.5	247.5
24	60	128.58823529411765	248.47058823529412
24	61	190.5	249.5
25	0	135.625	12.375
25	1	129.5	14.0
25	2	124.5	16.5
25	3	236.0	18.5
25	4	118.84615384615384	21.384615384615383
25	5	142.2	29.0
25	6	132.0	33.0
25	7	139.0	39.0
25	8	77.36283185840708	53.24778761061947
25	9	85.5	61.5
25	10	91.92857142857143	71.35714285714286
25	11	152.4950495049505	74.85148514851485
25	12	106.56737588652483	87.34042553191489
25	13	174.06896551724137	76.58620689655173
25	14	90.05555555555556	85.9074074074074
25	15	98.63636363636364	82.0
25	16	177.6	88.5
25	17	122.46666666666667	89.13333333333334
25	18	86.78787878787878	99.42424242424242
25	19	125.75757575757575	98.96969696969697
25	20	98.50679963735267	131.13599274705348
25	21	166.22727272727272	102.4090909090909
25	22	75.375	110.25
25	23	91.5	115.7
25	24	125.47826086956522	126.26086956521739
25	25	118.45652173913044	144.3695652173913
25	26	121.12612612612612	164.42882882882884
25	27	191.53846153846155	156.23076923076923
25	28	89.91489361702128	164.63829787234042
25	29	119.5945945945946	170.27027027027026
25	30	159.42857142857142	169.38095238095238
25	31	217.0	175.0625
25	32	160.8	176.5
25	33	221.5	175.5
25	34	92.5	176.5
25	35	74.0	179.36363636363637
25	36	147.58620689655172	183.51724137931035
25	37	91.0	182.0
25	38	81.5	186.0
25	39	92.0	188.58333333333334
25	40	133.0	187.0
25	41	104.20754716981132	196.8679245283019
25	42	78.5	191.5
25	43	134.2537313432836	205.42537313432837
25	44	95.0	195.76470588235293
25	45	148.35294117647058	208.0
25	46	220.0	211.0
25	47	212.94736842105263	216.8421052631579
25	48	228.0	216.0
25	49	230.0	219.5
25	50	236.2	225.75
25	51	119.0	227.0
25	52	241.02941176470588	232.58823529411765
25	53	121.0	233.5
25	54	233.04166666666666	233.625
25	55	112.0	235.5
25	56	229.58333333333334	241.66666666666666
25	57	248.94117647058823	243.23529411764707
25	58	187.5	246.5
25	59	129.0	249.0
25	60	194.0	252.0
25	61	141.5	254.0
26	0	136.36363636363637	12.0
26	1	236.0	18.0
26	2	118.0	22.5
26	3	142.3846153846154	29.0
26	4	142.0	42.0
26	5	78.1900826446281	53.892561983471076
26	6	91.6875	70.5
26	7	152.38317757009347	74.40186915887851
26	8	173.47368421052633	76.05263157894737
26	9	106.62837837837837	87.21621621621621
26	10	88.84782608695652	91.17391304347827
26	11	179.0	86.0
26	12	123.0	89.63636363636364
26	13	175.0	91.0
26	14	126.325	100.275
26	15	106.10497572815534	141.57038834951456
26	16	166.0	102.41176470588235
26	17	68.5	108.0
26	18	77.41379310344827	111.37931034482759
26	19	93.0	114.73913043478261
26	20	21.5	123.0
26	21	126.0	127.9
26	22	118.73076923076923	144.26923076923077
26	23	73.5	149.5
26	24	191.5	156.0
26	25	90.55102040816327	163.9795918367347
26	26	150.0	162.0
26	27	119.55555555555556	170.05555555555554
26	28	160.0	169.0
26	29	69.0	171.0
26	30	156.5	171.0
26	31	218.15384615384616	173.30769230769232
26	32	160.61904761904762	177.0
26	33	97.36521739130434	191.83478260869566
26	34	70.5	178.5
26	35	75.0	180.0
26	36	148.2	184.36666666666667
26	37	79.5	182.0
26	38	133.12264150943398	199.87735849056602
26	39	80.6842105263158	192.8421052631579
26	40	148.73684210526315	204.31578947368422
26	41	220.0	209.0
26	42	143.0	213.17391304347825
26	43	214.15384615384616	215.65384615384616
26	44	228.42857142857142	217.75
26	45	136.3	217.7
26	46	118.68181818181819	223.0909090909091
26	47	208.0	221.5
26	48	235.64	226.88
26	49	241.42857142857142	231.34285714285716
26	50	121.0	231.0
26	51	112.0	236.0
26	52	229.41666666666666	241.33333333333334
26	53	249.0408163265306	243.3265306122449
26	54	186.0	243.0
26	55	128.58823529411765	247.2941176470588
26	56	119.0	246.0
26	57	123.0	249.0
26	58	192.0	249.0
26	59	195.0	251.0
26	60	132.0	255.0
27	0	135.7	11.7
27	1	128.0	14.0
27	2	125.0	16.0
27	3	236.0	19.0
27	4	118.47619047619048	23.095238095238095
27	5	142.2962962962963	29.11111111111111
27	6	111.0	28.0
27	7	73.0	44.0
27	8	78.82203389830508	54.33050847457627
27	9	92.5	70.5
27	10	151.70666666666668	73.70666666666666
27	11	158.42105263157896	76.3157894736842
27	12	174.6551724137931	76.34482758620689
27	13	96.0	76.0
27	14	106.11851851851851	87.11851851851851
27	15	88.08163265306122	86.40816326530613
27	16	179.0	86.5
27	17	121.5	90.5
27	18	175.0	91.0
27	19	88.125	98.0
27	20	126.82926829268293	100.46341463414635
27	21	98.85210084033613	130.1327731092437
27	22	167.2941176470588	102.52941176470588
27	23	93.22727272727273	114.13636363636364
27	24	22.0	123.0
27	25	90.0	138.0
27	26	118.89795918367346	143.20408163265307
27	27	121.24577861163228	164.4953095684803
27	28	192.0	155.0
27	29	90.04255319148936	164.82978723404256
27	30	150.0	161.0
27	31	119.55	169.65
27	32	159.8	173.2
27	33	69.85714285714286	175.57142857142858
27	34	218.84	174.92
27	35	93.0	176.0
27	36	225.0	177.0
27	37	79.04545454545455	182.5909090909091
27	38	148.3030303030303	184.42424242424244
27	39	92.0	183.0
27	40	92.63636363636364	191.13636363636363
27	41	133.0	191.0
27	42	81.25	193.25
27	43	102.9	198.53333333333333
27	44	134.81147540983608	206.68852459016392
27	45	149.0	202.66666666666666
27	46	107.5	207.5
27	47	221.0	209.5
27	48	146.3	210.3
27	49	217.2258064516129	215.09677419354838
27	50	229.95454545454547	218.5909090909091
27	51	210.0	219.0
27	52	118.0	222.0
27	53	236.40740740740742	225.55555555555554
27	54	118.3	226.7
27	55	241.72413793103448	230.24137931034483
27	56	214.0	228.0
27	57	121.5	231.5
27	58	234.0	234.5
27	59	188.0	245.0
27	60	120.5	247.5
27	61	128.58823529411765	248.47058823529412
27	62	192.0	249.0
28	0	136.5	10.5
28	1	129.5	13.5
28	2	125.0	17.0
28	3	117.38888888888889	23.5
28	4	142.16666666666666	28.166666666666668
28	5	144.0	40.0
28	6	78.72566371681415	54.49557522123894
28	7	33.0	53.0
28	8	88.0	65.0
28	9	94.16129032258064	73.38709677419355
28	10	153.26666666666668	72.58333333333333
28	11	158.8709677419355	75.93548387096774
28	12	175.30434782608697	76.56521739130434
28	13	106.504	86.464
28	14	145.0	78.5
28	15	87.48101265822785	92.18987341772151
28	16	179.0	87.5
28	17	122.5	90.0
28	18	127.3170731707317	100.8048780487805
28	19	97.81794650560828	131.84728213977567
28	20	167.25	102.1875
28	21	92.55555555555556	113.88888888888889
28	22	124.0	116.0
28	23	22.0	123.0
28	24	125.91666666666667	126.41666666666667
28	25	118.44827586206897	143.44827586206895
28	26	110.32679738562092	163.24183006535947
28	27	136.03813559322035	166.05084745762713
28	28	152.0	159.0
28	29	189.13333333333333	161.46666666666667
28	30	83.0	161.0
28	31	119.53125	170.125
28	32	159.1627906976744	173.46511627906978
28	33	69.38888888888889	173.55555555555554
28	34	218.0	173.0
28	35	91.86666666666666	177.2
28	36	219.0	177.0
28	37	223.0	178.0
28	38	72.0	179.0
28	39	78.5	181.0
28	40	148.8709677419355	183.67741935483872
28	41	82.0	184.5
28	42	92.03846153846153	190.92307692307693
28	43	133.1809523809524	200.42857142857142
28	44	79.78571428571429	192.21428571428572
28	45	101.81967213114754	198.327868852459
28	46	148.03846153846155	207.92307692307693
28	47	217.67391304347825	215.08695652173913
28	48	138.5	216.92307692307693
28	49	228.44444444444446	218.27777777777777
28	50	117.0	219.5
28	51	236.8695652173913	225.0
28	52	119.5	226.0
28	53	241.80769230769232	229.92307692307693
28	54	248.86274509803923	242.5686274509804
28	55	127.0	247.0
28	56	193.9375	250.625
29	0	136.0	11.0
29	1	125.5	16.5
29	2	117.95454545454545	22.772727272727273
29	3	110.5	27.5
29	4	141.5	27.5
29	5	78.83333333333333	54.745098039215684
29	6	87.8695652173913	64.0
29	7	154.04464285714286	73.625
29	8	92.5	70.5
29	9	96.81818181818181	77.5
29	10	170.15384615384616	74.92307692307692
29	11	106.56617647058823	86.92647058823529
29	12	178.0	77.0
29	13	90.74418604651163	101.42635658914729
29	14	179.75	88.3
29	15	121.5	91.0
29	16	127.67441860465117	100.72093023255815
29	17	101.11734028683182	139.3715775749674
29	18	166.25	102.1875
29	19	126.0	126.9
29	20	89.5	130.5
29	21	118.95	143.55
29	22	135.88584474885846	166.0456621004566
29	23	149.0	161.0
29	24	119.42857142857143	169.54285714285714
29	25	177.0	167.0
29	26	162.0	168.0
29	27	157.0	171.0
29	28	69.5	174.5
29	29	216.0	173.0
29	30	161.2	177.15
29	31	219.76923076923077	176.23076923076923
29	32	225.0	179.0
29	33	78.0	181.0
29	34	148.25925925925927	183.92592592592592
29	35	93.15384615384616	191.25641025641025
29	36	79.75	188.5
29	37	133.3	189.5
29	38	105.44	197.86
29	39	134.11009174311926	206.26605504587155
29	40	146.6216216216216	207.1081081081081
29	41	216.0483870967742	215.43548387096774
29	42	226.5	216.0
29	43	117.0	218.0
29	44	230.58823529411765	220.0
29	45	236.43478260869566	226.0
29	46	120.0	225.0
29	47	242.1818181818182	230.12121212121212
29	48	123.0	239.0
29	49	249.4090909090909	242.3939393939394
29	50	187.5	244.5
29	51	119.0	246.0
29	52	128.72727272727272	247.0
29	53	193.47368421052633	250.05263157894737
30	0	136.0	11.0
30	1	120.0	15.0
30	2	126.7	16.7
30	3	121.5	19.0
30	4	237.0	20.0
30	5	118.0	22.0
30	6	109.0	24.0
30	7	141.84615384615384	28.692307692307693
30	8	78.91891891891892	54.36036036036036
30	9	31.0	54.0
30	10	89.58823529411765	66.0
30	11	155.140350877193	73.30701754385964
30	12	94.58823529411765	73.0
30	13	173.3181818181818	75.68181818181819
30	14	106.80597014925372	86.95522388059702
30	15	98.0	79.5
30	16	90.3781512605042	101.65546218487395
30	17	180.0	86.5
30	18	141.0	89.0
30	19	121.3	92.3
30	20	105.91101465002713	142.70971242539338
30	21	166.75	102.625
30	22	125.91666666666667	120.89583333333333
30	23	22.0	123.0
30	24	119.04166666666667	143.75
30	25	85.0	144.0
30	26	155.5	157.5
30	27	151.5	160.5
30	28	119.73684210526316	170.28947368421052
30	29	178.0	167.0
30	30	159.5	169.35
30	31	70.0	174.0
30	32	161.04545454545453	176.6818181818182
30	33	218.5185185185185	175.8148148148148
30	34	76.0	180.5
30	35	148.625	183.875
30	36	82.0	185.0
30	37	92.65217391304348	190.69565217391303
30	38	79.05	190.25
30	39	132.78378378378378	200.96396396396398
30	40	105.54545454545455	196.3181818181818
30	41	146.0	200.5
30	42	149.0	206.5
30	43	146.5	210.5
30	44	218.3	213.7
30	45	143.0	214.0
30	46	227.0	215.0
30	47	210.5	218.5625
30	48	229.8	218.3
30	49	137.94444444444446	218.05555555555554
30	50	235.7	226.5
30	51	241.96875	230.3125
30	52	234.0	235.0
30	53	113.0	238.0
30	54	249.76119402985074	243.01492537313433
30	55	120.0	247.0
30	56	188.0	247.0
30	57	2.4705882352941178	250.23529411764707
30	58	191.0	249.0
31	0	134.5	11.5
31	1	125.0	17.0
31	2	118.42857142857143	21.19047619047619
31	3	142.0	27.789473684210527
31	4	79.1047619047619	53.904761904761905
31	5	139.0	46.0
31	6	31.0	54.0
31	7	87.5	62.0
31	8	92.0	69.0
31	9	157.61904761904762	73.83673469387755
31	10	96.0625	74.9375
31	11	177.5	75.0
31	12	106.63358778625954	86.92366412213741
31	13	100.0	84.0
31	14	90.61290322580645	102.5725806451613
31	15	180.0	87.5
31	16	121.3	91.7
31	17	102.62590401051939	137.5706771860618
31	18	167.5	102.75
31	19	76.04545454545455	110.5909090909091
31	20	65.5	111.5
31	21	127.29411764705883	124.76470588235294
31	22	119.62711864406779	141.08474576271186
31	23	90.125	163.91666666666666
31	24	136.36444444444444	166.21333333333334
31	25	119.55555555555556	169.5
31	26	163.0	168.0
31	27	179.63636363636363	170.0
31	28	158.5483870967742	174.5483870967742
31	29	69.66666666666667	172.41666666666666
31	30	217.33333333333334	175.2
31	31	78.5	181.21428571428572
31	32	148.3793103448276	183.3448275862069
31	33	92.0	182.0
31	34	79.28571428571429	189.57142857142858
31	35	93.0	190.0952380952381
31	36	133.71428571428572	190.5
31	37	104.1304347826087	196.02898550724638
31	38	130.0	194.0
31	39	134.07291666666666	204.14583333333334
31	40	146.70833333333334	205.10416666666666
31	41	212.0888888888889	218.13333333333333
31	42	138.52631578947367	217.8421052631579
31	43	229.42424242424244	217.93939393939394
31	44	236.66666666666666	225.16666666666666
31	45	121.5	225.5
31	46	242.12	229.52
31	47	231.04545454545453	233.86363636363637
31	48	113.0	238.0
31	49	249.78947368421052	244.25
31	50	187.5	246.0
31	51	128.46153846153845	247.07692307692307
31	52	194.0	251.0
31	53	202.86666666666667	253.46666666666667
32	0	120.88888888888889	19.583333333333332
32	1	109.0	23.0
32	2	141.0	28.0
32	3	79.00869565217391	53.06956521739131
32	4	89.86486486486487	65.62162162162163
32	5	155.2941176470588	74.02521008403362
32	6	170.5	74.5
32	7	97.0	76.5
32	8	106.86046511627907	86.75968992248062
32	9	100.5	83.5
32	10	179.5	88.0
32	11	121.5	92.0
32	12	104.83062401678028	140.26376507603567
32	13	167.0	103.0
32	14	124.5	117.0
32	15	23.5	123.0
32	16	127.1	125.0
32	17	119.84	142.48
32	18	84.0	144.0
32	19	119.97222222222223	170.19444444444446
32	20	159.10526315789474	169.42105263157896
32	21	179.0	168.63636363636363
32	22	70.0	173.5
32	23	217.8181818181818	176.12121212121212
32	24	161.3	177.5
32	25	72.0	179.0
32	26	92.92307692307692	188.67307692307693
32	27	78.0	181.0
32	28	147.89285714285714	183.92857142857142
32	29	81.5	184.5
32	30	78.82352941176471	190.0
32	31	133.0	189.5
32	32	104.5	195.54761904761904
32	33	133.8989898989899	202.15151515151516
32	34	145.0	199.5
32	35	149.0	204.0
32	36	142.5	214.5
32	37	134.0	214.0
32	38	230.3913043478261	219.0
32	39	215.7037037037037	217.88888888888889
32	40	136.0	218.0
32	41	208.25	221.5
32	42	236.3181818181818	225.0909090909091
32	43	241.44444444444446	228.44444444444446
32	44	113.0	238.0
32	45	250.18055555555554	244.81944444444446
32	46	127.66666666666667	246.25
32	47	187.5	246.5
32	48	136.0	248.0
32	49	193.46153846153845	251.07692307692307
32	50	202.5	253.5
33	0	135.0	11.0
33	1	130.0	13.0
33	2	126.0	16.0
33	3	119.07142857142857	21.142857142857142
33	4	237.0	21.0
33	5	142.27777777777777	28.166666666666668
33	6	79.54954954954955	53.52252252252252
33	7	140.0	49.0
33	8	31.5	54.0
33	9	88.36363636363636	62.0
33	10	93.0	70.0
33	11	155.94776119402985	74.16417910447761
33	12	107.06106870229007	86.36641221374046
33	13	97.0	78.0
33	14	100.0	84.0
33	15	180.0	86.5
33	16	141.0	89.0
33	17	176.0	91.0
33	18	120.7	92.7
33	19	104.92950819672132	139.17103825136613
33	20	128.04545454545453	100.43181818181819
33	21	166.76470588235293	102.70588235294117
33	22	68.5	110.5
33	23	23.0	123.0
33	24	127.5	125.0
33	25	119.01694915254237	142.28813559322035
33	26	85.0	143.0
33	27	73.5	151.0
33	28	133.0	155.5
33	29	91.37288135593221	163.45762711864407
33	30	119.86111111111111	169.22222222222223
33	31	161.5	168.0
33	32	180.0	170.0
33	33	159.77142857142857	176.0
33	34	69.0	173.0
33	35	218.0	175.5
33	36	76.77272727272727	179.4090909090909
33	37	148.24	183.96
33	38	91.8	187.5
33	39	133.0	190.0
33	40	78.6470588235294	190.0
33	41	104.59649122807018	194.89473684210526
33	42	94.5	194.5
33	43	143.6818181818182	198.22727272727272
33	44	133.92857142857142	202.91666666666666
33	45	146.52941176470588	208.61764705882354
33	46	134.0	213.0
33	47	216.0	213.0
33	48	115.63636363636364	216.0
33	49	213.06382978723406	219.14893617021278
33	50	229.92307692307693	219.3846153846154
33	51	138.0	218.0
33	52	236.15	225.4
33	53	122.0	228.0
33	54	241.1	233.55
33	55	114.0	236.0
33	56	230.3913043478261	239.47826086956522
33	57	127.0	245.5
33	58	185.5	245.5
33	59	133.46153846153845	250.6153846153846
33	60	203.0	254.0
34	0	133.5	11.5
34	1	237.0	21.0
34	2	117.625	23.125
34	3	109.0	24.0
34	4	145.0	27.0
34	5	141.0	28.0
34	6	79.6218487394958	53.48739495798319
34	7	147.0	61.5
34	8	155.15833333333333	73.84166666666667
34	9	92.0	69.0
34	10	95.0	73.5
34	11	170.57894736842104	74.10526315789474
34	12	178.0	74.0
34	13	106.88429752066116	86.18181818181819
34	14	179.7	86.3
34	15	121.0	92.0
34	16	104.53357070193286	140.8733468972533
34	17	167.26315789473685	102.84210526315789
34	18	73.03333333333333	109.56666666666666
34	19	126.0	119.36363636363636
34	20	24.0	123.0
34	21	127.38888888888889	125.72222222222223
34	22	119.1304347826087	141.79710144927537
34	23	87.0	142.0
34	24	119.2051282051282	168.97435897435898
34	25	158.0	168.75
34	26	181.21428571428572	169.21428571428572
34	27	69.75	174.0
34	28	76.75	177.5
34	29	161.0	176.0
34	30	219.42307692307693	176.1153846153846
34	31	148.25	182.45833333333334
34	32	79.0952380952381	190.28571428571428
34	33	133.63636363636363	189.0
34	34	104.79591836734694	195.16326530612244
34	35	137.06976744186048	206.05232558139534
34	36	144.0625	198.0
34	37	117.0	212.5
34	38	216.0	213.0
34	39	210.66666666666666	220.1904761904762
34	40	230.0	219.28571428571428
34	41	235.70833333333334	224.91666666666666
34	42	121.0	226.0
34	43	241.7741935483871	230.5483870967742
34	44	114.5	234.5
34	45	231.0	239.64705882352942
34	46	127.78571428571429	245.5
34	47	186.5	246.5
34	48	122.0	247.0
34	49	192.0	250.0
35	0	134.5	10.5
35	1	120.94117647058823	20.38235294117647
35	2	237.0	21.0
35	3	111.5	22.5
35	4	143.5	28.0
35	5	79.65306122448979	53.80612244897959
35	6	86.63636363636364	60.0
35	7	140.0	61.0
35	8	91.46428571428571	68.10714285714286
35	9	153.95049504950495	74.0
35	10	171.0	73.63636363636364
35	11	97.88888888888889	79.0
35	12	106.869918699187	86.45528455284553
35	13	180.0	86.0
35	14	104.57505175983437	139.13302277432712
35	15	128.04545454545453	100.45454545454545
35	16	166.84615384615384	103.0
35	17	23.5	123.0
35	18	127.42857142857143	125.80952380952381
35	19	119.15625	142.703125
35	20	83.0	143.0
35	21	82.3	156.3
35	22	118.9	168.5
35	23	162.0	167.0
35	24	183.63636363636363	168.0
35	25	156.5	170.0
35	26	69.0	173.0
35	27	98.86324786324786	190.34188034188034
35	28	161.75	176.5
35	29	76.3103448275862	178.6551724137931
35	30	220.41176470588235	178.0
35	31	148.04545454545453	182.22727272727272
35	32	133.5	189.0
35	33	78.78571428571429	190.21428571428572
35	34	133.78947368421052	202.3684210526316
35	35	144.5	197.45833333333334
35	36	149.73333333333332	201.13333333333333
35	37	140.65853658536585	214.0487804878049
35	38	215.5	214.5
35	39	229.44	218.72
35	40	117.0	217.0
35	41	217.5	217.5
35	42	208.89655172413794	221.0344827586207
35	43	236.0	222.0
35	44	120.36363636363636	224.0
35	45	235.0	227.0
35	46	240.0	227.0
35	47	241.38888888888889	231.83333333333334
35	48	232.0	233.0
35	49	202.5	234.0
35	50	231.26315789473685	238.26315789473685
35	51	249.52830188679246	241.54716981132074
35	52	128.86666666666667	246.46666666666667
35	53	121.0	247.0
35	54	135.0	249.0
35	55	132.3	251.7
35	56	194.0	251.0
36	0	143.0	12.0
36	1	125.89285714285714	16.285714285714285
36	2	117.92307692307692	21.23076923076923
36	3	142.875	27.416666666666668
36	4	120.0	33.0
36	5	79.2	53.11578947368421
36	6	138.0	52.0
36	7	89.13333333333334	64.3
36	8	153.93069306930693	74.06930693069307
36	9	95.07692307692308	73.46153846153847
36	10	167.5	73.0
36	11	173.0	74.0
36	12	107.02325581395348	86.4186046511628
36	13	179.71428571428572	87.5
36	14	121.33333333333333	90.66666666666667
36	15	104.07660668380463	141.07249357326478
36	16	128.3170731707317	100.6829268292683
36	17	120.5	99.5
36	18	168.2941176470588	102.52941176470588
36	19	25.0	123.0
36	20	92.97222222222223	139.22222222222223
36	21	119.65671641791045	142.22388059701493
36	22	119.1842105263158	169.05263157894737
36	23	182.78571428571428	168.5
36	24	160.5	168.0
36	25	156.5	171.5
36	26	216.5	175.5
36	27	74.66666666666667	177.46666666666667
36	28	161.0	179.0
36	29	147.86363636363637	182.5
36	30	218.0	180.0
36	31	82.0	184.0
36	32	134.6153846153846	185.46153846153845
36	33	78.53333333333333	191.13333333333333
36	34	104.47222222222223	194.11111111111111
36	35	133.7982456140351	204.08771929824562
36	36	145.0	198.0
36	37	149.25	201.0
36	38	110.0	200.0
36	39	145.07692307692307	210.53846153846155
36	40	141.0	215.0
36	41	229.55172413793105	217.51724137931035
36	42	212.09677419354838	218.96774193548387
36	43	220.0	216.0
36	44	235.6	224.15
36	45	121.0	224.0
36	46	242.4516129032258	230.09677419354838
36	47	231.27272727272728	236.12121212121212
36	48	114.5	234.5
36	49	122.0	238.5
36	50	130.5	240.0
36	51	249.53571428571428	241.60714285714286
36	52	125.0	241.0
36	53	129.0	245.64
36	54	188.46153846153845	247.07692307692307
[truncated: 155 more rows]
