# Supplementary material for: AutoMorphoTrack: A modular framework for quantitative analysis of organelle morphology, motility, and interactions at single-cell resolution
Source: bioRxiv. 2026 Feb 2:2025.07.19.665650. Preprint. [Version 5] doi: 10.1101/2025.07.19.665650 (PMC12889450; doi:10.1101/2025.07.19.665650)
Supplement: Supplement 1 [file media-1.zip › Composite8/Step4_Tracking_Outputs/Step4_Mito_Velocity.csv]

Organelle	Mean_Velocity
0	113.82193374443233
1	119.7302024907452
2	200.6640654275958
3	310.21598974980304
4	224.5665158673675
5	184.19700588918093
6	203.25028184401327
7	207.72020873425546
8	255.19714995283064
9	280.3051775736914
10	209.52774840684685
11	227.4778708096714
12	213.93564458931917
13	242.6151108344234
14	223.6261384210664
15	256.999299602281
16	204.19189852096332
17	221.67743210587503
18	236.60303928708532
19	257.51276722622146
20	243.54310280224263
21	230.0182412650201
22	215.3451797082857
23	308.6699075374848
24	222.34693993049171
25	227.21837627526992
26	322.2564979213597
27	275.4351619814803
28	282.6637803210638
29	301.04702421737903
30	280.5104156461367
31	232.3223223346793
32	207.2640980474006
33	245.69201284651942
34	273.68715264298066
35	164.30076902671027
36	215.62970986340045
37	191.14048565516322
38	285.3868315808688
39	258.08330297417183
40	288.4356722590231
41	369.0901667250927
42	336.41735936301575
43	331.38989586473434
44	360.1933340058539
45	300.2378476753279
46	301.37395083754865
47	261.97134093057696
48	283.5405250048157
49	279.5812614423487
50	320.46670315688914
51	345.1488652971704
52	368.5404537170564
53	265.37186375787655
54	277.6139352231248
55	306.491593075527
56	265.8860512935082
57	408.7554562276188
58	161.87615838151157
59	159.33526174299976
60	280.08080791839564
61	158.13031422375383
