# Supplementary material for: AutoMorphoTrack: A modular framework for quantitative analysis of organelle morphology, motility, and interactions at single-cell resolution
Source: bioRxiv. 2026 Feb 2:2025.07.19.665650. Preprint. [Version 5] doi: 10.1101/2025.07.19.665650 (PMC12889450; doi:10.1101/2025.07.19.665650)
Supplement: Supplement 1 [file media-1.zip › Composite8/Step7_Integrated_Summary_Outputs/Step7_Integrated_CorrelationMatrix.csv]

	Frame	Area	Eccentricity	Solidity	Circularity	Aspect_Ratio	Orientation	Mean_Displacement	Mean_Velocity	Percent_Overlap	Manders_M1	Manders_M2	Pearson_r	Overlap_R	Mito_TotalIntensity	Lyso_TotalIntensity
Frame	1.0	-0.06	0.17	0.29	0.46	0.12	0.47	0.12	0.12	-0.55	-0.2	-0.15	-0.19	0.19	0.92	-0.96
Area	-0.06	1.0	0.31	-0.57	-0.4	0.03	0.07	-0.05	-0.05	-0.06	-0.08	0.21	0.18	0.15	0.05	0.14
Eccentricity	0.17	0.31	1.0	-0.32	-0.17	0.67	0.38	-0.1	-0.1	-0.33	-0.17	-0.24	-0.22	-0.14	0.1	-0.17
Solidity	0.29	-0.57	-0.32	1.0	0.65	-0.2	0.22	0.16	0.16	0.19	0.35	0.12	0.15	0.29	0.27	-0.33
Circularity	0.46	-0.4	-0.17	0.65	1.0	-0.1	0.13	-0.02	-0.02	-0.2	0.0	0.02	-0.0	0.17	0.49	-0.48
Aspect_Ratio	0.12	0.03	0.67	-0.2	-0.1	1.0	0.23	-0.04	-0.04	-0.36	-0.25	-0.21	-0.18	-0.1	0.08	-0.13
Orientation	0.47	0.07	0.38	0.22	0.13	0.23	1.0	0.33	0.33	-0.33	-0.18	-0.18	-0.29	-0.1	0.38	-0.42
Mean_Displacement	0.12	-0.05	-0.1	0.16	-0.02	-0.04	0.33	1.0	1.0	0.01	-0.03	-0.12	-0.1	-0.03	0.02	-0.15
Mean_Velocity	0.12	-0.05	-0.1	0.16	-0.02	-0.04	0.33	1.0	1.0	0.01	-0.03	-0.12	-0.1	-0.03	0.02	-0.15
Percent_Overlap	-0.55	-0.06	-0.33	0.19	-0.2	-0.36	-0.33	0.01	0.01	1.0	0.84	0.56	0.67	0.45	-0.51	0.52
Manders_M1	-0.2	-0.08	-0.17	0.35	0.0	-0.25	-0.18	-0.03	-0.03	0.84	1.0	0.56	0.76	0.66	-0.17	0.21
Manders_M2	-0.15	0.21	-0.24	0.12	0.02	-0.21	-0.18	-0.12	-0.12	0.56	0.56	1.0	0.86	0.8	0.08	0.16
Pearson_r	-0.19	0.18	-0.22	0.15	-0.0	-0.18	-0.29	-0.1	-0.1	0.67	0.76	0.86	1.0	0.91	-0.03	0.21
Overlap_R	0.19	0.15	-0.14	0.29	0.17	-0.1	-0.1	-0.03	-0.03	0.45	0.66	0.8	0.91	1.0	0.32	-0.19
Mito_TotalIntensity	0.92	0.05	0.1	0.27	0.49	0.08	0.38	0.02	0.02	-0.51	-0.17	0.08	-0.03	0.32	1.0	-0.86
Lyso_TotalIntensity	-0.96	0.14	-0.17	-0.33	-0.48	-0.13	-0.42	-0.15	-0.15	0.52	0.21	0.16	0.21	-0.19	-0.86	1.0
