# Supplementary material for: AutoMorphoTrack: A modular framework for quantitative analysis of organelle morphology, motility, and interactions at single-cell resolution
Source: bioRxiv. 2026 Feb 2:2025.07.19.665650. Preprint. [Version 5] doi: 10.1101/2025.07.19.665650 (PMC12889450; doi:10.1101/2025.07.19.665650)
Supplement: Supplement 1 [file media-1.zip › Composite8/Step7_Integrated_Summary_Outputs/Step7_Merged_Data.csv]

Frame	Area	Eccentricity	Solidity	Circularity	Aspect_Ratio	Orientation	Mean_Displacement	Mean_Velocity	Organelle_Type	Percent_Overlap	Manders_M1	Manders_M2	Pearson_r	Overlap_R	Mito_TotalIntensity	Lyso_TotalIntensity
1	66.62	0.6215590310925728	0.8449443199443151	1.3779187246412754	1.936707397668063	-0.27435662177730086	35.52196939857959	35.52196939857959	Mitochondria	4.090746695248303	0.0559922047454671	0.1129451849648395	0.2107299402638782	0.3788071970944488	1132997.0	1465711.0
1	66.62	0.6215590310925728	0.8449443199443151	1.3779187246412754	1.936707397668063	-0.27435662177730086	38.318408714057185	38.318408714057185	Lysosomes	4.090746695248303	0.0559922047454671	0.1129451849648395	0.2107299402638782	0.3788071970944488	1132997.0	1465711.0
2	71.65957446808511	0.6784812921448709	0.826544265015186	1.2400895766071658	2.0723417800349035	-0.18951089496839854	45.08896315206021	45.08896315206021	Mitochondria	4.23668215945656	0.0595654410102811	0.1117126184238687	0.2085061570474691	0.3750037627594727	1123806.0	1476476.0
2	71.65957446808511	0.6784812921448709	0.826544265015186	1.2400895766071658	2.0723417800349035	-0.18951089496839854	45.476161117776265	45.476161117776265	Lysosomes	4.23668215945656	0.0595654410102811	0.1117126184238687	0.2085061570474691	0.3750037627594727	1123806.0	1476476.0
3	67.85714285714286	0.6261402582181231	0.8604485284483245	1.4341390165755643	1.8911268641763843	-0.21763199399836272	43.068482334091506	43.068482334091506	Mitochondria	4.880599616524315	0.0682754718355462	0.1143572157328733	0.2187893884460634	0.3829071630833133	1125763.0	1476094.0
3	67.85714285714286	0.6261402582181231	0.8604485284483245	1.4341390165755643	1.8911268641763843	-0.21763199399836272	45.6339059571974	45.6339059571974	Lysosomes	4.880599616524315	0.0682754718355462	0.1143572157328733	0.2187893884460634	0.3829071630833133	1125763.0	1476094.0
4	64.37254901960785	0.6671250118723554	0.8531553473738737	1.3030908904552074	2.0678109826818707	-0.040173255322164265	43.98677742674463	43.98677742674463	Mitochondria	4.195051989960559	0.0607471604672444	0.110201170675965	0.210708404379636	0.3771255007710936	1114620.0	1480683.0
4	64.37254901960785	0.6671250118723554	0.8531553473738737	1.3030908904552074	2.0678109826818707	-0.040173255322164265	52.46312574314403	52.46312574314403	Lysosomes	4.195051989960559	0.0607471604672444	0.110201170675965	0.210708404379636	0.3771255007710936	1114620.0	1480683.0
5	66.27450980392157	0.6883850854498282	0.8576873090754296	1.4001112387648933	2.050234102241714	-0.11753598008886584	53.683798056407355	53.683798056407355	Mitochondria	4.659815733522325	0.0652042852849448	0.1117531012896666	0.216052841977698	0.3807344990972701	1111338.0	1481158.0
5	66.27450980392157	0.6883850854498282	0.8576873090754296	1.4001112387648933	2.050234102241714	-0.11753598008886584	46.30262637369552	46.30262637369552	Lysosomes	4.659815733522325	0.0652042852849448	0.1117531012896666	0.216052841977698	0.3807344990972701	1111338.0	1481158.0
6	61.9622641509434	0.6689786176306213	0.8497251086467303	1.406640808681268	1.9478190187298818	-0.13382721926227753	53.70448120520779	53.70448120520779	Mitochondria	4.050453011192041	0.0595969284646102	0.109815804400394	0.2055141779510541	0.3730401870522187	1111366.0	1473868.0
6	61.9622641509434	0.6689786176306213	0.8497251086467303	1.406640808681268	1.9478190187298818	-0.13382721926227753	41.62243822594665	41.62243822594665	Lysosomes	4.050453011192041	0.0595969284646102	0.109815804400394	0.2055141779510541	0.3730401870522187	1111366.0	1473868.0
7	63.19607843137255	0.7090105146918614	0.8620173048937189	1.4217769670457345	1.9893145537003043	-0.007594877858296727	56.07871548958834	56.07871548958834	Mitochondria	4.352479486264716	0.0618118386026213	0.1065155642365932	0.2029617144580584	0.3716943894823321	1111567.0	1476526.0
7	63.19607843137255	0.7090105146918614	0.8620173048937189	1.4217769670457345	1.9893145537003043	-0.007594877858296727	58.56015257229585	58.56015257229585	Lysosomes	4.352479486264716	0.0618118386026213	0.1065155642365932	0.2029617144580584	0.3716943894823321	1111567.0	1476526.0
8	66.73469387755102	0.6165917836268936	0.8518897921264501	1.326952251727434	1.9522193812718864	-0.06326922536375972	70.92322254793257	70.92322254793257	Mitochondria	4.317448943031171	0.0593415584695217	0.1087363112470789	0.2059136240692221	0.3741240491441387	1114632.0	1461784.0
8	66.73469387755102	0.6165917836268936	0.8518897921264501	1.326952251727434	1.9522193812718864	-0.06326922536375972	57.34942812412928	57.34942812412928	Lysosomes	4.317448943031171	0.0593415584695217	0.1087363112470789	0.2059136240692221	0.3741240491441387	1114632.0	1461784.0
9	69.04	0.5860852318978416	0.8324739932794349	1.236189914196637	1.8421511378461677	-0.23141166850266298	56.55304769420058	56.55304769420058	Mitochondria	4.279119318181818	0.0601636337988432	0.1105446452967778	0.2094194915787054	0.377286139410027	1120062.0	1467579.0
9	69.04	0.5860852318978416	0.8324739932794349	1.236189914196637	1.8421511378461677	-0.23141166850266298	61.2009154368932	61.2009154368932	Lysosomes	4.279119318181818	0.0601636337988432	0.1105446452967778	0.2094194915787054	0.377286139410027	1120062.0	1467579.0
10	74.8913043478261	0.7295997226760946	0.8166536190829031	1.1507769364954281	1.9597511878026517	-0.05101328227609309	44.33307727946588	44.33307727946588	Mitochondria	4.208843899840171	0.0601456884692514	0.1103686007854461	0.2073952483714832	0.3752031595606001	1118002.0	1460062.0
10	74.8913043478261	0.7295997226760946	0.8166536190829031	1.1507769364954281	1.9597511878026517	-0.05101328227609309	57.64711136691581	57.64711136691581	Lysosomes	4.208843899840171	0.0601456884692514	0.1103686007854461	0.2073952483714832	0.3752031595606001	1118002.0	1460062.0
11	67.4	0.5972829341446316	0.8307076489944504	1.2918697287444567	1.8967903573380198	-0.26484254207768065	44.867946555353775	44.867946555353775	Mitochondria	4.182983268066928	0.0603113544545471	0.1081648517248198	0.2086209010492928	0.3763153462906789	1132921.0	1466530.0
11	67.4	0.5972829341446316	0.8307076489944504	1.2918697287444567	1.8967903573380198	-0.26484254207768065	53.7416968578232	53.7416968578232	Lysosomes	4.182983268066928	0.0603113544545471	0.1081648517248198	0.2086209010492928	0.3763153462906789	1132921.0	1466530.0
12	72.71739130434783	0.6703745526409672	0.829456283481677	1.349972744655194	1.9343110323881034	-0.06416554881915455	36.87526725311804	36.87526725311804	Mitochondria	3.639607493309545	0.0538796648572353	0.1066287034879522	0.1956118123454655	0.3647109412297943	1130742.0	1467738.0
12	72.71739130434783	0.6703745526409672	0.829456283481677	1.349972744655194	1.9343110323881034	-0.06416554881915455	52.96587149344304	52.96587149344304	Lysosomes	3.639607493309545	0.0538796648572353	0.1066287034879522	0.1956118123454655	0.3647109412297943	1130742.0	1467738.0
13	66.11764705882354	0.6712037462435353	0.8505386455913239	1.2351224470232889	2.08847200885465	-0.11873107834686877	45.767114542341304	45.767114542341304	Mitochondria	4.68417317246274	0.0628655253117774	0.1105876539030173	0.2066086185470386	0.374710114105682	1139114.0	1465046.0
13	66.11764705882354	0.6712037462435353	0.8505386455913239	1.2351224470232889	2.08847200885465	-0.11873107834686877	42.235993350794125	42.235993350794125	Lysosomes	4.68417317246274	0.0628655253117774	0.1105876539030173	0.2066086185470386	0.374710114105682	1139114.0	1465046.0
14	67.59183673469387	0.630288918198783	0.8504478812758228	1.3175382671787443	1.7425150754051035	-0.09168558806816463	66.10680838425338	66.10680838425338	Mitochondria	4.45859872611465	0.0616249763131416	0.1076192700890403	0.2050807314793155	0.374157869989193	1124041.0	1455520.0
14	67.59183673469387	0.630288918198783	0.8504478812758228	1.3175382671787443	1.7425150754051035	-0.09168558806816463	42.52941986132995	42.52941986132995	Lysosomes	4.45859872611465	0.0616249763131416	0.1076192700890403	0.2050807314793155	0.374157869989193	1124041.0	1455520.0
15	70.52083333333333	0.6629272019073971	0.8470581746774899	1.2987356189361183	1.9600459697776504	-0.2477471171851755	47.485363424746	47.485363424746	Mitochondria	4.618086040386304	0.0640995453644166	0.1096962341981966	0.2109830449195298	0.379350768866526	1129696.0	1449439.0
15	70.52083333333333	0.6629272019073971	0.8470581746774899	1.2987356189361183	1.9600459697776504	-0.2477471171851755	50.36076779017039	50.36076779017039	Lysosomes	4.618086040386304	0.0640995453644166	0.1096962341981966	0.2109830449195298	0.379350768866526	1129696.0	1449439.0
16	57.932203389830505	0.6377931771894582	0.8536864455508439	1.269319557029641	2.1405510970361687	-0.09998664070364956	62.107272137660175	62.107272137660175	Mitochondria	3.825717321997875	0.0589805784432844	0.1052289308994104	0.2003540267207316	0.3707947656305461	1130033.0	1445458.0
16	57.932203389830505	0.6377931771894582	0.8536864455508439	1.269319557029641	2.1405510970361687	-0.09998664070364956	53.883861671328035	53.883861671328035	Lysosomes	3.825717321997875	0.0589805784432844	0.1052289308994104	0.2003540267207316	0.3707947656305461	1130033.0	1445458.0
17	55.24590163934426	0.6328236887284779	0.858515894983703	1.3643203297132307	1.9873112581586587	-0.18193143979648516	48.83069066114373	48.83069066114373	Mitochondria	4.420186113099499	0.0640839314902992	0.1059649073954827	0.2048120183238772	0.3745351312620229	1125680.0	1436485.0
17	55.24590163934426	0.6328236887284779	0.858515894983703	1.3643203297132307	1.9873112581586587	-0.18193143979648516	44.62784776256776	44.62784776256776	Lysosomes	4.420186113099499	0.0640839314902992	0.1059649073954827	0.2048120183238772	0.3745351312620229	1125680.0	1436485.0
18	64.28846153846153	0.6534433255403399	0.8418314445141685	1.3490046164609975	2.010137979208704	-0.09575703959512569	72.93339336804758	72.93339336804758	Mitochondria	4.2086648983200705	0.0588087744286862	0.108200860665029	0.1994652898622406	0.3705599699004321	1128233.0	1442373.0
18	64.28846153846153	0.6534433255403399	0.8418314445141685	1.3490046164609975	2.010137979208704	-0.09575703959512569	58.06048987575169	58.06048987575169	Lysosomes	4.2086648983200705	0.0588087744286862	0.108200860665029	0.1994652898622406	0.3705599699004321	1128233.0	1442373.0
19	65.34615384615384	0.6723536928409675	0.8433259764203128	1.4064536544866781	2.0741746603509528	-0.049392002403580264	54.64549800512411	54.64549800512411	Mitochondria	3.5816108339272983	0.055041712086892	0.104995167356763	0.1964970202465467	0.3690424730946091	1118261.0	1439171.0
19	65.34615384615384	0.6723536928409675	0.8433259764203128	1.4064536544866781	2.0741746603509528	-0.049392002403580264	35.939587503727246	35.939587503727246	Lysosomes	3.5816108339272983	0.055041712086892	0.104995167356763	0.1964970202465467	0.3690424730946091	1118261.0	1439171.0
20	68.02	0.7061830659122186	0.8410227882747107	1.4093756755977338	2.00883370896479	-0.17765851445206338	42.52680738156716	42.52680738156716	Mitochondria	3.9515841936632254	0.0589280917344813	0.1062159792726118	0.2043268997330988	0.3761611489847863	1127951.0	1430378.0
20	68.02	0.7061830659122186	0.8410227882747107	1.4093756755977338	2.00883370896479	-0.17765851445206338	60.1783732295329	60.1783732295329	Lysosomes	3.9515841936632254	0.0589280917344813	0.1062159792726118	0.2043268997330988	0.3761611489847863	1127951.0	1430378.0
21	67.50943396226415	0.7412182856055148	0.8538973998538129	1.254984148856969	2.0076848386033395	0.05915075308174733	50.03155220347124	50.03155220347124	Mitochondria	4.54466908588215	0.0650548879779886	0.1100591691142679	0.2087906921720468	0.3802094784011762	1139776.0	1429631.0
21	67.50943396226415	0.7412182856055148	0.8538973998538129	1.254984148856969	2.0076848386033395	0.05915075308174733	61.04066712352158	61.04066712352158	Lysosomes	4.54466908588215	0.0650548879779886	0.1100591691142679	0.2087906921720468	0.3802094784011762	1139776.0	1429631.0
22	55.19672131147541	0.5864079881039669	0.8753076522619144	1.4209989506073555	1.89208757654737	-0.18354755439674514	52.31669158292219	52.31669158292219	Mitochondria	4.3758716875871695	0.0613899020024453	0.1107592452406986	0.2081840286303165	0.3794417688982563	1150743.0	1426680.0
22	55.19672131147541	0.5864079881039669	0.8753076522619144	1.4209989506073555	1.89208757654737	-0.18354755439674514	55.97739098971084	55.97739098971084	Lysosomes	4.3758716875871695	0.0613899020024453	0.1107592452406986	0.2081840286303165	0.3794417688982563	1150743.0	1426680.0
23	66.71698113207547	0.7070765559101166	0.8514501088665638	1.357165549951963	2.1505300321555243	-0.0511102709323069	48.633907763639925	48.633907763639925	Mitochondria	3.927903417786091	0.0615291855228881	0.1108227097880972	0.2116567464834567	0.3820626014637021	1164293.0	1431647.0
23	66.71698113207547	0.7070765559101166	0.8514501088665638	1.357165549951963	2.1505300321555243	-0.0511102709323069	57.81509210743723	57.81509210743723	Lysosomes	3.927903417786091	0.0615291855228881	0.1108227097880972	0.2116567464834567	0.3820626014637021	1164293.0	1431647.0
24	65.92592592592592	0.7878477423123679	0.8277768889332142	1.3063227849829644	2.363044632446797	-0.04151831036547905	48.61707458531828	48.61707458531828	Mitochondria	3.685121107266436	0.0573820624569687	0.1077247034577737	0.2027783313156781	0.3745873942514696	1170662.0	1427537.0
24	65.92592592592592	0.7878477423123679	0.8277768889332142	1.3063227849829644	2.363044632446797	-0.04151831036547905	44.76392515141912	44.76392515141912	Lysosomes	3.685121107266436	0.0573820624569687	0.1077247034577737	0.2027783313156781	0.3745873942514696	1170662.0	1427537.0
25	60.24561403508772	0.7122771189334766	0.8549816178869404	1.4767854979176502	2.0297093562677198	-0.22159243861350014	40.80537183047173	40.80537183047173	Mitochondria	3.844845185437223	0.0602970154681461	0.1074674299665354	0.2017379363929538	0.3747233559142212	1182430.0	1425390.0
25	60.24561403508772	0.7122771189334766	0.8549816178869404	1.4767854979176502	2.0297093562677198	-0.22159243861350014	36.95571539995547	36.95571539995547	Lysosomes	3.844845185437223	0.0602970154681461	0.1074674299665354	0.2017379363929538	0.3747233559142212	1182430.0	1425390.0
26	69.54	0.7216830374867271	0.8534532955477182	1.3521577429972698	2.0174363077638033	0.008989946762712885	47.65810644009062	47.65810644009062	Mitochondria	3.4112229234180456	0.0559984148905049	0.1044099664410867	0.1878301453199997	0.3633023604997384	1175944.0	1420487.0
26	69.54	0.7216830374867271	0.8534532955477182	1.3521577429972698	2.0174363077638033	0.008989946762712885	59.31096713882513	59.31096713882513	Lysosomes	3.4112229234180456	0.0559984148905049	0.1044099664410867	0.1878301453199997	0.3633023604997384	1175944.0	1420487.0
27	58.63793103448276	0.6372335596691217	0.8581219558555331	1.350175279994855	1.873513075596306	-0.010052932645563105	53.91842481594516	53.91842481594516	Mitochondria	3.627922971114168	0.0548495050991699	0.1051725552999804	0.1888741756196715	0.3652551379872131	1185389.0	1425543.0
27	58.63793103448276	0.6372335596691217	0.8581219558555331	1.350175279994855	1.873513075596306	-0.010052932645563105	51.893002495201635	51.893002495201635	Lysosomes	3.627922971114168	0.0548495050991699	0.1051725552999804	0.1888741756196715	0.3652551379872131	1185389.0	1425543.0
28	64.07843137254902	0.7345507999633266	0.8314526811993259	1.3669132316991823	2.081734903812886	-0.19421055819651337	34.35160527726246	34.35160527726246	Mitochondria	3.4719834994843586	0.0567103891518707	0.1064508603987489	0.1992959655170617	0.3701336423491599	1195266.0	1431778.0
28	64.07843137254902	0.7345507999633266	0.8314526811993259	1.3669132316991823	2.081734903812886	-0.19421055819651337	52.004156756404534	52.004156756404534	Lysosomes	3.4719834994843586	0.0567103891518707	0.1064508603987489	0.1992959655170617	0.3701336423491599	1195266.0	1431778.0
29	65.21153846153847	0.6453773267368711	0.8397816149727487	1.3953104949896011	2.0066910724303937	-0.07733953549853781	52.82824107634545	52.82824107634545	Mitochondria	3.5843529209029814	0.0560657825301697	0.1068550242060601	0.197408337261985	0.370837279171724	1210899.0	1423817.0
29	65.21153846153847	0.6453773267368711	0.8397816149727487	1.3953104949896011	2.0066910724303937	-0.07733953549853781	51.07318865481777	51.07318865481777	Lysosomes	3.5843529209029814	0.0560657825301697	0.1068550242060601	0.197408337261985	0.370837279171724	1210899.0	1423817.0
30	59.31666666666667	0.6138092119518933	0.8692563168018396	1.5357787961812164	1.8231362150538808	-0.03713732961473099	55.233467441884926	55.233467441884926	Mitochondria	3.855179349648006	0.0610080749597563	0.1111259712048923	0.2071712834848826	0.3769656412716477	1220068.0	1420658.0
30	59.31666666666667	0.6138092119518933	0.8692563168018396	1.5357787961812164	1.8231362150538808	-0.03713732961473099	42.38026967294478	42.38026967294478	Lysosomes	3.855179349648006	0.0610080749597563	0.1111259712048923	0.2071712834848826	0.3769656412716477	1220068.0	1420658.0
31	64.47272727272727	0.6861924069389741	0.8359110384256414	1.3720329229525408	2.046123171573344	-0.027581474486871357	49.094646964642955	49.094646964642955	Mitochondria	4.037639007698888	0.0607418485753159	0.1106531554440451	0.2074551239900106	0.3793367341643189	1222271.0	1415712.0
31	64.47272727272727	0.6861924069389741	0.8359110384256414	1.3720329229525408	2.046123171573344	-0.027581474486871357	51.34767219934484	51.34767219934484	Lysosomes	4.037639007698888	0.0607418485753159	0.1106531554440451	0.2074551239900106	0.3793367341643189	1222271.0	1415712.0
32	63.7037037037037	0.6776187309530632	0.8740267948214973	1.4610376566911336	2.027163382212036	-0.08351867946081458	59.78856654145504	59.78856654145504	Mitochondria	3.979148566463944	0.0596729023941791	0.1082904457585508	0.2056161030732466	0.3781093492456162	1222632.0	1408139.0
32	63.7037037037037	0.6776187309530632	0.8740267948214973	1.4610376566911336	2.027163382212036	-0.08351867946081458	50.19410351851992	50.19410351851992	Lysosomes	3.979148566463944	0.0596729023941791	0.1082904457585508	0.2056161030732466	0.3781093492456162	1222632.0	1408139.0
33	60.43859649122807	0.6458297066381572	0.8655349437235482	1.5554447702161331	1.9378633280626887	-0.016928190820443077	63.15430033169546	63.15430033169546	Mitochondria	4.213050179825313	0.0598485535130146	0.111375900785279	0.2070801300018961	0.3795314283125405	1213630.0	1404469.0
33	60.43859649122807	0.6458297066381572	0.8655349437235482	1.5554447702161331	1.9378633280626887	-0.016928190820443077	57.90721369757426	57.90721369757426	Lysosomes	4.213050179825313	0.0598485535130146	0.111375900785279	0.2070801300018961	0.3795314283125405	1213630.0	1404469.0
34	64.69090909090909	0.6026040595243675	0.8669590352136844	1.4890760726614582	1.7915704172737363	-0.06053242142164295	56.10282090024238	56.10282090024238	Mitochondria	4.492087799897907	0.0660933109863267	0.1124804611937696	0.2170447888236304	0.3867016886481142	1226115.0	1411294.0
34	64.69090909090909	0.6026040595243675	0.8669590352136844	1.4890760726614582	1.7915704172737363	-0.06053242142164295	39.24143249359708	39.24143249359708	Lysosomes	4.492087799897907	0.0660933109863267	0.1124804611937696	0.2170447888236304	0.3867016886481142	1226115.0	1411294.0
35	69.9	0.6906537952722718	0.8489011579329414	1.32598502097635	1.8774818932610822	-0.09120878055496798	51.624600088444275	51.624600088444275	Mitochondria	3.752797383370632	0.0592653468257145	0.1095876216222738	0.2105077496041081	0.3811806924302771	1231411.0	1408973.0
35	69.9	0.6906537952722718	0.8489011579329414	1.32598502097635	1.8774818932610822	-0.09120878055496798	56.402931169114474	56.402931169114474	Lysosomes	3.752797383370632	0.0592653468257145	0.1095876216222738	0.2105077496041081	0.3811806924302771	1231411.0	1408973.0
36	65.26415094339623	0.6682442389522124	0.860867164330838	1.4273088887607321	2.0976018170686843	-0.061822608255259585	40.72347562888455	40.72347562888455	Mitochondria	3.9168937329700273	0.0600970429458525	0.1103706718334406	0.2081425620708084	0.3797333800718045	1230177.0	1417777.0
36	65.26415094339623	0.6682442389522124	0.860867164330838	1.4273088887607321	2.0976018170686843	-0.061822608255259585	50.05317851803857	50.05317851803857	Lysosomes	3.9168937329700273	0.0600970429458525	0.1103706718334406	0.2081425620708084	0.3797333800718045	1230177.0	1417777.0
37	74.29787234042553	0.6702304029251466	0.8446040664005878	1.4573002781514177	1.9739025638085443	-0.0658929537505069	46.83785884725744	46.83785884725744	Mitochondria	3.753576838916008	0.0605294076771381	0.1086440420564873	0.2069456182772555	0.3797524374320484	1252003.0	1415715.0
37	74.29787234042553	0.6702304029251466	0.8446040664005878	1.4573002781514177	1.9739025638085443	-0.0658929537505069	42.69482106085762	42.69482106085762	Lysosomes	3.753576838916008	0.0605294076771381	0.1086440420564873	0.2069456182772555	0.3797524374320484	1252003.0	1415715.0
38	74.42553191489361	0.6908409703887389	0.8470787341348897	1.2936550626732504	2.0394072503657883	-0.004932563982139451	49.61693908929987	49.61693908929987	Mitochondria	3.7243006403774856	0.0592316791375433	0.1123447312932602	0.2113114534231235	0.3848262149969131	1253721.0	1409492.0
38	74.42553191489361	0.6908409703887389	0.8470787341348897	1.2936550626732504	2.0394072503657883	-0.004932563982139451	58.73602172801868	58.73602172801868	Lysosomes	3.7243006403774856	0.0592316791375433	0.1123447312932602	0.2113114534231235	0.3848262149969131	1253721.0	1409492.0
39	67.80392156862744	0.6854746986011205	0.8638887099318042	1.529545502374221	2.192707498918546	0.02109729018842261	49.55608761817218	49.55608761817218	Mitochondria	3.354794984750932	0.0560295051677348	0.107646759792936	0.2017648955964279	0.3777250457846499	1246968.0	1396670.0
39	67.80392156862744	0.6854746986011205	0.8638887099318042	1.529545502374221	2.192707498918546	0.02109729018842261	74.55350758296608	74.55350758296608	Lysosomes	3.354794984750932	0.0560295051677348	0.107646759792936	0.2017648955964279	0.3777250457846499	1246968.0	1396670.0
