# Supplementary material for: AutoMorphoTrack: A modular framework for quantitative analysis of organelle morphology, motility, and interactions at single-cell resolution
Source: bioRxiv. 2026 Feb 2:2025.07.19.665650. Preprint. [Version 5] doi: 10.1101/2025.07.19.665650 (PMC12889450; doi:10.1101/2025.07.19.665650)
Supplement: Supplement 1 [file media-1.zip › Composite8/Step1_Lyso_Count_Outputs/Lysosome_Counts.csv]

Frame	Lysosome_Count
0	60
1	58
2	58
3	64
4	61
5	60
6	53
7	58
8	61
9	54
10	56
11	60
12	61
13	61
14	66
15	59
16	61
17	62
18	57
19	56
20	61
21	61
22	58
23	56
24	60
25	59
26	59
27	60
28	62
29	64
30	62
31	60
32	57
33	61
34	62
35	55
36	62
37	58
38	52
39	61
