# Supplementary material for: AutoMorphoTrack: A modular framework for quantitative analysis of organelle morphology, motility, and interactions at single-cell resolution
Source: bioRxiv. 2026 Feb 2:2025.07.19.665650. Preprint. [Version 5] doi: 10.1101/2025.07.19.665650 (PMC12889450; doi:10.1101/2025.07.19.665650)
Supplement: Supplement 1 [file media-1.zip › Composite8/Step6_Colocalization_Outputs/Step6_Colocalization.csv]

Frame	Percent_Overlap	Manders_M1	Manders_M2	Pearson_r	Overlap_R	Mito_TotalIntensity	Lyso_TotalIntensity
0	3.8365005378271784	0.05471671321058361	0.11097428382991288	0.20809381785856762	0.3773467494692827	1140858.0	1449516.0
1	4.090746695248303	0.05599220474546711	0.11294518496483959	0.21072994026387823	0.3788071970944488	1132997.0	1465711.0
2	4.23668215945656	0.059565441010281134	0.11171261842386873	0.20850615704746914	0.3750037627594727	1123806.0	1476476.0
3	4.880599616524315	0.0682754718355462	0.11435721573287339	0.21878938844606347	0.38290716308331335	1125763.0	1476094.0
4	4.195051989960559	0.06074716046724444	0.11020117067596508	0.210708404379636	0.3771255007710936	1114620.0	1480683.0
5	4.659815733522325	0.06520428528494482	0.1117531012896666	0.21605284197769803	0.38073449909727014	1111338.0	1481158.0
6	4.050453011192041	0.05959692846461022	0.10981580440039407	0.20551417795105414	0.3730401870522187	1111366.0	1473868.0
7	4.352479486264716	0.06181183860262134	0.1065155642365932	0.20296171445805847	0.3716943894823321	1111567.0	1476526.0
8	4.317448943031171	0.05934155846952178	0.10873631124707892	0.2059136240692221	0.37412404914413877	1114632.0	1461784.0
9	4.279119318181818	0.06016363379884328	0.11054464529677789	0.20941949157870543	0.377286139410027	1120062.0	1467579.0
10	4.208843899840171	0.0601456884692514	0.1103686007854461	0.20739524837148324	0.3752031595606001	1118002.0	1460062.0
11	4.182983268066928	0.06031135445454714	0.10816485172481981	0.20862090104929287	0.3763153462906789	1132921.0	1466530.0
12	3.639607493309545	0.05387966485723534	0.10662870348795221	0.19561181234546554	0.36471094122979436	1130742.0	1467738.0
13	4.68417317246274	0.0628655253117774	0.11058765390301738	0.2066086185470386	0.37471011410568206	1139114.0	1465046.0
14	4.45859872611465	0.0616249763131416	0.10761927008904035	0.2050807314793155	0.37415786998919304	1124041.0	1455520.0
15	4.618086040386304	0.06409954536441662	0.10969623419819668	0.21098304491952988	0.379350768866526	1129696.0	1449439.0
16	3.825717321997875	0.0589805784432844	0.10522893089941043	0.20035402672073166	0.37079476563054614	1130033.0	1445458.0
17	4.420186113099499	0.0640839314902992	0.10596490739548273	0.20481201832387722	0.3745351312620229	1125680.0	1436485.0
18	4.2086648983200705	0.058808774428686275	0.10820086066502908	0.19946528986224066	0.3705599699004321	1128233.0	1442373.0
19	3.5816108339272983	0.055041712086892056	0.10499516735676302	0.19649702024654672	0.36904247309460914	1118261.0	1439171.0
20	3.9515841936632254	0.05892809173448137	0.10621597927261185	0.20432689973309887	0.3761611489847863	1127951.0	1430378.0
21	4.54466908588215	0.06505488797798865	0.11005916911426794	0.20879069217204685	0.3802094784011762	1139776.0	1429631.0
22	4.3758716875871695	0.06138990200244537	0.11075924524069869	0.20818402863031651	0.37944176889825637	1150743.0	1426680.0
23	3.927903417786091	0.061529185522888136	0.1108227097880972	0.21165674648345673	0.38206260146370213	1164293.0	1431647.0
24	3.6851211072664363	0.057382062456968794	0.10772470345777377	0.20277833131567818	0.37458739425146964	1170662.0	1427537.0
25	3.844845185437223	0.06029701546814611	0.10746742996653548	0.20173793639295384	0.37472335591422123	1182430.0	1425390.0
26	3.4112229234180456	0.05599841489050499	0.10440996644108676	0.18783014531999973	0.36330236049973846	1175944.0	1420487.0
27	3.6279229711141676	0.05484950509916998	0.10517255529998043	0.18887417561967157	0.36525513798721315	1185389.0	1425543.0
28	3.4719834994843586	0.056710389151870794	0.10645086039874897	0.19929596551706177	0.37013364234915996	1195266.0	1431778.0
29	3.5843529209029814	0.056065782530169736	0.10685502420606019	0.19740833726198506	0.370837279171724	1210899.0	1423817.0
30	3.8551793496480053	0.06100807495975634	0.11112597120489238	0.20717128348488262	0.3769656412716477	1220068.0	1420658.0
31	4.037639007698888	0.06074184857531595	0.11065315544404512	0.20745512399001062	0.37933673416431896	1222271.0	1415712.0
32	3.979148566463944	0.05967290239417911	0.10829044575855082	0.20561610307324668	0.37810934924561623	1222632.0	1408139.0
33	4.213050179825313	0.05984855351301468	0.111375900785279	0.2070801300018961	0.37953142831254055	1213630.0	1404469.0
34	4.492087799897907	0.06609331098632673	0.11248046119376968	0.2170447888236304	0.3867016886481142	1226115.0	1411294.0
35	3.752797383370632	0.05926534682571457	0.10958762162227381	0.2105077496041081	0.38118069243027713	1231411.0	1408973.0
36	3.9168937329700273	0.06009704294585251	0.11037067183344067	0.20814256207080842	0.37973338007180457	1230177.0	1417777.0
37	3.7535768389160076	0.06052940767713815	0.10864404205648735	0.20694561827725558	0.3797524374320484	1252003.0	1415715.0
38	3.7243006403774856	0.05923167913754336	0.11234473129326027	0.2113114534231235	0.38482621499691316	1253721.0	1409492.0
39	3.354794984750932	0.05602950516773486	0.10764675979293606	0.20176489559642793	0.37772504578464994	1246968.0	1396670.0
