# Supplementary material for: AutoMorphoTrack: A modular framework for quantitative analysis of organelle morphology, motility, and interactions at single-cell resolution
Source: bioRxiv. 2026 Feb 2:2025.07.19.665650. Preprint. [Version 5] doi: 10.1101/2025.07.19.665650 (PMC12889450; doi:10.1101/2025.07.19.665650)
Supplement: Supplement 1 [file media-1.zip › Composite8/Step3.5_Shape_Profiling_Outputs/Step3_5_Combined_ShapeData.csv]

Frame	Area	Eccentricity	Solidity	Circularity	Aspect_Ratio	Orientation	Type
0	5.0	0.0	1.0	1.9634954084322611	0.9999999996047152	-0.7853981633974483	Mitochondria
0	8.0	0.5773502691896258	1.0	1.7147432048155968	1.2247448709585762	1.5707963267948966	Mitochondria
0	8.0	0.5773502691896258	1.0	1.7147432048155968	1.2247448709585762	1.5707963267948966	Mitochondria
0	8.0	0.816496580927726	1.0	3.141592653491618	1.7320508068617704	-0.7853981633974483	Mitochondria
0	5.0	0.0	1.0	1.9634954084322611	0.9999999996047152	-0.7853981633974483	Mitochondria
0	16.0	0.9584750060170806	0.7272727272727273	2.7925268031521413	3.5065997217644815	-1.0368197688613787	Mitochondria
0	14.0	0.9486832980505138	1.0	5.497787143610331	3.1622776588455035	-0.7853981633974483	Mitochondria
0	23.0	0.5435021718802293	0.9583333333333334	1.2724761530769275	1.1913161234682457	-0.5243523564833045	Mitochondria
0	393.0	0.9602998720289736	0.3499554764024933	0.111506781148282	3.5846172538701953	0.6701266612422374	Mitochondria
0	5.0	0.0	1.0	1.9634954084322611	0.9999999996047152	-0.7853981633974483	Mitochondria
0	5.0	0.0	1.0	1.9634954084322611	0.9999999996047152	-0.7853981633974483	Mitochondria
0	83.0	0.750534781241197	0.7155172413793104	0.3332925121188863	1.5132463190093124	-1.45316923359776	Mitochondria
0	22.0	0.9363725763769808	0.8461538461538461	0.9222578113208858	2.8489404338112254	1.1116292123476132	Mitochondria
0	20.0	0.9150505428614312	0.7692307692307693	0.8349852996349945	2.4793028272927344	0.3072110230604979	Mitochondria
0	5.0	0.0	1.0	1.9634954084322611	0.9999999996047152	-0.7853981633974483	Mitochondria
0	8.0	0.5773502691896258	1.0	1.7147432048155968	1.2247448709585762	0.0	Mitochondria
0	15.0	0.9083352279293014	0.8823529411764706	1.2092175857888028	2.390955177905419	0.0	Mitochondria
0	8.0	0.816496580927726	1.0	3.141592653491618	1.7320508068617704	-0.7853981633974483	Mitochondria
0	1184.0	0.7797372474939651	0.4166080225193526	0.0463532170103097	1.597171397282347	-0.6819736639063261	Mitochondria
0	5.0	0.0	1.0	1.9634954084322611	0.9999999996047152	-0.7853981633974483	Mitochondria
0	5.0	0.0	1.0	1.9634954084322611	0.9999999996047152	-0.7853981633974483	Mitochondria
0	17.0	0.8528028654224418	0.8947368421052632	1.1057596701490977	1.914854214942893	-1.0303768265243125	Mitochondria
0	5.0	0.0	1.0	1.9634954084322611	0.9999999996047152	-0.7853981633974483	Mitochondria
0	27.0	0.8971815536846032	0.84375	0.8363009620801897	2.264175229010641	-0.5054033859176978	Mitochondria
0	50.0	0.8267658035754103	0.8771929824561403	0.8637734519840542	1.7776315530549869	-0.2266246851315091	Mitochondria
0	55.0	0.8606779024800234	0.7432432432432432	0.5320637758660763	1.9640584033661783	-1.2228942534901357	Mitochondria
0	5.0	0.0	1.0	1.9634954084322611	0.9999999996047152	-0.7853981633974483	Mitochondria
0	638.0	0.8644353765567127	0.3802145411203814	0.1164473557847993	1.9890841033295232	-1.1768697122323484	Mitochondria
0	24.0	0.867100178883356	0.9230769230769232	1.0777973539083157	2.0074927773199636	-1.0566306061749329	Mitochondria
0	34.0	0.8015113714760354	0.7391304347826086	0.9194716877420102	1.6722980392064406	0.3535916862165867	Mitochondria
0	14.0	0.9058988669521836	0.875	1.6002127302608156	2.361308049346633	-0.5905438777260155	Mitochondria
0	37.0	0.9363740442277404	0.8809523809523809	0.7456841779066828	2.848972216542304	1.0526486068631362	Mitochondria
0	23.0	0.8959471731761318	0.7666666666666667	0.8617575670976368	2.2514377416596387	-0.1833852498052294	Mitochondria
0	18.0	0.8305740668661518	0.9473684210526316	1.0427961392356475	1.7956281449275049	0.679276784395496	Mitochondria
0	55.0	0.8606944837434924	0.514018691588785	0.5151811542443046	1.964166537232877	0.0211245918184193	Mitochondria
0	27.0	0.9358506718171116	0.84375	0.7896999203001988	2.837710040726073	0.484452863658181	Mitochondria
0	193.0	0.76110717958287	0.3829365079365079	0.1784674479837704	1.5417201807802037	0.1894160975046721	Mitochondria
0	26.0	0.7125381240383989	0.8666666666666667	0.9315453994258056	1.4252457281855655	0.8071236110932137	Mitochondria
0	8.0	0.5773502691896258	1.0	1.7147432048155968	1.2247448709585762	0.0	Mitochondria
0	18.0	0.8538738367584108	0.8571428571428571	1.1708043566284565	1.921303268077058	-1.2610933822524406	Mitochondria
0	36.0	0.9814973212291546	0.8181818181818182	0.7873283775389088	5.222590213379312	-0.7220762027223988	Mitochondria
0	18.0	0.8177681517766846	0.9473684210526316	1.1708043566284567	1.737475202113371	-0.5778028691912791	Mitochondria
0	53.0	0.9371646365360696	0.5698924731182796	0.4644016994166536	2.8662539617325034	-0.3239129051005379	Mitochondria
0	12.0	0.7675786521898157	1.0	1.3716109116521276	1.5601724988106354	0.6396697661585147	Mitochondria
0	14.0	0.629288982059086	1.0	1.4353535174564	1.2867174554855634	-0.4251210954753274	Mitochondria
0	8.0	0.816496580927726	1.0	3.141592653491618	1.7320508068617704	-0.7853981633974483	Mitochondria
0	18.0	0.7226591383582849	1.0	1.323915398889484	1.4467496750225974	-1.3572411509889954	Mitochondria
0	24.0	0.951631137325192	0.8275862068965517	1.0560236756586314	3.254754175287315	0.8469180907721152	Mitochondria
0	5.0	0.0	1.0	1.9634954084322611	0.9999999996047152	-0.7853981633974483	Mitochondria
0	17.0	0.8437904726759928	0.8095238095238095	1.9431154581738477	1.8633329228028832	0.2626217998271024	Mitochondria
0	11.0	0.9128709291752768	1.0	4.319689898550974	2.4494897417676733	0.7853981633974483	Mitochondria
1	13.0	0.925477467031678	0.8666666666666667	1.610653704735122	2.6398969581519447	-0.9856047880820288	Mitochondria
1	29.0	0.9693597424864776	0.8055555555555556	0.694953992576268	4.07090780077631	1.4571226496781138	Mitochondria
1	5.0	0.0	1.0	1.9634954084322611	0.9999999996047152	-0.7853981633974483	Mitochondria
1	11.0	0.9128709291752768	1.0	4.319689898550974	2.4494897417676733	0.7853981633974483	Mitochondria
1	5.0	0.0	1.0	1.9634954084322611	0.9999999996047152	-0.7853981633974483	Mitochondria
1	5.0	0.0	1.0	1.9634954084322611	0.9999999996047152	-0.7853981633974483	Mitochondria
1	21.0	0.6379094078906982	0.9545454545454546	1.2576948637168497	1.298513414854945	-0.0647399348011276	Mitochondria
1	114.0	0.8707082267633212	0.7307692307692307	0.5097569662127213	2.0333471247996195	0.447508117765294	Mitochondria
1	269.0	0.8659708872884345	0.4138461538461538	0.1445478107003323	1.999622417381687	0.7242345895268925	Mitochondria
1	107.0	0.8454253826254412	0.6114285714285714	0.2892222293682034	1.8723311598736792	-1.1687946762015533	Mitochondria
1	30.0	0.9593314786816808	0.8333333333333334	0.6468145013420669	3.5425570334016085	1.1452111780248744	Mitochondria
1	5.0	0.0	1.0	1.9634954084322611	0.9999999996047152	-0.7853981633974483	Mitochondria
1	5.0	0.0	1.0	1.9634954084322611	0.9999999996047152	-0.7853981633974483	Mitochondria
1	5.0	0.0	1.0	1.9634954084322611	0.9999999996047152	-0.7853981633974483	Mitochondria
1	22.0	0.9646331473404006	0.88	1.952430070040508	3.7936831855461426	-0.8111651419570407	Mitochondria
1	15.0	0.7217155699489376	0.9375	1.7145136395651592	1.4446905841243434	0.0461646673657994	Mitochondria
1	410.0	0.6432272995317205	0.5242966751918159	0.1295617914583711	1.3060366716024212	-0.5422252735866614	Mitochondria
1	368.0	0.6350564046733165	0.4360189573459715	0.1157327399153209	1.2945557476637053	-0.597842001952702	Mitochondria
1	5.0	0.0	1.0	1.9634954084322611	0.9999999996047152	-0.7853981633974483	Mitochondria
1	16.0	0.8749653919296679	1.0	1.134309994802279	2.0653242927830737	-0.847575660670829	Mitochondria
1	12.0	0.7675786521898157	1.0	1.3716109116521276	1.5601724988106354	-0.931126560636382	Mitochondria
1	509.0	0.8432588472115273	0.495618305744888	0.0979332166963487	1.8604384996294931	-0.7504553850371469	Mitochondria
1	28.0	0.8299818341421191	0.9032258064516128	1.029711976917056	1.7927880439411334	-0.2607004509285719	Mitochondria
1	56.0	0.7663452320083511	0.8615384615384616	0.7924918521938347	1.5565923111424729	-0.1830782751337652	Mitochondria
1	627.0	0.8521952332725201	0.3675263774912075	0.1031618773491002	1.91122755728469	-1.1723180048528876	Mitochondria
1	36.0	0.9684210344029848	0.8571428571428571	0.610875951081833	4.010902003557124	0.9147836093792971	Mitochondria
1	15.0	0.9196050165311762	0.75	2.6179938779551324	2.5455380118680937	-1.0860345167375896	Mitochondria
1	17.0	0.8708721441318457	0.7391304347826086	1.2052043694774217	2.0345481651766013	1.123818171170955	Mitochondria
1	19.0	0.900119301590563	0.8260869565217391	0.9444887895268166	2.2954549817624685	-0.4206698673155047	Mitochondria
1	14.0	0.9093087121712008	0.9333333333333332	2.1380658287633185	2.403140364904234	0.6419982844644536	Mitochondria
1	33.0	0.9465619188213726	0.7857142857142857	0.7859239688857311	3.1005622903790737	0.4763506085876456	Mitochondria
1	8.0	0.5773502691896258	1.0	1.7147432048155968	1.2247448709585762	1.5707963267948966	Mitochondria
1	42.0	0.9014821795754464	0.65625	0.4906120569737524	2.3104494578953467	-0.582050715100616	Mitochondria
1	5.0	0.0	1.0	1.9634954084322611	0.9999999996047152	-0.7853981633974483	Mitochondria
1	5.0	0.0	1.0	1.9634954084322611	0.9999999996047152	-0.7853981633974483	Mitochondria
1	173.0	0.7644284083942332	0.4390862944162436	0.2003782021829824	1.551088296986784	-0.0193727123695682	Mitochondria
1	24.0	0.7795687302018117	0.9230769230769232	1.0060994305318756	1.5966363620442454	1.2541567851923572	Mitochondria
1	5.0	0.0	1.0	1.9634954084322611	0.9999999996047152	-0.7853981633974483	Mitochondria
1	13.0	0.925477467031678	0.8666666666666667	1.610653704735122	2.6398969581519447	-0.9856047880820288	Mitochondria
1	28.0	0.8550089353409887	0.8	1.0032027378431752	1.9282190870037783	0.078810968915944	Mitochondria
1	29.0	0.977963406450027	0.90625	1.6800604465463216	4.789813931175339	-0.7939368558967405	Mitochondria
1	67.0	0.954228252548848	0.5826086956521739	0.382679705513444	3.343594557149599	-0.2873923554837296	Mitochondria
1	42.0	0.9375468812069162	0.56	0.556398830419972	2.87472843381438	-1.5375927228967787	Mitochondria
1	12.0	0.7675786521898157	1.0	1.3716109116521276	1.5601724988106354	-0.931126560636382	Mitochondria
1	5.0	0.0	1.0	1.9634954084322611	0.9999999996047152	-0.7853981633974483	Mitochondria
1	5.0	0.0	1.0	1.9634954084322611	0.9999999996047152	-0.7853981633974483	Mitochondria
1	16.0	0.7071067811865476	1.0	1.2898320915080566	1.4142135620017042	0.7853981633974483	Mitochondria
1	11.0	0.9128709291752768	1.0	4.319689898550974	2.4494897417676733	0.7853981633974483	Mitochondria
1	10.0	0.6164414002968978	1.0	1.5271898776880848	1.270001269598679	-0.7853981633974483	Mitochondria
1	5.0	0.0	1.0	1.9634954084322611	0.9999999996047152	-0.7853981633974483	Mitochondria
2	23.0	0.9377154924749757	1.0	0.9270668157743894	2.878491667593328	1.5707963267948966	Mitochondria
2	10.0	0.8703882797784892	0.8333333333333334	1.238964388257786	2.031009600356163	-1.1071487177940904	Mitochondria
2	5.0	0.0	1.0	1.9634954084322611	0.9999999996047152	-0.7853981633974483	Mitochondria
2	5.0	0.0	1.0	1.9634954084322611	0.9999999996047152	-0.7853981633974483	Mitochondria
2	5.0	0.0	1.0	1.9634954084322611	0.9999999996047152	-0.7853981633974483	Mitochondria
2	5.0	0.0	1.0	1.9634954084322611	0.9999999996047152	-0.7853981633974483	Mitochondria
2	23.0	0.7663491175043302	0.92	1.1433285346903568	1.5566035415570976	-0.7853981633974485	Mitochondria
2	125.0	0.9047512203315078	0.7062146892655368	0.5236504608793727	2.3477462720852613	0.3784061249753046	Mitochondria
2	11.0	0.9128709291752768	1.0	4.319689898550974	2.4494897417676733	0.7853981633974483	Mitochondria
2	254.0	0.8496254959807473	0.4463971880492091	0.175703909553151	1.8961425952036772	0.7549527135490331	Mitochondria
2	109.0	0.865179409836248	0.6942675159235668	0.2581600813907364	1.994167259845839	-1.3167433800323716	Mitochondria
2	22.0	0.9521288052469176	0.8461538461538461	0.773984294276235	3.271211555021094	1.207892250813138	Mitochondria
2	17.0	0.943286340521764	0.8947368421052632	1.9431154581738477	3.0122274731558414	-0.9302266336023872	Mitochondria
2	10.0	0.9284766908852592	0.7142857142857143	1.7453292519700885	2.692582402502915	-0.3217505543966422	Mitochondria
2	31.0	0.9786231038655386	0.7948717948717948	1.0009419032582187	4.862349120862125	-0.8606521654199457	Mitochondria
2	406.0	0.61875172014414	0.4833333333333333	0.1281607152207907	1.2729341332454105	-0.6285662932871029	Mitochondria
2	13.0	0.925477467031678	0.8666666666666667	1.610653704735122	2.6398969581519434	0.585191538712868	Mitochondria
2	16.0	0.8749653919296679	1.0	1.134309994802279	2.0653242927830737	-0.847575660670829	Mitochondria
2	785.0	0.792016027042541	0.4731766124171187	0.0659352794234854	1.6380008404959765	0.3773336072322787	Mitochondria
2	8.0	0.816496580927726	1.0	3.141592653491618	1.7320508068617704	-0.7853981633974483	Mitochondria
2	5.0	0.0	1.0	1.9634954084322611	0.9999999996047152	-0.7853981633974483	Mitochondria
2	5.0	0.0	1.0	1.9634954084322611	0.9999999996047152	-0.7853981633974483	Mitochondria
2	504.0	0.8504083174440391	0.5075528700906344	0.1266042361520503	1.900695255072781	-0.5974791527915251	Mitochondria
2	216.0	0.6872081005954062	0.7297297297297297	0.3621957949926351	1.3765371143745584	1.1773194798888025	Mitochondria
2	34.0	0.8550595898514444	0.8717948717948718	1.218174753095284	1.9285296685910829	-0.7862445443071836	Mitochondria
2	38.0	0.9516507159699426	0.8837209302325582	0.7174440803164762	3.2553967727739104	0.858585497544207	Mitochondria
2	51.0	0.894202747496912	0.5666666666666667	0.5240525010474152	2.2338271965364935	-0.197761850843888	Mitochondria
2	35.0	0.7602877695419056	0.9210526315789472	0.8777531377275444	1.5394410664396263	0.353554725172776	Mitochondria
2	17.0	0.9199002634903978	0.85	1.1057596701490977	2.550029015106146	0.4952954180951178	Mitochondria
2	8.0	0.5773502691896258	1.0	1.7147432048155968	1.2247448709585762	0.0	Mitochondria
2	33.0	0.940632571298454	0.825	0.8458333227919829	2.9461457086084706	0.4307772324664985	Mitochondria
2	5.0	0.0	1.0	1.9634954084322611	0.9999999996047152	-0.7853981633974483	Mitochondria
2	44.0	0.8698605474345605	0.676923076923077	0.5751330797306272	2.027173418942345	-0.4328553899859069	Mitochondria
2	10.0	0.9214426752509268	0.7142857142857143	1.0577842983062085	2.5739075342293236	0.0	Mitochondria
2	36.0	0.8875767660488604	0.6666666666666666	0.8152604943519903	2.1707991927895107	-1.5268774195736536	Mitochondria
2	189.0	0.7104578457275722	0.3351063829787234	0.1727109353409967	1.42097982401901	0.0843147499206725	Mitochondria
2	20.0	0.5562585268744822	0.9090909090909092	1.1978046321112854	1.2033559717068238	0.0166604979391235	Mitochondria
2	48.0	0.9903918181700184	0.75	1.0870139924693203	7.231195520217045	-0.8489811383464092	Mitochondria
2	20.0	0.6225788002137472	0.9090909090909092	1.071714503023458	1.277862000349434	-0.1239774224078453	Mitochondria
2	71.0	0.9675511297959376	0.6339285714285714	0.4384000582562516	3.9576482881208097	-0.263594080238511	Mitochondria
2	36.0	0.8906081273512776	0.6923076923076923	0.9735582576091872	2.198906237366031	-1.3742233037312883	Mitochondria
2	8.0	0.5773502691896258	1.0	1.7147432048155968	1.2247448709585762	1.5707963267948966	Mitochondria
2	21.0	0.9080089002786508	0.9130434782608696	0.9430726846697765	2.3869146850522456	0.6100810218312039	Mitochondria
2	9.0	0.8451542547285166	0.8181818181818182	1.5707963267730796	1.87082869268541	0.0	Mitochondria
2	12.0	0.7675786521898157	1.0	1.3716109116521276	1.5601724988106354	0.6396697661585147	Mitochondria
2	5.0	0.0	1.0	1.9634954084322611	0.9999999996047152	-0.7853981633974483	Mitochondria
2	5.0	0.0	1.0	1.9634954084322611	0.9999999996047152	-0.7853981633974483	Mitochondria
3	13.0	0.8898489141605723	0.8666666666666667	1.121145135653812	2.1917553018330262	-1.219288210392018	Mitochondria
3	8.0	0.5773502691896258	1.0	1.7147432048155968	1.2247448709585762	1.5707963267948966	Mitochondria
3	11.0	0.9128709291752768	1.0	4.319689898550974	2.4494897417676733	-0.7853981633974483	Mitochondria
3	8.0	0.5773502691896258	1.0	1.7147432048155968	1.2247448709585762	0.0	Mitochondria
3	10.0	0.8703882797784892	0.8333333333333334	1.238964388257786	2.031009600356163	-1.1071487177940904	Mitochondria
3	5.0	0.0	1.0	1.9634954084322611	0.9999999996047152	-0.7853981633974483	Mitochondria
3	11.0	0.9128709291752768	1.0	4.319689898550974	2.4494897417676733	-0.7853981633974483	Mitochondria
3	5.0	0.0	1.0	1.9634954084322611	0.9999999996047152	-0.7853981633974483	Mitochondria
3	25.0	0.7458317950399967	0.9615384615384616	1.122705576987829	1.5011987348185325	-0.5901981397876566	Mitochondria
3	111.0	0.908951318770038	0.6342857142857142	0.4380947519057183	2.3986437095659427	0.4087218328152678	Mitochondria
3	8.0	0.5773502691896258	1.0	1.7147432048155968	1.2247448709585762	0.0	Mitochondria
3	5.0	0.0	1.0	1.9634954084322611	0.9999999996047152	-0.7853981633974483	Mitochondria
3	5.0	0.0	1.0	1.9634954084322611	0.9999999996047152	-0.7853981633974483	Mitochondria
3	243.0	0.8683608731441674	0.4043261231281198	0.1958932488990302	2.016402009480592	0.7289863891392401	Mitochondria
3	99.0	0.8257580584644633	0.6073619631901841	0.3601971641095139	1.772972649317373	-1.3245134096027482	Mitochondria
3	19.0	0.9560763839131584	0.8636363636363636	1.3129356470103477	3.411599573710489	1.0097598354028088	Mitochondria
3	17.0	0.9459779109241884	0.8947368421052632	2.596222792069744	3.0842200732711404	-0.6885871669694756	Mitochondria
3	5.0	0.0	1.0	1.9634954084322611	0.9999999996047152	-0.7853981633974483	Mitochondria
3	5.0	0.0	1.0	1.9634954084322611	0.9999999996047152	-0.7853981633974483	Mitochondria
3	1967.0	0.575079206432614	0.3805378216289418	0.0308226239605049	1.2223478387392883	0.4827535955751402	Mitochondria
3	10.0	0.8703882797784892	0.8333333333333334	1.238964388257786	2.031009600356163	-1.1071487177940904	Mitochondria
3	16.0	0.8749653919296679	1.0	1.134309994802279	2.0653242927830737	-0.7232206661240675	Mitochondria
3	5.0	0.0	1.0	1.9634954084322611	0.9999999996047152	-0.7853981633974483	Mitochondria
3	5.0	0.0	1.0	1.9634954084322611	0.9999999996047152	-0.7853981633974483	Mitochondria
3	31.0	0.7982600556479122	0.8378378378378378	0.7382922131956866	1.660266491582532	-0.1904384194689237	Mitochondria
3	36.0	0.9523690969668438	0.8571428571428571	0.6796838655629776	3.279250774541163	0.8850978447547673	Mitochondria
3	35.0	0.7026143844478706	0.945945945945946	1.000132956419833	1.405341501873816	0.3982903730492469	Mitochondria
3	15.0	0.7861513777574233	0.8823529411764706	1.2092175857888032	1.6180339882787227	-0.5535743588970452	Mitochondria
3	17.0	0.9595755616600248	0.6538461538461539	1.6689710972065386	3.553014626163306	-0.3161377591351411	Mitochondria
3	5.0	0.0	1.0	1.9634954084322611	0.9999999996047152	-0.7853981633974483	Mitochondria
3	10.0	0.6164414002968975	1.0	1.5271898776880848	1.2700012695986789	0.7853981633974485	Mitochondria
3	31.0	0.9487487472895448	0.8157894736842105	0.7541402055475692	3.164243034952092	0.5685942977175362	Mitochondria
3	5.0	0.0	1.0	1.9634954084322611	0.9999999996047152	-0.7853981633974483	Mitochondria
3	17.0	0.8850145653731137	0.8947368421052632	1.2503645433956234	2.147935466760186	-0.237847609427496	Mitochondria
3	38.0	0.9001259452702932	0.7037037037037037	0.6666671782937714	2.295527315150212	-0.484235794635126	Mitochondria
3	5.0	0.0	1.0	1.9634954084322611	0.9999999996047152	-0.7853981633974483	Mitochondria
3	31.0	0.9369014310223324	0.6458333333333334	1.2110648490578646	2.8604639904699143	1.208281184098025	Mitochondria
3	14.0	0.8506877704240235	0.9333333333333332	1.4353535174563994	1.9023294533429551	-0.3496819895583503	Mitochondria
3	156.0	0.8869210389626604	0.4656716417910447	0.2144774521265532	2.164872041710835	0.4559591052820734	Mitochondria
3	25.0	0.8815621279949944	0.8928571428571429	0.9805467826794212	2.1183387979431965	-0.3105803237309376	Mitochondria
3	9.0	0.8451542547285166	0.8181818181818182	1.5707963267730796	1.87082869268541	0.0	Mitochondria
3	60.0	0.9703527823839584	0.4958677685950413	0.5053238291740181	4.137481201496395	-1.0830315394243766	Mitochondria
3	22.0	0.8477398585212949	0.9166666666666666	1.0936185983994715	1.885326064848108	-0.4617191473151235	Mitochondria
3	71.0	0.9677225348136655	0.5590551181102362	0.3307086091109952	3.9679698136362296	-0.3509995853505643	Mitochondria
3	34.0	0.811311681839401	0.7555555555555555	0.6852232986169521	1.7105308023868238	1.0265014228416771	Mitochondria
3	8.0	0.5773502691896258	1.0	1.7147432048155968	1.2247448709585762	0.0	Mitochondria
3	16.0	0.7409712228106841	0.9411764705882352	1.289832091508057	1.4891217122122935	0.9152129781015772	Mitochondria
3	5.0	0.0	1.0	1.9634954084322611	0.9999999996047152	-0.7853981633974483	Mitochondria
3	13.0	0.925477467031678	0.8666666666666667	1.610653704735122	2.6398969581519434	0.9856047880820288	Mitochondria
4	5.0	0.0	1.0	1.9634954084322611	0.9999999996047152	-0.7853981633974483	Mitochondria
4	8.0	0.5773502691896258	1.0	1.7147432048155968	1.2247448709585762	1.5707963267948966	Mitochondria
4	5.0	0.0	1.0	1.9634954084322611	0.9999999996047152	-0.7853981633974483	Mitochondria
4	13.0	0.925477467031678	0.8666666666666667	1.610653704735122	2.6398969581519425	-0.5851915387128679	Mitochondria
4	5.0	0.0	1.0	1.9634954084322611	0.9999999996047152	-0.7853981633974483	Mitochondria
4	5.0	0.0	1.0	1.9634954084322611	0.9999999996047152	-0.7853981633974483	Mitochondria
4	16.0	0.8811394093114306	0.8421052631578947	1.134309994802279	2.114806160463106	1.2990429385664286	Mitochondria
4	26.0	0.4760065949973939	1.0	1.292458343563012	1.137085025981484	-0.7853981633974478	Mitochondria
4	117.0	0.8958279631570706	0.6763005780346821	0.4343022377976913	2.2502198925337185	0.3042539295026402	Mitochondria
4	5.0	0.0	1.0	1.9634954084322611	0.9999999996047152	-0.7853981633974483	Mitochondria
4	34.0	0.9826616490003244	0.8095238095238095	0.7085347914098028	5.39351389012905	0.5237849534913543	Mitochondria
4	74.0	0.9389260899690334	0.6727272727272727	0.4264184670920982	2.905972567312177	-0.8725221234160886	Mitochondria
4	241.0	0.7093869173285686	0.4898373983739837	0.2161532246288829	1.418803435674259	1.0689876535901215	Mitochondria
4	28.0	0.9523967148758772	0.8235294117647058	0.6668445796606202	3.2801786945394693	-1.0653006389521205	Mitochondria
4	21.0	0.9653612955218328	0.8076923076923077	0.8236592974507134	3.8326395773739863	1.0788974573077863	Mitochondria
4	20.0	0.9218070012854378	1.0	0.9645347434489914	2.5796523394006994	-0.8210518957900935	Mitochondria
4	5.0	0.0	1.0	1.9634954084322611	0.9999999996047152	-0.7853981633974483	Mitochondria
4	8.0	0.816496580927726	1.0	3.141592653491618	1.7320508068617704	0.7853981633974483	Mitochondria
4	22.0	0.8758971213537393	0.88	0.9222578113208858	2.0725478385798457	-1.2490457723982544	Mitochondria
4	425.0	0.6316100472552119	0.5221130221130221	0.1609911604289747	1.2898461924554896	-0.438465387905593	Mitochondria
4	16.0	0.8749653919296679	1.0	1.134309994802279	2.0653242927830737	-0.847575660670829	Mitochondria
4	332.0	0.7499278670058356	0.4517006802721088	0.1306653367687405	1.5116709844802965	-1.0918549404040006	Mitochondria
4	5.0	0.0	1.0	1.9634954084322611	0.9999999996047152	-0.7853981633974483	Mitochondria
4	1088.0	0.7644335932390567	0.4936479128856624	0.05711407505181	1.5511030877735488	1.2619848311114903	Mitochondria
4	46.0	0.934709415110183	0.7931034482758621	0.5655449569250156	2.8136291048704347	-1.1631408360087547	Mitochondria
4	34.0	0.9541938525565468	0.8292682926829268	0.6852232986169519	3.3423682344370924	-0.5605791545275988	Mitochondria
4	11.0	0.7559289460184544	1.0	1.4822832322288846	1.527525231134877	1.5707963267948966	Mitochondria
4	36.0	0.9514506826997572	0.8372093023255814	0.6498386404072738	3.24884989383331	0.8992841573018995	Mitochondria
4	13.0	0.6452337023220694	0.8666666666666667	1.1537086777512096	1.308925785656102	-0.7853981633974483	Mitochondria
4	31.0	0.8064413544862855	0.9393939393939394	1.299545097770339	1.6911486345521345	0.5139721821440882	Mitochondria
4	24.0	0.902852297782312	0.8	0.8598880610084357	2.3258472761313715	-0.2659640806920919	Mitochondria
4	18.0	0.929988530879973	0.782608695652174	1.1708043566284565	2.7204330369393865	0.2262525038124319	Mitochondria
4	28.0	0.9424446336760968	0.8235294117647058	1.1737826689538549	2.990768268979086	0.6265558814534903	Mitochondria
4	32.0	0.9674835410189004	0.6956521739130435	0.8202020099801043	3.9536008673368146	0.2774791152093542	Mitochondria
4	40.0	0.8591075108170481	0.6896551724137931	0.6346813721549315	1.9539067185246728	-0.2900544392790598	Mitochondria
4	182.0	0.801414809173462	0.3807531380753138	0.2030704503944216	1.6719362205238049	0.204409636978143	Mitochondria
4	8.0	0.816496580927726	1.0	3.141592653491618	1.7320508068617704	-0.7853981633974483	Mitochondria
4	21.0	0.8841801227896857	0.84	1.043908662108587	2.140657766492682	-0.1986307061434676	Mitochondria
4	5.0	0.0	1.0	1.9634954084322611	0.9999999996047152	-0.7853981633974483	Mitochondria
4	34.0	0.9879978383816616	0.85	1.924623069607096	6.4738452016790395	-0.9088858961898404	Mitochondria
4	5.0	0.0	1.0	1.9634954084322611	0.9999999996047152	-0.7853981633974483	Mitochondria
4	8.0	0.816496580927726	1.0	3.141592653491618	1.7320508068617704	0.7853981633974483	Mitochondria
4	51.0	0.9592585068138908	0.6144578313253012	0.5931699036753745	3.539448995474034	-0.3884110672859673	Mitochondria
4	5.0	0.0	1.0	1.9634954084322611	0.9999999996047152	-0.7853981633974483	Mitochondria
4	17.0	0.9112765119137952	0.8947368421052632	1.37044659722731	2.428392790283819	0.4380290252990967	Mitochondria
4	32.0	0.7779212674099982	0.8	0.8202020099801043	1.5914399365546537	0.8001651517231162	Mitochondria
4	8.0	0.816496580927726	1.0	3.141592653491618	1.7320508068617704	0.7853981633974483	Mitochondria
4	21.0	0.703154595157595	0.9130434782608696	1.012761480621441	1.4063965726596597	-0.0794764849143463	Mitochondria
4	8.0	0.5773502691896258	1.0	1.7147432048155968	1.2247448709585762	1.5707963267948966	Mitochondria
4	8.0	0.5773502691896258	1.0	1.7147432048155968	1.2247448709585762	1.5707963267948966	Mitochondria
4	33.0	0.8044752319404667	0.825	0.9651887914780208	1.683540806710324	0.8250115111640516	Mitochondria
5	5.0	0.0	1.0	1.9634954084322611	0.9999999996047152	-0.7853981633974483	Mitochondria
5	15.0	0.9071790343979208	0.7894736842105263	1.7145136395651592	2.3767375460381657	-1.344760975693493	Mitochondria
5	31.0	0.975787986304342	0.7948717948717948	1.1614993295663802	4.572085825513788	-0.7217560053555724	Mitochondria
5	8.0	0.5773502691896258	1.0	1.7147432048155968	1.2247448709585762	0.0	Mitochondria
5	21.0	0.7236313071068671	0.9545454545454546	1.1253002281746312	1.4488832467310415	0.6850146177764148	Mitochondria
5	25.0	0.5455531551937658	0.9615384615384616	1.2427484072721269	1.1932088906251146	-0.6344930745162566	Mitochondria
5	111.0	0.8792431055289319	0.7551020408163265	0.4204538574378556	2.0991938692106853	0.2827575952418001	Mitochondria
5	5.0	0.0	1.0	1.9634954084322611	0.9999999996047152	-0.7853981633974483	Mitochondria
5	5.0	0.0	1.0	1.9634954084322611	0.9999999996047152	-0.7853981633974483	Mitochondria
5	11.0	0.9128709291752768	1.0	4.319689898550974	2.4494897417676733	0.7853981633974483	Mitochondria
5	25.0	0.97431652826321	0.7352941176470589	1.122705576987829	4.4408361010968775	0.4274099097597699	Mitochondria
5	114.0	0.8453698739307605	0.6514285714285715	0.292258633187107	1.8720232221504591	-1.22003476333793	Mitochondria
5	233.0	0.7364991554260149	0.4688128772635815	0.1573683961813267	1.47833107494124	1.126974750291575	Mitochondria
5	23.0	0.9551221445827516	0.8214285714285714	0.824059391799751	3.375957766597809	1.0892991614544285	Mitochondria
5	11.0	0.9128709291752768	1.0	4.319689898550974	2.4494897417676733	-0.7853981633974483	Mitochondria
5	21.0	0.924044795934303	0.75	1.1253002281746312	2.6158548555693084	0.0	Mitochondria
5	16.0	0.7071067811865476	1.0	1.2898320915080566	1.4142135620017042	-0.7853981633974483	Mitochondria
5	19.0	0.918830865515986	0.8260869565217391	1.0181287778722852	2.5338808800714423	-0.909653578667974	Mitochondria
5	1153.0	0.8065450479444842	0.4038528896672504	0.050983048919417	1.6915532603616137	-0.6784492996410395	Mitochondria
5	11.0	0.8193342786072867	0.9166666666666666	1.679908865456893	1.7442385026411793	-1.0350715242375133	Mitochondria
5	17.0	0.8483960762351793	0.9444444444444444	1.1057596701490982	1.8890665590586244	-0.9974953673493316	Mitochondria
5	17.0	0.7798401143947766	0.9444444444444444	1.2503645433956234	1.5974983161195693	-1.3270700092019585	Mitochondria
5	5.0	0.0	1.0	1.9634954084322611	0.9999999996047152	-0.7853981633974483	Mitochondria
5	33.0	0.5514988761890034	0.9705882352941176	1.111712424180605	1.198788310529474	-0.0732267211316248	Mitochondria
5	8.0	0.5773502691896258	1.0	1.7147432048155968	1.2247448709585762	1.5707963267948966	Mitochondria
5	734.0	0.7437517828056516	0.4854497354497354	0.0992019171431289	1.495985008435026	1.497281016597066	Mitochondria
5	30.0	0.9480583770662688	0.9090909090909092	0.7523598323378952	3.143701184472546	-0.7853981633974484	Mitochondria
5	37.0	0.9571947782154198	0.8604651162790697	0.6678897137519203	3.4548929866833498	1.0138797716871062	Mitochondria
5	43.0	0.9496931575230092	0.7166666666666667	0.5426312654443713	3.1930324806802988	0.1385649281804682	Mitochondria
5	28.0	0.7513472868611143	0.717948717948718	0.5372338997283631	1.5153650333738389	0.2150508672628283	Mitochondria
5	19.0	0.922490132563842	0.7307692307692307	1.2358490431078155	2.590534873629208	0.322541692976916	Mitochondria
5	22.0	0.9581959793715068	0.8461538461538461	0.7739842942762347	3.495126475914553	0.0	Mitochondria
5	25.0	0.9340620817831724	0.8620689655172413	0.9805467826794212	2.8002524048749393	0.5674742398057018	Mitochondria
5	33.0	0.8977235481181427	0.8461538461538461	0.6876955328389263	2.2698423774786463	-0.646107389571635	Mitochondria
5	24.0	0.8954877007177969	0.7058823529411765	1.2860574036281498	2.246755499133082	1.2363815392253457	Mitochondria
5	202.0	0.775016376367159	0.4279661016949153	0.1926706579928288	1.5824258332059662	0.2034285299122311	Mitochondria
5	16.0	0.6682645840291155	0.8888888888888888	1.134309994802279	1.344223907582064	-0.1608752771983211	Mitochondria
5	11.0	0.8193342786072867	0.9166666666666666	1.679908865456893	1.7442385026411793	-0.5357248025573833	Mitochondria
5	25.0	0.9817885803180946	0.8620689655172413	3.0974109706444652	5.263800701966315	-0.8678980456375269	Mitochondria
5	5.0	0.0	1.0	1.9634954084322611	0.9999999996047152	-0.7853981633974483	Mitochondria
5	15.0	0.6582805886043833	0.9375	1.2092175857888032	1.3284223279613625	0.0	Mitochondria
5	8.0	0.5773502691896258	1.0	1.7147432048155968	1.2247448709585762	1.5707963267948966	Mitochondria
5	75.0	0.9676642099334422	0.646551724137931	0.3460989551567931	3.964448390006807	-0.409381497544315	Mitochondria
5	11.0	0.9128709291752768	1.0	4.319689898550974	2.4494897417676733	-0.7853981633974483	Mitochondria
5	27.0	0.8106326567802885	0.8181818181818182	0.8363009620801899	1.7077814121097776	0.88344982959674	Mitochondria
5	14.0	0.9058988669521836	0.875	1.6002127302608156	2.361308049346633	0.5905438777260155	Mitochondria
5	8.0	0.5773502691896258	1.0	1.7147432048155968	1.2247448709585762	1.5707963267948966	Mitochondria
5	5.0	0.0	1.0	1.9634954084322611	0.9999999996047152	-0.7853981633974483	Mitochondria
5	10.0	0.6164414002968978	1.0	1.5271898776880848	1.270001269598679	-0.7853981633974483	Mitochondria
5	5.0	0.0	1.0	1.9634954084322611	0.9999999996047152	-0.7853981633974483	Mitochondria
5	5.0	0.0	1.0	1.9634954084322611	0.9999999996047152	-0.7853981633974483	Mitochondria
6	8.0	0.5773502691896258	1.0	1.7147432048155968	1.2247448709585762	1.5707963267948966	Mitochondria
6	8.0	0.816496580927726	1.0	3.141592653491618	1.7320508068617704	-0.7853981633974483	Mitochondria
6	10.0	0.9284766908852592	0.7142857142857143	1.7453292519700885	2.692582402502915	-0.3217505543966422	Mitochondria
6	5.0	0.0	1.0	1.9634954084322611	0.9999999996047152	-0.7853981633974483	Mitochondria
6	5.0	0.0	1.0	1.9634954084322611	0.9999999996047152	-0.7853981633974483	Mitochondria
6	28.0	0.5330473986303915	0.7777777777777778	0.7312931000661184	1.1819138151855315	1.2714666299376964	Mitochondria
6	5.0	0.0	1.0	1.9634954084322611	0.9999999996047152	-0.7853981633974483	Mitochondria
6	23.0	0.708664665903118	0.9583333333333334	1.10921495496634	1.4173431214908956	-0.5751345901652959	Mitochondria
6	114.0	0.8352698202939229	0.7450980392156863	0.568837492342307	1.8187099900363484	0.4054877899806324	Mitochondria
6	5.0	0.0	1.0	1.9634954084322611	0.9999999996047152	-0.7853981633974483	Mitochondria
6	8.0	0.816496580927726	1.0	3.141592653491618	1.7320508068617704	0.7853981633974483	Mitochondria
6	5.0	0.0	1.0	1.9634954084322611	0.9999999996047152	-0.7853981633974483	Mitochondria
6	11.0	0.8193342786072867	0.9166666666666666	1.679908865456893	1.7442385026411793	0.5357248025573833	Mitochondria
6	5.0	0.0	1.0	1.9634954084322611	0.9999999996047152	-0.7853981633974483	Mitochondria
6	105.0	0.8695911306717963	0.6140350877192983	0.2527349758903776	2.0252242345098095	-1.2292657804928375	Mitochondria
6	231.0	0.7209798790267883	0.470468431771894	0.1822766104039433	1.4430930737473338	0.995083753638414	Mitochondria
6	20.0	0.9321603743080394	0.8333333333333334	0.8800197297155262	2.7620827957652474	1.14551557435939	Mitochondria
6	13.0	0.849643155168251	0.9285714285714286	1.4859118209564717	1.8962448888369856	-0.8760580505981934	Mitochondria
6	16.0	0.9390991761471704	0.7272727272727273	1.2083268721065137	2.909969285588309	-0.1631794083533813	Mitochondria
6	8.0	0.5773502691896258	1.0	1.7147432048155968	1.2247448709585762	0.0	Mitochondria
6	34.0	0.9709099359755148	0.7906976744186046	0.797777736279192	4.176324845467346	-0.9825350038763728	Mitochondria
6	427.0	0.5725586501548698	0.4965116279069767	0.1332206076043276	1.2197148397319089	-0.3533775768197708	Mitochondria
6	17.0	0.8528028654224418	0.8947368421052632	1.1057596701490977	1.914854214942893	-1.0303768265243125	Mitochondria
6	350.0	0.7415072817628036	0.4768392370572207	0.1350263827137129	1.4904355329754075	-1.0398158001895703	Mitochondria
6	5.0	0.0	1.0	1.9634954084322611	0.9999999996047152	-0.7853981633974483	Mitochondria
6	466.0	0.8673881424073272	0.643646408839779	0.143848805903947	2.0095162491667224	-0.4936226171697698	Mitochondria
6	8.0	0.5773502691896258	1.0	1.7147432048155968	1.2247448709585762	0.0	Mitochondria
6	492.0	0.9299029115732969	0.5077399380804953	0.1230552868170216	2.718831416622701	-0.5134088707740038	Mitochondria
6	29.0	0.8961125215915626	0.90625	0.898249181493537	2.2531304881275025	-0.6665132307674544	Mitochondria
6	206.0	0.7663313874721093	0.7463768115942029	0.4283381166141951	1.5565522977249444	1.2292715674187389	Mitochondria
6	26.0	0.921547787848662	0.9285714285714286	0.9315453994258056	2.575560809033274	-0.6857004454079834	Mitochondria
6	37.0	0.9531538314905376	0.8809523809523809	0.6985639729397269	3.3059382458968245	0.8906025871932658	Mitochondria
6	15.0	0.8308384736832956	0.8333333333333334	1.0365281423765895	1.7969011524905938	-0.1851617148513874	Mitochondria
6	26.0	0.955061413372595	0.7222222222222222	0.9926734205063033	3.3737282144887795	0.4713116032512086	Mitochondria
6	20.0	0.9295073330229946	0.8695652173913043	0.9941987258177016	2.7114700535152116	-0.4074007258007268	Mitochondria
6	18.0	0.8849477555881374	0.6923076923076923	0.8251885899517798	2.147349787218119	0.0	Mitochondria
6	20.0	0.9642381286552532	0.9090909090909092	3.0543797553761696	3.773052194750619	0.8561093864933329	Mitochondria
6	28.0	0.8884774290884863	0.9032258064516128	0.9200095363677449	2.1790275156330257	0.6448369050398138	Mitochondria
6	8.0	0.5773502691896258	1.0	1.7147432048155968	1.2247448709585762	0.0	Mitochondria
6	13.0	0.7296608671767802	0.9285714285714286	1.3328282662095143	1.4623962400764594	-1.2253247127936957	Mitochondria
6	33.0	0.7815304231607807	0.75	0.7859239688857309	1.6029054095867106	1.2681307869600316	Mitochondria
6	190.0	0.8122597787698373	0.4502369668246445	0.1913260426456013	1.7143958683966762	0.2545905551041991	Mitochondria
6	10.0	0.6164414002968978	1.0	1.5271898776880848	1.270001269598679	0.7853981633974483	Mitochondria
6	39.0	0.9876728837167412	0.7647058823529411	1.0964195283806537	6.388469077150843	-0.8303977868770104	Mitochondria
6	5.0	0.0	1.0	1.9634954084322611	0.9999999996047152	-0.7853981633974483	Mitochondria
6	5.0	0.0	1.0	1.9634954084322611	0.9999999996047152	-0.7853981633974483	Mitochondria
6	17.0	0.966091783079296	1.0	6.675884388669688	3.8729833445776154	-0.7853981633974483	Mitochondria
6	29.0	0.7911597752035563	0.7435897435897436	1.03903140705186	1.635030129919237	1.160184669977248	Mitochondria
6	19.0	0.9097775546086784	0.7916666666666666	1.0462365945345276	2.409080489697047	0.2494221676936522	Mitochondria
6	23.0	0.895892171078148	0.71875	0.824059391799751	2.250875574534566	-1.062367143138979	Mitochondria
6	20.0	0.567586589848995	1.0	1.300893729587174	1.2146038492348477	0.4539947456712583	Mitochondria
6	8.0	0.816496580927726	1.0	3.141592653491618	1.7320508068617704	-0.7853981633974483	Mitochondria
6	8.0	0.5773502691896258	1.0	1.7147432048155968	1.2247448709585762	0.0	Mitochondria
7	24.0	0.9762553301499114	0.6857142857142857	0.9596335836484828	4.616314672555978	-1.1058753308545666	Mitochondria
7	17.0	0.5548080030140655	0.9444444444444444	1.2052043694774217	1.2019542623635386	1.4483069952314644	Mitochondria
7	22.0	0.6898605623642444	1.0	1.3175850953224135	1.3813256204910516	-0.5445663246200175	Mitochondria
7	111.0	0.8999393148907161	0.8161764705882353	0.4229699905282667	2.293498176081102	0.3324436607735854	Mitochondria
7	8.0	0.5773502691896258	1.0	1.7147432048155968	1.2247448709585762	0.0	Mitochondria
7	8.0	0.816496580927726	1.0	3.141592653491618	1.7320508068617704	0.7853981633974483	Mitochondria
7	11.0	0.8193342786072867	0.9166666666666666	1.679908865456893	1.7442385026411793	0.5357248025573833	Mitochondria
7	105.0	0.8774911941377816	0.6521739130434783	0.4782284671422521	2.085102419638285	-1.3944234759124314	Mitochondria
7	237.0	0.7315854860254459	0.4836734693877551	0.1892761145634912	1.4668139568057086	1.0448316089762062	Mitochondria
7	8.0	0.5773502691896258	1.0	1.7147432048155968	1.2247448709585762	1.5707963267948966	Mitochondria
7	20.0	0.9321603743080394	0.8333333333333334	0.8800197297155262	2.7620827957652474	1.14551557435939	Mitochondria
7	17.0	0.9071298982486924	0.9444444444444444	1.2052043694774217	2.3761393244823963	-0.7310675554771544	Mitochondria
7	8.0	0.816496580927726	1.0	3.141592653491618	1.7320508068617704	0.7853981633974483	Mitochondria
7	8.0	0.816496580927726	1.0	3.141592653491618	1.7320508068617704	-0.7853981633974483	Mitochondria
7	17.0	0.9071298982486924	0.9444444444444444	1.2052043694774217	2.3761393244823963	-0.7310675554771544	Mitochondria
7	847.0	0.9572420381120852	0.3974659784138902	0.0817659127583925	3.4567600529197926	-0.5251041385284478	Mitochondria
7	8.0	0.816496580927726	1.0	3.141592653491618	1.7320508068617704	-0.7853981633974483	Mitochondria
7	16.0	0.8749653919296679	1.0	1.134309994802279	2.0653242927830737	-0.847575660670829	Mitochondria
7	313.0	0.6866983578577618	0.4936908517350157	0.1642403750166084	1.375624662436999	-1.0586627064382494	Mitochondria
7	21.0	0.8183278300857526	0.9545454545454546	1.043908662108587	1.739881639917264	-0.0894102211543672	Mitochondria
7	5.0	0.0	1.0	1.9634954084322611	0.9999999996047152	-0.7853981633974483	Mitochondria
7	8.0	0.5773502691896258	1.0	1.7147432048155968	1.2247448709585762	0.0	Mitochondria
7	23.0	0.8185373932803859	0.92	1.0328891308288026	1.7407856961699948	-0.4913968616236646	Mitochondria
7	470.0	0.915764369884734	0.5340909090909091	0.1151692779261705	2.4893217839019095	-0.5092987989130283	Mitochondria
7	25.0	0.8414392867182078	0.925925925925926	0.954493673563753	1.8506466365276015	-0.5525172780195545	Mitochondria
7	202.0	0.7606119530785984	0.7481481481481481	0.4159586519067457	1.5403412511408812	1.23427886837382	Mitochondria
7	21.0	0.9372951823269776	0.9545454545454546	1.012761480621441	2.869139377173992	-0.7491370823815598	Mitochondria
7	38.0	0.927605937152474	0.8085106382978723	0.6859407870965667	2.67694468364844	1.0563053459339595	Mitochondria
7	15.0	0.8215011156099433	0.9375	1.2092175857888032	1.7537493618863085	-0.4173427841951494	Mitochondria
7	12.0	0.5563486402641867	1.0	1.3716109116521276	1.2034433352934202	1.5707963267948966	Mitochondria
7	8.0	0.816496580927726	1.0	3.141592653491618	1.7320508068617704	-0.7853981633974483	Mitochondria
7	5.0	0.0	1.0	1.9634954084322611	0.9999999996047152	-0.7853981633974483	Mitochondria
7	26.0	0.7308543093482066	0.7027027027027027	1.286700602199293	1.4651295503484945	1.2524159669046144	Mitochondria
7	10.0	0.8703882797784892	0.8333333333333334	1.238964388257786	2.031009600356163	-0.4636476090008061	Mitochondria
7	25.0	0.954940352654277	0.9615384615384616	0.8729501510298822	3.3692974251094583	0.7594474641683618	Mitochondria
7	14.0	0.9486832980505138	1.0	5.497787143610331	3.1622776588455035	0.7853981633974483	Mitochondria
7	69.0	0.9232332438490588	0.4791666666666667	0.5474126834839738	2.6025400801520093	0.983248673395662	Mitochondria
7	11.0	0.8193342786072867	0.9166666666666666	1.679908865456893	1.7442385026411793	-1.0350715242375133	Mitochondria
7	192.0	0.7890480707658626	0.4120171673819742	0.1819301050768346	1.6277857573966237	0.3607429215391913	Mitochondria
7	9.0	0.8451542547285166	0.8181818181818182	1.5707963267730796	1.87082869268541	0.0	Mitochondria
7	46.0	0.988124507842054	0.7540983606557377	0.6261171630287642	6.508072791595584	-0.8102044293515462	Mitochondria
7	5.0	0.0	1.0	1.9634954084322611	0.9999999996047152	-0.7853981633974483	Mitochondria
7	11.0	0.8193342786072867	0.9166666666666666	1.679908865456893	1.7442385026411793	-0.5357248025573833	Mitochondria
7	66.0	0.9783507099204488	0.6285714285714286	0.446214201404931	4.831995582084645	-0.4431956687600509	Mitochondria
7	34.0	0.6571480031180184	0.7555555555555555	0.9194716877420102	1.3266794723614177	0.9238928283918062	Mitochondria
7	5.0	0.0	1.0	1.9634954084322611	0.9999999996047152	-0.7853981633974483	Mitochondria
7	8.0	0.5773502691896258	1.0	1.7147432048155968	1.2247448709585762	1.5707963267948966	Mitochondria
7	5.0	0.0	1.0	1.9634954084322611	0.9999999996047152	-0.7853981633974483	Mitochondria
7	16.0	0.653676575132502	0.8888888888888888	1.134309994802279	1.3213984066612738	0.0	Mitochondria
7	5.0	0.0	1.0	1.9634954084322611	0.9999999996047152	-0.7853981633974483	Mitochondria
7	8.0	0.5773502691896258	1.0	1.7147432048155968	1.2247448709585762	1.5707963267948966	Mitochondria
8	13.0	0.9011482577073828	0.6842105263157895	2.268928027561115	2.306746353656518	1.5065686103611629	Mitochondria
8	5.0	0.0	1.0	1.9634954084322611	0.9999999996047152	-0.7853981633974483	Mitochondria
8	10.0	0.6164414002968975	1.0	1.5271898776880848	1.2700012695986789	-0.7853981633974485	Mitochondria
8	5.0	0.0	1.0	1.9634954084322611	0.9999999996047152	-0.7853981633974483	Mitochondria
8	5.0	0.0	1.0	1.9634954084322611	0.9999999996047152	-0.7853981633974483	Mitochondria
8	26.0	0.7781373821683393	0.9285714285714286	1.0899410497428652	1.592118091034298	-0.4562180859102697	Mitochondria
8	122.0	0.90778611167589	0.6777777777777778	0.4118474861923633	2.3841687486082725	0.3548349403275214	Mitochondria
8	5.0	0.0	1.0	1.9634954084322611	0.9999999996047152	-0.7853981633974483	Mitochondria
8	15.0	0.7613815723014773	0.9375	1.2092175857888028	1.542486194814194	-1.5127255133549016	Mitochondria
8	5.0	0.0	1.0	1.9634954084322611	0.9999999996047152	-0.7853981633974483	Mitochondria
8	5.0	0.0	1.0	1.9634954084322611	0.9999999996047152	-0.7853981633974483	Mitochondria
8	22.0	0.9658158472726598	0.8148148148148148	1.520241275485665	3.857590947448113	0.5664906713720786	Mitochondria
8	109.0	0.9086836151681008	0.7517241379310344	0.5242986552012816	2.395293149575793	-1.310692241199375	Mitochondria
8	15.0	0.8882018505933833	0.9375	1.3312023204821648	2.176499055419819	0.9162549145980508	Mitochondria
8	214.0	0.754375197578206	0.4897025171624714	0.1976451301845801	1.5233603631592527	1.079916768989918	Mitochondria
8	17.0	0.8352690695845568	0.9444444444444444	1.37044659722731	1.8187062175626556	-0.5404195002705842	Mitochondria
8	21.0	0.9352013217220854	0.7777777777777778	1.3659384160665329	2.8239294991979143	-0.3050019714270128	Mitochondria
8	1487.0	0.7255693940886053	0.3506248526290969	0.0406545744057366	1.4531736460652196	-0.0466177165703642	Mitochondria
8	23.0	0.9629791015997646	0.8518518518518519	1.4960277890252498	3.70952826852937	-0.6127363799383678	Mitochondria
8	18.0	0.7226591383582849	1.0	1.323915398889484	1.4467496750225974	-1.3572411509889954	Mitochondria
8	324.0	0.732594818583738	0.472992700729927	0.1384607742528504	1.4691515080474171	-0.8360928200586665	Mitochondria
8	55.0	0.7883096214229958	0.8870967741935484	0.8578307329495378	1.6252795974148238	-0.219127918451675	Mitochondria
8	22.0	0.9355247787045772	1.0	0.8969415123966846	2.8307675687064746	-0.7853981633974483	Mitochondria
8	39.0	0.9325797278217112	0.7959183673469388	0.7039918604412132	2.7703589243168634	1.030423249193297	Mitochondria
8	11.0	0.7559289460184544	1.0	1.4822832322288846	1.527525231134877	1.5707963267948966	Mitochondria
8	11.0	0.8193342786072867	0.9166666666666666	1.679908865456893	1.7442385026411793	-0.5357248025573833	Mitochondria
8	5.0	0.0	1.0	1.9634954084322611	0.9999999996047152	-0.7853981633974483	Mitochondria
8	18.0	0.919845885360694	0.8181818181818182	1.1708043566284565	2.5491999747462573	-0.1687575070571221	Mitochondria
8	15.0	0.9003972014632946	0.7894736842105263	0.8939621297913303	2.298486928626034	-0.2528956577972017	Mitochondria
8	40.0	0.9686996890884868	0.6060606060606061	1.124532849621183	4.02843107854096	1.1012856774200597	Mitochondria
8	23.0	0.9479315421910262	0.9583333333333334	0.9377115811419888	3.139972159959674	0.7306328875149993	Mitochondria
8	78.0	0.9027449989621846	0.4482758620689655	0.4339355919095322	2.324629442137859	1.0000048410507192	Mitochondria
8	8.0	0.5773502691896258	1.0	1.7147432048155968	1.2247448709585762	1.5707963267948966	Mitochondria
8	185.0	0.8254580576175305	0.4223744292237443	0.1960954021769993	1.7715938671468867	0.3757249604116309	Mitochondria
8	5.0	0.0	1.0	1.9634954084322611	0.9999999996047152	-0.7853981633974483	Mitochondria
8	55.0	0.9883084174472228	0.7051282051282052	0.7368037208309837	6.558755993703358	-0.7862241888246406	Mitochondria
8	27.0	0.9084745235843762	0.7105263157894737	0.7468881768076671	2.3926865999830813	0.7105703496508888	Mitochondria
8	5.0	0.0	1.0	1.9634954084322611	0.9999999996047152	-0.7853981633974483	Mitochondria
8	45.0	0.9560521441090736	0.75	0.5126262562381461	3.4106797291796185	-0.7229209540524392	Mitochondria
8	20.0	0.9139761411463836	0.8	1.774936427309553	2.4644628729108673	0.465199595739214	Mitochondria
8	5.0	0.0	1.0	1.9634954084322611	0.9999999996047152	-0.7853981633974483	Mitochondria
8	23.0	0.6598092915007954	0.9583333333333334	1.2724761530769275	1.3307904644446524	0.3339959441712437	Mitochondria
8	5.0	0.0	1.0	1.9634954084322611	0.9999999996047152	-0.7853981633974483	Mitochondria
8	5.0	0.0	1.0	1.9634954084322611	0.9999999996047152	-0.7853981633974483	Mitochondria
8	68.0	0.851792674886855	0.723404255319149	0.4474927664442071	1.9088376149924728	1.567337544219485	Mitochondria
8	8.0	0.816496580927726	1.0	3.141592653491618	1.7320508068617704	0.7853981633974483	Mitochondria
8	10.0	0.8703882797784892	0.8333333333333334	1.238964388257786	2.031009600356163	1.1071487177940904	Mitochondria
8	8.0	0.5773502691896258	1.0	1.7147432048155968	1.2247448709585762	1.5707963267948966	Mitochondria
8	5.0	0.0	1.0	1.9634954084322611	0.9999999996047152	-0.7853981633974483	Mitochondria
9	5.0	0.0	1.0	1.9634954084322611	0.9999999996047152	-0.7853981633974483	Mitochondria
9	8.0	0.5773502691896258	1.0	1.7147432048155968	1.2247448709585762	0.0	Mitochondria
9	8.0	0.5773502691896258	1.0	1.7147432048155968	1.2247448709585762	1.5707963267948966	Mitochondria
9	28.0	0.958917875973662	0.8	0.904076557781617	3.5250512905912292	-0.6441300544931516	Mitochondria
9	5.0	0.0	1.0	1.9634954084322611	0.9999999996047152	-0.7853981633974483	Mitochondria
9	13.0	0.9320337272260424	0.7647058823529411	0.9817655835865422	2.759598632007895	1.5707963267948966	Mitochondria
9	24.0	0.5849866175853744	1.0	1.3278012032107074	1.2329803335537088	-0.3421697752057275	Mitochondria
9	5.0	0.0	1.0	1.9634954084322611	0.9999999996047152	-0.7853981633974483	Mitochondria
9	136.0	0.9059149726679746	0.7046632124352331	0.4013501170876	2.3615001708350505	0.5414614163442267	Mitochondria
9	5.0	0.0	1.0	1.9634954084322611	0.9999999996047152	-0.7853981633974483	Mitochondria
9	5.0	0.0	1.0	1.9634954084322611	0.9999999996047152	-0.7853981633974483	Mitochondria
9	5.0	0.0	1.0	1.9634954084322611	0.9999999996047152	-0.7853981633974483	Mitochondria
9	111.0	0.8893518198237501	0.7302631578947368	0.5516562233983748	2.187114118342223	-1.345963360579359	Mitochondria
9	273.0	0.5816070131243039	0.409295352323838	0.145579775812449	1.2293017810278382	-1.1822715591828328	Mitochondria
9	32.0	0.9568668399591972	0.8	0.6576345111177874	3.4420226551424578	1.219791021126045	Mitochondria
9	15.0	0.7613815723014773	0.9375	1.2092175857888028	1.542486194814194	-0.0580708134399951	Mitochondria
9	23.0	0.933715203812043	0.7666666666666667	0.824059391799751	2.793166221161073	-0.2677578648474168	Mitochondria
9	434.0	0.7486885091474109	0.468682505399568	0.1568812791085092	1.508473199396567	-0.5465651131132865	Mitochondria
9	18.0	0.8722502182356493	0.9	1.0780241689001568	2.044739428286001	-1.2452579660726568	Mitochondria
9	8.0	0.816496580927726	1.0	3.141592653491618	1.7320508068617704	0.7853981633974483	Mitochondria
9	321.0	0.7751850419882634	0.4878419452887538	0.1460300089503559	1.5829441175943988	-0.9518461953163394	Mitochondria
9	5.0	0.0	1.0	1.9634954084322611	0.9999999996047152	-0.7853981633974483	Mitochondria
9	439.0	0.8602398397534009	0.6253561253561254	0.1455895874521172	1.9612088051885512	-0.4970021727242499	Mitochondria
9	5.0	0.0	1.0	1.9634954084322611	0.9999999996047152	-0.7853981633974483	Mitochondria
9	5.0	0.0	1.0	1.9634954084322611	0.9999999996047152	-0.7853981633974483	Mitochondria
9	56.0	0.8101878878747816	0.8484848484848485	0.7924918521938344	1.7059889416227358	-0.3387228581173814	Mitochondria
9	639.0	0.8461952551337912	0.4664233576642336	0.1206828309842522	1.876619902564786	1.5113895301640088	Mitochondria
9	22.0	0.9528965490087482	0.9565217391304348	1.2745286146213468	3.2971144114084856	-0.710780881435943	Mitochondria
9	38.0	0.9562380849823195	0.7916666666666666	0.6179245215563063	3.417755460393753	0.8035481134084659	Mitochondria
9	22.0	0.9036081122290262	0.88	0.9222578113208858	2.3344844399827447	-1.1130481490341144	Mitochondria
9	34.0	0.890396812155508	0.8292682926829268	0.6419236508094788	2.196908245244675	0.408779475442268	Mitochondria
9	25.0	0.9688236327108356	0.7575757575757576	0.8422063819550033	4.0363037216180135	-0.2837802362636948	Mitochondria
9	46.0	0.9334159784548364	0.6865671641791045	0.517543361233549	2.787098625514269	1.0825079982378043	Mitochondria
9	21.0	0.9368509513305956	0.9130434782608696	1.3659384160665329	2.8593577323664263	0.590205925766665	Mitochondria
9	97.0	0.8865625631244233	0.4389140271493212	0.3661447246215528	2.1616540524714596	0.8022356761067296	Mitochondria
9	5.0	0.0	1.0	1.9634954084322611	0.9999999996047152	-0.7853981633974483	Mitochondria
9	8.0	0.816496580927726	1.0	3.141592653491618	1.7320508068617704	-0.7853981633974483	Mitochondria
9	183.0	0.8430705717328094	0.433649289099526	0.2155212209403107	1.859417103077546	0.3248505862326539	Mitochondria
9	5.0	0.0	1.0	1.9634954084322611	0.9999999996047152	-0.7853981633974483	Mitochondria
9	86.0	0.9047713741044132	0.3675213675213675	0.3657833196217158	2.3479822707096583	-1.2477695097021817	Mitochondria
9	5.0	0.0	1.0	1.9634954084322611	0.9999999996047152	-0.7853981633974483	Mitochondria
9	55.0	0.9332816342862535	0.5729166666666666	0.4819262918474709	2.78438789816624	-0.2849253177166486	Mitochondria
9	23.0	0.9077217322172236	0.8214285714285714	0.824059391799751	2.3833771403700648	0.3804064770137941	Mitochondria
9	24.0	0.7417064287318947	0.9230769230769232	1.0777973539083157	1.490924748890091	0.6787138423215444	Mitochondria
9	8.0	0.5773502691896258	1.0	1.7147432048155968	1.2247448709585762	0.0	Mitochondria
9	77.0	0.8648942136788395	0.875	0.6987253098214875	1.9922137100643065	1.3544346800157407	Mitochondria
9	5.0	0.0	1.0	1.9634954084322611	0.9999999996047152	-0.7853981633974483	Mitochondria
9	5.0	0.0	1.0	1.9634954084322611	0.9999999996047152	-0.7853981633974483	Mitochondria
9	22.0	0.8974565921128954	0.6666666666666666	1.2745286146213473	2.2670453192319355	-1.569466542696185	Mitochondria
9	5.0	0.0	1.0	1.9634954084322611	0.9999999996047152	-0.7853981633974483	Mitochondria
10	11.0	0.8193342786072867	0.9166666666666666	1.679908865456893	1.7442385026411793	-0.5357248025573833	Mitochondria
10	22.0	0.9325903694149176	0.8148148148148148	0.7882307225910661	2.7705699583530436	-0.8268372047254501	Mitochondria
10	8.0	0.5773502691896258	1.0	1.7147432048155968	1.2247448709585762	0.0	Mitochondria
10	8.0	0.816496580927726	1.0	3.141592653491618	1.7320508068617704	-0.7853981633974483	Mitochondria
10	14.0	0.8420753583206845	1.0	1.2947179437557332	1.8540496211607465	1.5707963267948966	Mitochondria
10	21.0	0.7718425338596778	0.875	1.6929046201043243	1.5727876704315924	-0.7021954211667927	Mitochondria
10	13.0	0.8898489141605723	0.8666666666666667	1.121145135653812	2.1917553018330262	-1.219288210392018	Mitochondria
10	123.0	0.8541359446628323	0.6833333333333333	0.4790055264425202	1.9228927918382297	0.3789052446984488	Mitochondria
10	5.0	0.0	1.0	1.9634954084322611	0.9999999996047152	-0.7853981633974483	Mitochondria
10	5.0	0.0	1.0	1.9634954084322611	0.9999999996047152	-0.7853981633974483	Mitochondria
10	274.0	0.8165120326647292	0.4370015948963317	0.153113311383344	1.7321163680002802	0.7510105699161223	Mitochondria
10	114.0	0.8960207081211908	0.6589595375722543	0.3044332359878433	2.2521900426766432	-1.2866963468930477	Mitochondria
10	32.0	0.9623309835323888	0.8	0.6486027213282073	3.6780847235748455	1.3465833878498614	Mitochondria
10	22.0	0.9276066608684964	0.8461538461538461	1.0936185983994715	2.676957561585465	-0.6724737735356121	Mitochondria
10	8.0	0.5773502691896258	1.0	1.7147432048155968	1.2247448709585762	0.0	Mitochondria
10	8.0	0.5773502691896258	1.0	1.7147432048155968	1.2247448709585762	1.5707963267948966	Mitochondria
10	28.0	0.9549692411451026	0.8484848484848485	0.8672750717868634	3.370353099143546	-0.8119600540167962	Mitochondria
10	910.0	0.9628952486986956	0.4060687193217314	0.0675227867992129	3.705413466911964	-0.5668189524985143	Mitochondria
10	15.0	0.8215011156099433	0.9375	1.2092175857888032	1.7537493618863085	-1.1534535425997472	Mitochondria
10	300.0	0.6561878982150512	0.4665629860031104	0.14945218522557	1.3252097329543164	-0.9454122461060884	Mitochondria
10	19.0	0.8111794156155896	0.9047619047619048	1.235849043107815	1.7099940306598114	0.3423325010235745	Mitochondria
10	5.0	0.0	1.0	1.9634954084322611	0.9999999996047152	-0.7853981633974483	Mitochondria
10	5.0	0.0	1.0	1.9634954084322611	0.9999999996047152	-0.7853981633974483	Mitochondria
10	450.0	0.913381353811218	0.5250875145857643	0.1249594517204294	2.456368590735437	-0.4858158417471027	Mitochondria
10	263.0	0.8100728389148694	0.7032085561497327	0.3953342030161189	1.7055263588711302	0.9271810094694946	Mitochondria
10	8.0	0.5773502691896258	1.0	1.7147432048155968	1.2247448709585762	1.5707963267948966	Mitochondria
10	41.0	0.9482470627198492	0.7884615384615384	0.7082942306269243	3.1492742562105196	0.7316095771200664	Mitochondria
10	19.0	0.935123999154463	0.8260869565217391	1.2058946070898016	2.8223025291516577	-1.1766479737925752	Mitochondria
10	27.0	0.7031782516059903	0.7714285714285715	0.6547827548797789	1.4064428483774636	0.6330114044992949	Mitochondria
10	28.0	0.9476801984171704	0.7368421052631579	0.9398097894193151	3.132622993041859	-0.1123555842073213	Mitochondria
10	38.0	0.8885746656286851	0.6440677966101694	0.938546603589465	2.1799219638995955	1.1175801890837191	Mitochondria
10	28.0	0.9256600154259772	0.9032258064516128	0.8001063651358662	2.64301093637959	0.6128130444177057	Mitochondria
10	8.0	0.5773502691896258	1.0	1.7147432048155968	1.2247448709585762	0.0	Mitochondria
10	76.0	0.8774207517560358	0.5170068027210885	0.5155206013256242	2.0845423184172516	1.1814703520976346	Mitochondria
10	17.0	0.8850145653731137	0.8947368421052632	1.2503645433956234	2.147935466760186	-1.3329487173674006	Mitochondria
10	169.0	0.8500265585046615	0.4043062200956938	0.2395609264233717	1.89847044137402	0.3699540160913189	Mitochondria
10	5.0	0.0	1.0	1.9634954084322611	0.9999999996047152	-0.7853981633974483	Mitochondria
10	12.0	0.7675786521898157	1.0	1.3716109116521276	1.5601724988106354	0.6396697661585147	Mitochondria
10	91.0	0.9135356528779774	0.4642857142857143	0.3622676553331758	2.4584602317501916	-1.186914091941643	Mitochondria
10	48.0	0.9524593587898296	0.631578947368421	0.5205115766120346	3.2822864590228913	-0.5971011110044188	Mitochondria
10	19.0	0.900119301590563	0.8260869565217391	0.9444887895268166	2.2954549817624685	0.4206698673155047	Mitochondria
10	24.0	0.7595253305739215	0.8888888888888888	1.1930384709812418	1.537331655761847	0.3559533707486427	Mitochondria
10	8.0	0.5773502691896258	1.0	1.7147432048155968	1.2247448709585762	0.0	Mitochondria
10	70.0	0.844494995062408	0.7216494845360825	0.4257243095839235	1.8671924115592795	1.4268693227704912	Mitochondria
10	18.0	0.7233682102134418	0.8571428571428571	1.1708043566284565	1.448304625886386	-0.7549788968062133	Mitochondria
10	8.0	0.816496580927726	1.0	3.141592653491618	1.7320508068617704	0.7853981633974483	Mitochondria
11	8.0	0.5773502691896258	1.0	1.7147432048155968	1.2247448709585762	0.0	Mitochondria
11	24.0	0.8088466356274395	0.7272727272727273	0.9596335836484828	1.7006234120309978	-0.675358969292173	Mitochondria
11	5.0	0.0	1.0	1.9634954084322611	0.9999999996047152	-0.7853981633974483	Mitochondria
11	5.0	0.0	1.0	1.9634954084322611	0.9999999996047152	-0.7853981633974483	Mitochondria
11	22.0	0.6916804094294089	0.9565217391304348	1.1788859533258038	1.3846508595489724	-0.7216882716225034	Mitochondria
11	16.0	0.9335880865871716	0.8421052631578947	1.1056300185350294	2.790583503304749	-1.0634116502726354	Mitochondria
11	5.0	0.0	1.0	1.9634954084322611	0.9999999996047152	-0.7853981633974483	Mitochondria
11	116.0	0.8607176473076595	0.6783625730994152	0.3615388281916874	1.9643176305877887	0.443009321690294	Mitochondria
11	5.0	0.0	1.0	1.9634954084322611	0.9999999996047152	-0.7853981633974483	Mitochondria
11	11.0	0.9128709291752768	1.0	4.319689898550974	2.4494897417676733	0.7853981633974483	Mitochondria
11	111.0	0.8575174597143026	0.6	0.2812300862012992	1.943805125421682	-1.1357116450405853	Mitochondria
11	271.0	0.4436997368546572	0.3833097595473833	0.1495075837148106	1.1158528542242332	-1.2868508017612366	Mitochondria
11	34.0	0.970733396602156	0.6938775510204082	0.6759031205593691	4.1638962568113564	1.329853631933157	Mitochondria
11	14.0	0.8653912307405884	0.875	1.1286030800695497	1.9956223432695597	-0.4078459616581117	Mitochondria
11	22.0	0.9483178481713568	0.6875	1.0936185983994715	3.1513729403612856	-0.4240360325768893	Mitochondria
11	914.0	0.9572114519060264	0.4100493494840735	0.0636461833694183	3.4555513479592346	-0.5539503787594574	Mitochondria
11	17.0	0.7798401143947765	0.9444444444444444	1.2503645433956234	1.597498316119569	-1.3270700092019585	Mitochondria
11	289.0	0.789741049698829	0.4365558912386706	0.1463178613217019	1.630150323158529	-0.9189577685769148	Mitochondria
11	731.0	0.7376585918821211	0.3927995701235894	0.0819742336122592	1.4810998955343206	-1.337042949764937	Mitochondria
11	12.0	0.0	1.0	1.6170362533406015	0.9999999997388836	-0.7853981633974483	Mitochondria
11	40.0	0.9397204243808608	0.8	0.5889948388268175	2.9244576559147863	0.8307980729472686	Mitochondria
11	20.0	0.918160937000728	0.8695652173913043	1.4710171098772038	2.523929120667506	-1.1735757119986276	Mitochondria
11	10.0	0.9214426752509268	0.7142857142857143	1.0577842983062085	2.5739075342293236	1.5707963267948966	Mitochondria
11	26.0	0.9386539196958584	0.7878787878787878	1.1676138000673422	2.899722555222897	-0.1827370904342794	Mitochondria
11	8.0	0.5773502691896258	1.0	1.7147432048155968	1.2247448709585762	1.5707963267948966	Mitochondria
11	25.0	0.6574021691095999	0.78125	1.1510307391821504	1.3270697324989398	-1.0907611455920527	Mitochondria
11	26.0	0.9337889542414562	0.8666666666666667	0.805326852373516	2.7946681060742273	0.5826285060005675	Mitochondria
11	5.0	0.0	1.0	1.9634954084322611	0.9999999996047152	-0.7853981633974483	Mitochondria
11	5.0	0.0	1.0	1.9634954084322611	0.9999999996047152	-0.7853981633974483	Mitochondria
11	15.0	0.9128709291752768	0.8823529411764706	1.2092175857888032	2.4494897419446526	1.5707963267948966	Mitochondria
11	131.0	0.8072402926992714	0.4145569620253164	0.2604800661652269	1.6942750699291074	0.1961457368029923	Mitochondria
11	57.0	0.8749637279317879	0.5533980582524272	0.4649790011026085	2.065311466800261	-1.2706754888482956	Mitochondria
11	48.0	0.9554090401431162	0.5517241379310345	0.8943106049188799	3.386552246224658	-0.4480785650717353	Mitochondria
11	11.0	0.7559289460184544	1.0	1.4822832322288846	1.527525231134877	0.0	Mitochondria
11	39.0	0.9870751940640504	0.9285714285714286	1.179403930399668	6.239946030479904	-0.8232286541751934	Mitochondria
11	31.0	0.8836889024595573	0.7948717948717948	0.794570697168226	2.136411137641145	0.7083820406621671	Mitochondria
11	43.0	0.9586360833265972	0.6935483870967742	0.5696464216204475	3.5132762274999267	-0.6992076845354377	Mitochondria
11	28.0	0.8566474475917599	0.8484848484848485	0.8672750717868634	1.9383516240143923	0.3509415334327166	Mitochondria
11	8.0	0.5773502691896258	1.0	1.7147432048155968	1.2247448709585762	1.5707963267948966	Mitochondria
11	25.0	0.870219255933847	1.0	1.0192517186325962	2.0297783125109996	0.7853981633974483	Mitochondria
11	5.0	0.0	1.0	1.9634954084322611	0.9999999996047152	-0.7853981633974483	Mitochondria
11	8.0	0.5773502691896258	1.0	1.7147432048155968	1.2247448709585762	0.0	Mitochondria
11	5.0	0.0	1.0	1.9634954084322611	0.9999999996047152	-0.7853981633974483	Mitochondria
11	77.0	0.6193360903496746	0.5968992248062015	0.3917547694834886	1.2736809418921575	-0.5729008413752769	Mitochondria
11	5.0	0.0	1.0	1.9634954084322611	0.9999999996047152	-0.7853981633974483	Mitochondria
11	8.0	0.816496580927726	1.0	3.141592653491618	1.7320508068617704	0.7853981633974483	Mitochondria
11	5.0	0.0	1.0	1.9634954084322611	0.9999999996047152	-0.7853981633974483	Mitochondria
11	5.0	0.0	1.0	1.9634954084322611	0.9999999996047152	-0.7853981633974483	Mitochondria
11	14.0	0.3892494720807616	0.8235294117647058	1.242455499116687	1.0856202964297428	0.0	Mitochondria
11	5.0	0.0	1.0	1.9634954084322611	0.9999999996047152	-0.7853981633974483	Mitochondria
12	8.0	0.816496580927726	1.0	3.141592653491618	1.7320508068617704	-0.7853981633974483	Mitochondria
12	28.0	0.8835312902699496	0.875	1.0032027378431752	2.135054414775277	-0.7756591354891845	Mitochondria
12	5.0	0.0	1.0	1.9634954084322611	0.9999999996047152	-0.7853981633974483	Mitochondria
12	11.0	0.9128709291752768	1.0	4.319689898550974	2.4494897417676733	-0.7853981633974483	Mitochondria
12	5.0	0.0	1.0	1.9634954084322611	0.9999999996047152	-0.7853981633974483	Mitochondria
12	25.0	0.7454365671709939	1.0	1.2427484072721269	1.5002027434733098	-0.7853981633974483	Mitochondria
12	153.0	0.9427120295933852	0.5583941605839416	0.3253254167598973	2.997533649489569	0.6383258299142385	Mitochondria
12	5.0	0.0	1.0	1.9634954084322611	0.9999999996047152	-0.7853981633974483	Mitochondria
12	9.0	0.8451542547285166	0.8181818181818182	1.5707963267730796	1.87082869268541	0.0	Mitochondria
12	117.0	0.8700235620550378	0.6724137931034483	0.2848758126414106	2.0283558327372915	-1.1740340032126912	Mitochondria
12	259.0	0.5330503571628228	0.4295190713101161	0.1615841162430508	1.181916419095962	1.4926232907304051	Mitochondria
12	11.0	0.7559289460184544	1.0	1.4822832322288846	1.527525231134877	1.5707963267948966	Mitochondria
12	16.0	0.8790490729915326	0.8888888888888888	1.0407149836697394	2.097617695676978	1.0303768265243125	Mitochondria
12	19.0	0.9522796207608892	0.9047619047619048	2.1717172767825352	3.2762500925720497	-0.7256837003882791	Mitochondria
12	22.0	0.9283920872131528	0.7586206896551724	1.245344339157532	2.6910503397029473	-0.2752928224000811	Mitochondria
12	1527.0	0.7179452798123173	0.3740813326800588	0.0423581897598467	1.4365761457007789	0.0192984330954289	Mitochondria
12	17.0	0.8897565210026093	1.0	1.1454006794557343	2.1908902293065218	1.5707963267948966	Mitochondria
12	298.0	0.8034628513658794	0.4501510574018127	0.1381316321178443	1.6796704196714094	-1.02554056976668	Mitochondria
12	8.0	0.5773502691896258	1.0	1.7147432048155968	1.2247448709585762	1.5707963267948966	Mitochondria
12	55.0	0.8036076993903183	0.8088235294117647	0.7783402119760875	1.6802222474975936	-0.4100060007332915	Mitochondria
12	5.0	0.0	1.0	1.9634954084322611	0.9999999996047152	-0.7853981633974483	Mitochondria
12	27.0	0.9294361993861334	0.8181818181818182	0.949889815702652	2.7101529828561906	-0.7881592950169115	Mitochondria
12	35.0	0.9514329715292608	0.8333333333333334	0.7926143695088794	3.2482721935386745	0.7147631156781169	Mitochondria
12	13.0	0.7296608671767801	0.9285714285714286	1.3328282662095143	1.4623962400764592	-0.3454716140012008	Mitochondria
12	23.0	0.908763343419592	0.5897435897435898	0.7748298713986032	2.396289451092148	0.4566865013709353	Mitochondria
12	22.0	0.9482549544060096	0.8461538461538461	0.9042474527854786	3.149508017345266	-0.3272452731024946	Mitochondria
12	14.0	0.9093087121712008	0.9333333333333332	2.1380658287633185	2.403140364904234	-0.6419982844644536	Mitochondria
12	41.0	0.9357322244640672	0.640625	0.6302432484443159	2.8351805828086256	1.1161753841701512	Mitochondria
12	8.0	0.5773502691896258	1.0	1.7147432048155968	1.2247448709585762	0.0	Mitochondria
12	30.0	0.9415440140021456	0.8108108108108109	0.7689393843563477	2.968327971516348	0.2864659452241166	Mitochondria
12	8.0	0.816496580927726	1.0	3.141592653491618	1.7320508068617704	0.7853981633974483	Mitochondria
12	61.0	0.8357850925515733	0.4919354838709677	0.3766535711779064	1.821305464383236	1.1246701302890385	Mitochondria
12	173.0	0.8322251121391399	0.4505208333333333	0.2182215114576894	1.8036285688656333	0.5001309510062657	Mitochondria
12	5.0	0.0	1.0	1.9634954084322611	0.9999999996047152	-0.7853981633974483	Mitochondria
12	58.0	0.9611845302594252	0.4715447154471545	0.6919138752661156	3.624418573745916	-0.8265530778378403	Mitochondria
12	26.0	0.819942695833171	0.8666666666666667	0.8758946372332037	1.7468908549937017	0.4716540420534819	Mitochondria
12	52.0	0.9252678316539262	0.5909090909090909	0.4061153939995567	2.636335216077911	-0.2171213260805721	Mitochondria
12	20.0	0.94243937770408	0.8333333333333334	0.7635949388510024	2.9906357654244085	0.602524512766276	Mitochondria
12	5.0	0.0	1.0	1.9634954084322611	0.9999999996047152	-0.7853981633974483	Mitochondria
12	8.0	0.5773502691896258	1.0	1.7147432048155968	1.2247448709585762	0.0	Mitochondria
12	18.0	0.9505418666412594	0.8181818181818182	0.8323186781317484	3.219611729846827	0.4050019723753664	Mitochondria
12	72.0	0.6709680090835397	0.6923076923076923	0.4493958988086778	1.3486425871860486	-1.1359544247957694	Mitochondria
12	8.0	0.816496580927726	1.0	3.141592653491618	1.7320508068617704	0.7853981633974483	Mitochondria
12	5.0	0.0	1.0	1.9634954084322611	0.9999999996047152	-0.7853981633974483	Mitochondria
12	5.0	0.0	1.0	1.9634954084322611	0.9999999996047152	-0.7853981633974483	Mitochondria
12	5.0	0.0	1.0	1.9634954084322611	0.9999999996047152	-0.7853981633974483	Mitochondria
13	34.0	0.9644002740995604	0.8292682926829268	0.6852232986169521	3.781478885401574	-0.5133782149127624	Mitochondria
13	45.0	0.976807819954894	0.7627118644067796	0.7540566636655424	4.670323755969699	-0.7781708869664213	Mitochondria
13	5.0	0.0	1.0	1.9634954084322611	0.9999999996047152	-0.7853981633974483	Mitochondria
13	5.0	0.0	1.0	1.9634954084322611	0.9999999996047152	-0.7853981633974483	Mitochondria
13	12.0	0.7675786521898157	1.0	1.3716109116521276	1.5601724988106354	0.931126560636382	Mitochondria
13	21.0	0.8411200825074139	0.9545454545454546	2.829813443346053	1.848946902815698	-0.7853981633974483	Mitochondria
13	5.0	0.0	1.0	1.9634954084322611	0.9999999996047152	-0.7853981633974483	Mitochondria
13	113.0	0.8215567677555001	0.6890243902439024	0.4663002343279002	1.7539960223937414	0.2254924792587054	Mitochondria
13	28.0	0.9777262496036424	0.8235294117647058	0.904076557781617	4.764531873996208	0.5657121630141592	Mitochondria
13	5.0	0.0	1.0	1.9634954084322611	0.9999999996047152	-0.7853981633974483	Mitochondria
13	116.0	0.8832587648328301	0.6904761904761905	0.304550595396317	2.1327151758341616	-1.17119255862581	Mitochondria
13	277.0	0.366196936166794	0.4328125	0.1552181776010883	1.0746478628120368	-1.5417519175211458	Mitochondria
13	17.0	0.9071298982486924	0.9444444444444444	1.2052043694774217	2.3761393244823963	0.8397287713177423	Mitochondria
13	16.0	0.9531018844226564	0.8888888888888888	1.9823430212124575	3.3041507535904984	-0.6245228861991272	Mitochondria
13	20.0	0.9321086322064422	0.8333333333333334	1.1978046321112856	2.7610670310939165	-0.4651278069709804	Mitochondria
13	1487.0	0.7365048732924333	0.3613608748481166	0.0417388616137897	1.478344680939908	-0.0073484837554889	Mitochondria
13	18.0	0.7226591383582849	1.0	1.323915398889484	1.4467496750225974	1.3572411509889954	Mitochondria
13	321.0	0.791375693272182	0.4652173913043478	0.128009158138954	1.6357774170626975	-1.057124561077939	Mitochondria
13	5.0	0.0	1.0	1.9634954084322611	0.9999999996047152	-0.7853981633974483	Mitochondria
13	15.0	0.7613815723014773	0.9375	1.2092175857888028	1.542486194814194	0.0580708134399951	Mitochondria
13	52.0	0.7786300436927077	0.896551724137931	0.7358852913228464	1.5936679852391078	-0.486595815875206	Mitochondria
13	27.0	0.9433166331835496	0.9	0.8871520529260399	3.01300877766501	-0.8126315371958628	Mitochondria
13	11.0	0.7559289460184544	1.0	1.4822832322288846	1.527525231134877	0.0	Mitochondria
13	34.0	0.930157581993462	0.8947368421052632	0.8714646356038612	2.7236041234401736	0.4951126402116301	Mitochondria
13	22.0	0.9177857920945474	0.8461538461538461	0.8628811687578906	2.518410451327407	-1.2391497040881818	Mitochondria
13	14.0	0.7644707871564383	0.875	1.6002127302608156	1.551209205319639	-1.5707963267948966	Mitochondria
13	25.0	0.9453370732045876	0.78125	0.7743527426668423	3.0665929121164375	-0.3003040646565689	Mitochondria
13	21.0	0.8667805363747992	0.7241379310344828	1.2515469817078626	2.005254628525263	1.04191118464011	Mitochondria
13	5.0	0.0	1.0	1.9634954084322611	0.9999999996047152	-0.7853981633974483	Mitochondria
13	14.0	0.9093087121712008	0.9333333333333332	2.1380658287633185	2.403140364904235	0.928798042330443	Mitochondria
13	5.0	0.0	1.0	1.9634954084322611	0.9999999996047152	-0.7853981633974483	Mitochondria
13	14.0	0.9093087121712008	0.9333333333333332	2.1380658287633185	2.403140364904234	0.6419982844644536	Mitochondria
13	32.0	0.978875047618746	0.7441860465116279	0.7398388250073596	4.890946861184392	0.0956335563367935	Mitochondria
13	26.0	0.9028974133311708	0.9629629629629628	0.9561611214229812	2.3263599497075487	0.1805662598556386	Mitochondria
13	8.0	0.5773502691896258	1.0	1.7147432048155968	1.2247448709585762	1.5707963267948966	Mitochondria
13	10.0	0.6164414002968978	1.0	1.5271898776880848	1.270001269598679	0.7853981633974483	Mitochondria
13	52.0	0.8600430172945288	0.5652173913043478	0.5438537702335597	1.959932977189368	-0.6024024513328428	Mitochondria
13	5.0	0.0	1.0	1.9634954084322611	0.9999999996047152	-0.7853981633974483	Mitochondria
13	128.0	0.8971674274543652	0.4848484848484848	0.2596688210364338	2.2640281367374766	0.1339708039177772	Mitochondria
13	31.0	0.9561373512143264	0.6739130434782609	1.1835721552190537	3.4139165408983096	-0.4431301160510168	Mitochondria
13	57.0	0.9791436566548246	0.6063829787234043	0.4429425258071001	4.922007336144571	-0.8090447966241912	Mitochondria
13	34.0	0.8172719013476519	0.7555555555555555	0.6058317643426122	1.735351184260163	0.798487201905611	Mitochondria
13	24.0	0.9135160976225616	0.8888888888888888	0.8598880610084357	2.4581948296688902	-1.0327704764443764	Mitochondria
13	27.0	0.887398322874711	0.7941176470588235	0.9673740686344902	2.169180980975719	0.550365697587023	Mitochondria
13	20.0	0.942591932771946	0.9090909090909092	1.300893729587174	2.9944891692148814	0.8278902249697887	Mitochondria
13	8.0	0.5773502691896258	1.0	1.7147432048155968	1.2247448709585762	1.5707963267948966	Mitochondria
13	10.0	0.8703882797784892	0.8333333333333334	1.238964388257786	2.031009600356163	0.4636476090008061	Mitochondria
13	67.0	0.7015976324481753	0.7613636363636364	0.5642782759109869	1.403364322584773	1.5516720504358192	Mitochondria
13	5.0	0.0	1.0	1.9634954084322611	0.9999999996047152	-0.7853981633974483	Mitochondria
13	14.0	0.6292889820590859	1.0	1.4353535174564	1.2867174554855634	0.4251210954753275	Mitochondria
13	5.0	0.0	1.0	1.9634954084322611	0.9999999996047152	-0.7853981633974483	Mitochondria
14	5.0	0.0	1.0	1.9634954084322611	0.9999999996047152	-0.7853981633974483	Mitochondria
14	10.0	0.6164414002968975	1.0	1.5271898776880848	1.2700012695986789	0.7853981633974485	Mitochondria
14	15.0	0.7613815723014773	0.9375	1.2092175857888028	1.542486194814194	-1.5127255133549016	Mitochondria
14	10.0	0.6164414002968978	1.0	1.5271898776880848	1.270001269598679	-0.7853981633974483	Mitochondria
14	5.0	0.0	1.0	1.9634954084322611	0.9999999996047152	-0.7853981633974483	Mitochondria
14	21.0	0.7690610671373921	0.9545454545454546	1.1253002281746312	1.5645160043595476	-1.1223216073596691	Mitochondria
14	127.0	0.8970179436196706	0.6135265700483091	0.3700770470084178	2.2624734979029117	0.6124801976297771	Mitochondria
14	11.0	0.9128709291752768	1.0	4.319689898550974	2.4494897417676733	-0.7853981633974483	Mitochondria
14	14.0	0.8420753583206845	1.0	1.2947179437557332	1.8540496211607465	0.0	Mitochondria
14	5.0	0.0	1.0	1.9634954084322611	0.9999999996047152	-0.7853981633974483	Mitochondria
14	265.0	0.2686696316050068	0.3791130185979971	0.1419475937723313	1.0381710734715826	1.255124640785226	Mitochondria
14	116.0	0.8788020528455753	0.6863905325443787	0.2776181972692611	2.095616720921479	-1.1450470151894074	Mitochondria
14	17.0	0.9117963308873356	0.9444444444444444	1.37044659722731	2.4352068812107195	0.7853981633974483	Mitochondria
14	15.0	0.9487389165542428	0.6818181818181818	0.8037858772675933	3.163947584888599	-0.1854456444063311	Mitochondria
14	8.0	0.5773502691896258	1.0	1.7147432048155968	1.2247448709585762	0.0	Mitochondria
14	1588.0	0.7364450540203061	0.3967024731451411	0.0402167062908132	1.4782023617360105	-0.026865363723784	Mitochondria
14	17.0	0.7798401143947765	0.9444444444444444	1.2503645433956234	1.597498316119569	1.3270700092019585	Mitochondria
14	5.0	0.0	1.0	1.9634954084322611	0.9999999996047152	-0.7853981633974483	Mitochondria
14	288.0	0.7184735856765248	0.5423728813559322	0.1985079597091332	1.437702390906288	-0.7714004895220467	Mitochondria
14	18.0	0.8305740668661518	0.9473684210526316	1.0427961392356475	1.7956281449275049	0.679276784395496	Mitochondria
14	5.0	0.0	1.0	1.9634954084322611	0.9999999996047152	-0.7853981633974483	Mitochondria
14	5.0	0.0	1.0	1.9634954084322611	0.9999999996047152	-0.7853981633974483	Mitochondria
14	27.0	0.96308513272946	0.8181818181818182	0.7140044013611985	3.714751590017126	-0.6737320462302222	Mitochondria
14	40.0	0.9220626706415638	0.8888888888888888	0.6787510567575923	2.58370822566752	0.5776066596419704	Mitochondria
14	16.0	0.4564354645876384	0.9411764705882352	1.134309994802279	1.1239029736401915	0.0	Mitochondria
14	24.0	0.8185395054722635	0.7058823529411765	1.2860574036281494	1.7407948166146971	0.6039086849759597	Mitochondria
14	17.0	0.9104174944771029	0.85	1.7429292711970563	2.4172649457204933	-0.5072331482560541	Mitochondria
14	13.0	0.925477467031678	0.8666666666666667	1.610653704735122	2.6398969581519425	-0.5851915387128679	Mitochondria
14	17.0	0.8909916327332768	0.8095238095238095	1.1057596701490982	2.2025474783101995	-0.1291261099055193	Mitochondria
14	8.0	0.816496580927726	1.0	3.141592653491618	1.7320508068617704	0.7853981633974483	Mitochondria
14	5.0	0.0	1.0	1.9634954084322611	0.9999999996047152	-0.7853981633974483	Mitochondria
14	35.0	0.9282881514354344	0.7291666666666666	0.641823991014368	2.6891719628718964	0.1731015686991679	Mitochondria
14	10.0	0.8703882797784892	0.8333333333333334	1.238964388257786	2.031009600356163	1.1071487177940904	Mitochondria
14	87.0	0.8606914891998153	0.3972602739726027	0.3870360938186435	1.9641470070740896	0.3932405176628571	Mitochondria
14	11.0	0.7559289460184544	1.0	1.4822832322288846	1.527525231134877	1.5707963267948966	Mitochondria
14	163.0	0.8830654847353836	0.4591549295774648	0.239040020245838	2.131061232204798	0.6180990700229644	Mitochondria
14	8.0	0.5773502691896258	1.0	1.7147432048155968	1.2247448709585762	0.0	Mitochondria
14	68.0	0.921854716026961	0.4276729559748428	0.4061254486732696	2.5804077418716767	1.5134665210195748	Mitochondria
14	11.0	0.7559289460184544	1.0	1.4822832322288846	1.527525231134877	0.0	Mitochondria
14	50.0	0.9005167290273193	0.5434782608695652	0.5840619725878008	2.2997949893288925	-0.5100207917082125	Mitochondria
14	18.0	0.9088272631891584	0.9	0.9645430527211124	2.39708916810603	0.5454488792398724	Mitochondria
14	5.0	0.0	1.0	1.9634954084322611	0.9999999996047152	-0.7853981633974483	Mitochondria
14	13.0	0.8898489141605723	0.8666666666666667	1.121145135653812	2.1917553018330262	-0.3515081164028787	Mitochondria
14	10.0	0.8703882797784892	0.8333333333333334	1.238964388257786	2.031009600356163	1.1071487177940904	Mitochondria
14	58.0	0.7978022119071319	0.7733333333333333	0.5536063306682383	1.6585968816879104	-1.2019120922515916	Mitochondria
14	8.0	0.5773502691896258	1.0	1.7147432048155968	1.2247448709585762	0.0	Mitochondria
14	5.0	0.0	1.0	1.9634954084322611	0.9999999996047152	-0.7853981633974483	Mitochondria
14	10.0	0.6164414002968975	1.0	1.5271898776880848	1.2700012695986789	-0.7853981633974485	Mitochondria
14	5.0	0.0	1.0	1.9634954084322611	0.9999999996047152	-0.7853981633974483	Mitochondria
15	14.0	0.8420753583206845	1.0	1.2947179437557332	1.8540496211607465	1.5707963267948966	Mitochondria
15	22.0	0.932221526502548	0.88	1.0936185983994715	2.7632848123301947	-0.9102002537969917	Mitochondria
15	5.0	0.0	1.0	1.9634954084322611	0.9999999996047152	-0.7853981633974483	Mitochondria
15	20.0	0.9120228988363188	0.8695652173913043	1.1978046321112856	2.4381960947314893	-0.9206857771366602	Mitochondria
15	26.0	0.6495461882991146	0.9629629629629628	1.2022380906347474	1.3152319964295354	-0.9241064529229392	Mitochondria
15	5.0	0.0	1.0	1.9634954084322611	0.9999999996047152	-0.7853981633974483	Mitochondria
15	126.0	0.7940709693313635	0.711864406779661	0.4253506824609653	1.6452102363169074	0.5010806024416142	Mitochondria
15	11.0	0.9128709291752768	1.0	4.319689898550974	2.4494897417676733	-0.7853981633974483	Mitochondria
15	8.0	0.5773502691896258	1.0	1.7147432048155968	1.2247448709585762	0.0	Mitochondria
15	17.0	0.9432863405217636	0.8947368421052632	1.9431154581738477	3.012227473155838	0.6405696931925094	Mitochondria
15	120.0	0.8877186976335949	0.7017543859649122	0.264561265785484	2.1720891214036646	-1.1398324323498876	Mitochondria
15	8.0	0.816496580927726	1.0	3.141592653491618	1.7320508068617704	0.7853981633974483	Mitochondria
15	22.0	0.9548973141658202	0.8461538461538461	1.1788859533258038	3.3677265642071363	0.9501646386072018	Mitochondria
15	5.0	0.0	1.0	1.9634954084322611	0.9999999996047152	-0.7853981633974483	Mitochondria
15	247.0	0.6865202222202771	0.4634146341463415	0.155533951044037	1.3753063822529286	-1.1922008629060583	Mitochondria
15	11.0	0.8193342786072867	0.9166666666666666	1.679908865456893	1.7442385026411793	-0.5357248025573833	Mitochondria
15	19.0	0.9243473155655308	0.8260869565217391	0.9956925618270924	2.6208737386614755	-0.618749470745873	Mitochondria
15	1593.0	0.7285981356368509	0.3942093541202672	0.0439591423703852	1.4599788570930787	0.0018513378450017	Mitochondria
15	19.0	0.7947194142390264	0.95	1.0181287778722852	1.6475089416775286	1.5707963267948966	Mitochondria
15	296.0	0.678554708719493	0.5451197053406999	0.202669691994229	1.3613779604748144	-0.7472263658933461	Mitochondria
15	21.0	0.8555540831038364	0.9545454545454546	1.012761480621441	1.9315704659761863	0.9151007005533603	Mitochondria
15	5.0	0.0	1.0	1.9634954084322611	0.9999999996047152	-0.7853981633974483	Mitochondria
15	19.0	0.9478073417400203	0.7307692307692307	1.1007292580820722	3.136333899750131	0.1806901662728291	Mitochondria
15	5.0	0.0	1.0	1.9634954084322611	0.9999999996047152	-0.7853981633974483	Mitochondria
15	23.0	0.9141024227840832	0.8846153846153846	0.824059391799751	2.4661924060971976	-0.7526283912452519	Mitochondria
15	36.0	0.930855125016283	0.8780487804878049	0.7608075482306222	2.736813209888474	0.5414088931956806	Mitochondria
15	27.0	0.9284048092989424	0.84375	0.7767871743948986	2.6912805443178067	-1.096429112918132	Mitochondria
15	29.0	0.780364961553036	0.7837837837837838	1.1072126613339537	1.5991701269623066	0.5130061760934791	Mitochondria
15	23.0	0.9207176122571518	0.7666666666666667	1.2324716784769765	2.5625944420536797	-0.4049182672320173	Mitochondria
15	11.0	0.8193342786072867	0.9166666666666666	1.679908865456893	1.7442385026411793	-0.5357248025573833	Mitochondria
15	116.0	0.9612232744227476	0.3580246913580246	0.2824409766359285	3.6261929909673816	0.2143271442730423	Mitochondria
15	19.0	0.9466936028166932	0.9047619047619048	1.686189605944075	3.104284622415822	0.8071236110932137	Mitochondria
15	32.0	0.9202180667846214	0.9142857142857144	0.8384779468035105	2.5548914111275542	0.2080118027360615	Mitochondria
15	5.0	0.0	1.0	1.9634954084322611	0.9999999996047152	-0.7853981633974483	Mitochondria
15	5.0	0.0	1.0	1.9634954084322611	0.9999999996047152	-0.7853981633974483	Mitochondria
15	5.0	0.0	1.0	1.9634954084322611	0.9999999996047152	-0.7853981633974483	Mitochondria
15	83.0	0.7615081375149547	0.6287878787878788	0.4429173018797242	1.542840001827253	0.7698723058510464	Mitochondria
15	54.0	0.9746874630640892	0.627906976744186	0.5397938908035597	4.472836036956754	-0.8277421535855023	Mitochondria
15	49.0	0.8683501726852078	0.6363636363636364	0.4851066969105197	2.0163258353199915	-1.0150105867188384	Mitochondria
15	23.0	0.9014266224827632	0.7931034482758621	1.2324716784769765	2.3098320122824347	0.6659678653961005	Mitochondria
15	67.0	0.6312522273549658	0.5037593984962406	0.3889342679766833	1.289361619113882	-1.505909088623299	Mitochondria
15	14.0	0.9058988669521836	0.875	1.6002127302608156	2.361308049346633	-0.5905438777260155	Mitochondria
15	5.0	0.0	1.0	1.9634954084322611	0.9999999996047152	-0.7853981633974483	Mitochondria
15	20.0	0.567586589848995	1.0	1.300893729587174	1.2146038492348477	-1.1168015811236385	Mitochondria
15	52.0	0.9220992964019477	0.981132075471698	0.8394996607982944	2.584290909616212	-1.4469442632241032	Mitochondria
15	30.0	0.9304393197833242	0.7142857142857143	0.9857245032511556	2.728915024301235	0.6219346344135483	Mitochondria
15	8.0	0.5773502691896258	1.0	1.7147432048155968	1.2247448709585762	1.5707963267948966	Mitochondria
15	5.0	0.0	1.0	1.9634954084322611	0.9999999996047152	-0.7853981633974483	Mitochondria
16	38.0	0.9661353921044512	0.8444444444444444	0.6564678235078811	3.875433273501932	-0.4789919562017365	Mitochondria
16	30.0	0.9768262518270489	0.7894736842105263	0.6935988984443996	4.672158939380846	-1.1668451256990895	Mitochondria
16	8.0	0.5773502691896258	1.0	1.7147432048155968	1.2247448709585762	0.0	Mitochondria
16	36.0	0.9737178110486346	0.6923076923076923	0.9735582576091872	4.390628611262883	-0.7076580892929787	Mitochondria
16	15.0	0.5585038992742907	1.0	1.3312023204821648	1.2055427543669557	0.7853981633974483	Mitochondria
16	5.0	0.0	1.0	1.9634954084322611	0.9999999996047152	-0.7853981633974483	Mitochondria
16	5.0	0.0	1.0	1.9634954084322611	0.9999999996047152	-0.7853981633974483	Mitochondria
16	106.0	0.8290757147834891	0.7412587412587412	0.4537089561392586	1.7884725217266706	0.2490024972051511	Mitochondria
16	5.0	0.0	1.0	1.9634954084322611	0.9999999996047152	-0.7853981633974483	Mitochondria
16	11.0	0.7559289460184544	1.0	1.4822832322288846	1.527525231134877	0.0	Mitochondria
16	22.0	0.9682917950856228	0.8461538461538461	1.2453443391575325	4.002851057581123	0.5739155404133062	Mitochondria
16	113.0	0.8735472909557795	0.6807228915662651	0.3299950145123374	2.0544879631517277	-1.1749216779921086	Mitochondria
16	8.0	0.816496580927726	1.0	3.141592653491618	1.7320508068617704	0.7853981633974483	Mitochondria
16	26.0	0.9628815238554232	0.8387096774193549	0.9741607280234156	3.7047413019775486	1.0342472233509614	Mitochondria
16	123.0	0.9661065955201776	0.5256410256410257	0.2497509742398063	3.873814966110427	-0.5584810088626976	Mitochondria
16	137.0	0.9091074737675104	0.6618357487922706	0.3519372188408819	2.400605097459617	-0.0088824591579832	Mitochondria
16	11.0	0.7559289460184544	1.0	1.4822832322288846	1.527525231134877	0.0	Mitochondria
16	5.0	0.0	1.0	1.9634954084322611	0.9999999996047152	-0.7853981633974483	Mitochondria
16	5.0	0.0	1.0	1.9634954084322611	0.9999999996047152	-0.7853981633974483	Mitochondria
16	8.0	0.5773502691896258	1.0	1.7147432048155968	1.2247448709585762	1.5707963267948966	Mitochondria
16	524.0	0.8546304573033858	0.515748031496063	0.0993097009644847	1.9259038176601777	-0.1000665765029837	Mitochondria
16	18.0	0.7226591383582849	1.0	1.323915398889484	1.4467496750225974	1.3572411509889954	Mitochondria
16	5.0	0.0	1.0	1.9634954084322611	0.9999999996047152	-0.7853981633974483	Mitochondria
16	5.0	0.0	1.0	1.9634954084322611	0.9999999996047152	-0.7853981633974483	Mitochondria
16	324.0	0.7348365100943514	0.4792899408284023	0.1495593515952841	1.4743950363597949	-1.1284432410754903	Mitochondria
16	20.0	0.8130148106652176	0.9090909090909092	1.071714503023458	1.7174959424544065	1.1761667527584745	Mitochondria
16	25.0	0.8899948122859733	0.8928571428571429	1.2427484072721269	2.193123611533254	0.0091294201093075	Mitochondria
16	1031.0	0.8291248739391475	0.4784222737819025	0.0700325234559816	1.7887057297550897	1.158961670681612	Mitochondria
16	8.0	0.816496580927726	1.0	3.141592653491618	1.7320508068617704	-0.7853981633974483	Mitochondria
16	23.0	0.9141024227840832	0.8846153846153846	0.824059391799751	2.4661924060971976	-0.7526283912452519	Mitochondria
16	33.0	0.9069767719800014	0.8048780487804879	0.7859239688857311	2.3742781474690977	0.275965571729812	Mitochondria
16	25.0	0.94290790226846	0.78125	0.7613273655690944	3.0025198846522123	-1.14420569160273	Mitochondria
16	21.0	0.7723391842834142	0.5833333333333334	1.4002950353097257	1.574281661483368	0.3566790490053101	Mitochondria
16	22.0	0.9326486108601996	0.7857142857142857	0.8059578771928089	2.771725846201126	-0.2552591462727753	Mitochondria
16	8.0	0.5773502691896258	1.0	1.7147432048155968	1.2247448709585762	0.0	Mitochondria
16	54.0	0.9850425663364376	0.6352941176470588	0.4507780763977321	5.803453983139406	-0.1015062253363839	Mitochondria
16	38.0	0.9879487825204925	0.8085106382978723	1.2269610427036228	6.460735214497988	0.9261577367812152	Mitochondria
16	5.0	0.0	1.0	1.9634954084322611	0.9999999996047152	-0.7853981633974483	Mitochondria
16	34.0	0.931023640457304	0.8292682926829268	0.7330564348543427	2.7400347450111515	0.0793080124790696	Mitochondria
16	5.0	0.0	1.0	1.9634954084322611	0.9999999996047152	-0.7853981633974483	Mitochondria
16	5.0	0.0	1.0	1.9634954084322611	0.9999999996047152	-0.7853981633974483	Mitochondria
16	62.0	0.8571358519431261	0.5254237288135594	0.3557366370201112	1.94140674898443	-0.3269108748927911	Mitochondria
16	71.0	0.6698095949838249	0.7244897959183674	0.5832203310914106	1.3467416742178493	0.7481895846439462	Mitochondria
16	37.0	0.9860482165378716	0.8043478260869565	0.8681698894802972	6.007451071038114	-0.5723881125402507	Mitochondria
16	35.0	0.9406979167528242	0.603448275862069	0.6521014827533499	2.947718825207046	-1.017189131488888	Mitochondria
16	8.0	0.816496580927726	1.0	3.141592653491618	1.7320508068617704	0.7853981633974483	Mitochondria
16	25.0	0.9394155943734054	0.8333333333333334	0.8795276071320851	2.9173204236729045	0.8305183070194581	Mitochondria
16	8.0	0.5773502691896258	1.0	1.7147432048155968	1.2247448709585762	1.5707963267948966	Mitochondria
16	5.0	0.0	1.0	1.9634954084322611	0.9999999996047152	-0.7853981633974483	Mitochondria
16	50.0	0.9632250423707122	0.6578947368421053	0.4579306120423702	3.721678613632859	1.0088536188586767	Mitochondria
16	5.0	0.0	1.0	1.9634954084322611	0.9999999996047152	-0.7853981633974483	Mitochondria
16	25.0	0.7828428028311417	0.8064516129032258	0.8072112123050155	1.6071498053302662	0.6953500395504435	Mitochondria
16	13.0	0.8898489141605723	0.8666666666666667	1.121145135653812	2.1917553018330262	-0.3515081164028787	Mitochondria
16	24.0	0.8315329840543267	0.9230769230769232	1.109758237508998	1.8002598098140348	-1.2288576867675325	Mitochondria
16	5.0	0.0	1.0	1.9634954084322611	0.9999999996047152	-0.7853981633974483	Mitochondria
16	51.0	0.7868306893232307	0.9272727272727272	0.9206047405769712	1.620301962518205	-1.3359963669671977	Mitochondria
16	29.0	0.6398286231307346	0.8529411764705882	0.9528670198094504	1.3012063395170816	1.2078784905961804	Mitochondria
16	5.0	0.0	1.0	1.9634954084322611	0.9999999996047152	-0.7853981633974483	Mitochondria
16	10.0	0.8703882797784892	0.8333333333333334	1.238964388257786	2.031009600356163	1.1071487177940904	Mitochondria
17	35.0	0.964737840158207	0.8536585365853658	0.6734111167715151	3.799209479651472	-0.4451167361913293	Mitochondria
17	11.0	0.7559289460184544	1.0	1.4822832322288846	1.527525231134877	1.5707963267948966	Mitochondria
17	25.0	0.9721694284364208	0.7352941176470589	0.8957167302171206	4.26841685219163	-1.1723422725615342	Mitochondria
17	8.0	0.5773502691896258	1.0	1.7147432048155968	1.2247448709585762	1.5707963267948966	Mitochondria
17	21.0	0.9421600687856814	0.84	1.1253002281746312	2.9836206590340533	-0.9078874949608804	Mitochondria
17	18.0	0.8298134413850571	0.75	1.597442784578598	1.7919833285587607	-1.069407457747789	Mitochondria
17	121.0	0.8239007436917813	0.6914285714285714	0.495585755307839	1.7644958400387414	0.4359291246542399	Mitochondria
17	5.0	0.0	1.0	1.9634954084322611	0.9999999996047152	-0.7853981633974483	Mitochondria
17	5.0	0.0	1.0	1.9634954084322611	0.9999999996047152	-0.7853981633974483	Mitochondria
17	8.0	0.816496580927726	1.0	3.141592653491618	1.7320508068617704	-0.7853981633974483	Mitochondria
17	11.0	0.8193342786072867	0.9166666666666666	1.679908865456893	1.7442385026411793	-0.5357248025573833	Mitochondria
17	17.0	0.943286340521764	0.8947368421052632	1.9431154581738477	3.0122274731558396	0.6405696931925094	Mitochondria
17	113.0	0.8493448357620806	0.6420454545454546	0.2707038468583889	1.8945193217450336	-1.0893006390327151	Mitochondria
17	116.0	0.9815947495958358	0.5201793721973094	0.3222707153727279	5.236266155372062	-0.4714807356893192	Mitochondria
17	20.0	0.9321086322064422	0.8333333333333334	1.1978046321112856	2.7610670310939165	1.1056685198239162	Mitochondria
17	138.0	0.9144004302398804	0.6764705882352942	0.3305940784642272	2.470289301111963	0.0053576569301319	Mitochondria
17	13.0	0.849643155168251	0.9285714285714286	1.4859118209564717	1.8962448888369856	-0.8760580505981934	Mitochondria
17	9.0	0.8451542547285166	0.8181818181818182	1.5707963267730796	1.87082869268541	0.0	Mitochondria
17	8.0	0.5773502691896258	1.0	1.7147432048155968	1.2247448709585762	1.5707963267948966	Mitochondria
17	1446.0	0.7454993751591492	0.3577436912419594	0.0446722694493897	1.500360854885349	0.098901164228903	Mitochondria
17	19.0	0.8409611277729155	0.95	1.1379144005057211	1.8481024679148472	1.266133134206352	Mitochondria
17	317.0	0.645399083744073	0.4620991253644315	0.1452322712523419	1.309165185674014	-0.7456790081121012	Mitochondria
17	5.0	0.0	1.0	1.9634954084322611	0.9999999996047152	-0.7853981633974483	Mitochondria
17	22.0	0.8858968621272754	0.9565217391304348	1.017278384383248	2.155719434359837	-1.3428909373726563	Mitochondria
17	5.0	0.0	1.0	1.9634954084322611	0.9999999996047152	-0.7853981633974483	Mitochondria
17	16.0	0.7743509938859529	0.9411764705882352	1.134309994802279	1.5803872610721972	0.5535743588970452	Mitochondria
17	42.0	0.6129924553262991	0.9333333333333332	1.0002668694909302	1.2656805787473864	-0.5317466268522121	Mitochondria
17	5.0	0.0	1.0	1.9634954084322611	0.9999999996047152	-0.7853981633974483	Mitochondria
17	49.0	0.8258564788286787	0.7777777777777778	0.6669508910523793	1.7734257932255226	0.0447916363471646	Mitochondria
17	21.0	0.9068353127785808	0.9130434782608696	0.9430726846697765	2.3725629366223666	-0.654322508113869	Mitochondria
17	37.0	0.9175810233717422	0.7872340425531915	0.7456841779066832	2.51541432265609	0.222486796052036	Mitochondria
17	25.0	0.9183481560120796	0.8928571428571429	0.8422063819550035	2.526697710651117	-1.2051448499942563	Mitochondria
17	5.0	0.0	1.0	1.9634954084322611	0.9999999996047152	-0.7853981633974483	Mitochondria
17	16.0	0.6990921475708208	0.8421052631578947	1.8288145488695031	1.398539615749922	-1.1227686345092247	Mitochondria
17	14.0	0.9525305724880008	0.6666666666666666	1.3744467859347964	3.284687678931798	-0.2079725656233265	Mitochondria
17	22.0	0.8825524405487931	0.7857142857142857	0.9222578113208858	2.1266913281789064	-0.1993196972357737	Mitochondria
17	99.0	0.963660185789581	0.4323144104803493	0.3323323705618317	3.7434796906376744	0.3172566539462036	Mitochondria
17	5.0	0.0	1.0	1.9634954084322611	0.9999999996047152	-0.7853981633974483	Mitochondria
17	32.0	0.9854585185996884	0.8205128205128205	2.0814299673394783	5.885254726646306	0.8674320003623539	Mitochondria
17	31.0	0.9035380638462364	0.8857142857142857	0.794570697168226	2.3336795997778066	0.1686452471983345	Mitochondria
17	21.0	0.9115987817113208	0.9130434782608696	1.043908662108587	2.432610081304591	1.1585439796273167	Mitochondria
17	75.0	0.5627792770008136	0.7894736842105263	0.6512577135664428	1.2097644244946757	0.6822095225163035	Mitochondria
17	14.0	0.9058988669521836	0.875	1.6002127302608156	2.361308049346633	-0.5905438777260155	Mitochondria
17	52.0	0.965118664490464	0.5777777777777777	0.5098843269944924	3.8195223652743455	-0.8365099430467285	Mitochondria
17	31.0	0.7193259298536107	0.7045454545454546	1.1106887454692296	1.4395267752027003	1.0940509617807777	Mitochondria
17	23.0	0.8386346580536548	0.71875	1.0328891308288026	1.8358920764867372	0.6468265354295812	Mitochondria
17	5.0	0.0	1.0	1.9634954084322611	0.9999999996047152	-0.7853981633974483	Mitochondria
17	41.0	0.9619169448081852	0.7321428571428571	0.5802172489276289	3.658421997794955	0.8640958940530917	Mitochondria
17	5.0	0.0	1.0	1.9634954084322611	0.9999999996047152	-0.7853981633974483	Mitochondria
17	24.0	0.8418249578608195	0.75	0.7749227638128146	1.8527074320881096	1.1709173533539	Mitochondria
17	11.0	0.7559289460184544	1.0	1.4822832322288846	1.527525231134877	0.0	Mitochondria
17	8.0	0.816496580927726	1.0	3.141592653491618	1.7320508068617704	0.7853981633974483	Mitochondria
17	5.0	0.0	1.0	1.9634954084322611	0.9999999996047152	-0.7853981633974483	Mitochondria
17	5.0	0.0	1.0	1.9634954084322611	0.9999999996047152	-0.7853981633974483	Mitochondria
17	56.0	0.7516380087717309	0.9655172413793104	1.0297119769185628	1.5161258522569483	-1.3759090643062142	Mitochondria
17	31.0	0.8992597525979565	0.8378378378378378	1.0185819866928607	2.2861583627373476	0.7928994760202497	Mitochondria
17	5.0	0.0	1.0	1.9634954084322611	0.9999999996047152	-0.7853981633974483	Mitochondria
17	5.0	0.0	1.0	1.9634954084322611	0.9999999996047152	-0.7853981633974483	Mitochondria
17	5.0	0.0	1.0	1.9634954084322611	0.9999999996047152	-0.7853981633974483	Mitochondria
17	5.0	0.0	1.0	1.9634954084322611	0.9999999996047152	-0.7853981633974483	Mitochondria
17	8.0	0.816496580927726	1.0	3.141592653491618	1.7320508068617704	-0.7853981633974483	Mitochondria
18	5.0	0.0	1.0	1.9634954084322611	0.9999999996047152	-0.7853981633974483	Mitochondria
18	24.0	0.9373432714135044	0.7058823529411765	0.8230767383232792	2.8702045764385304	-0.4230133215500795	Mitochondria
18	11.0	0.7559289460184544	1.0	1.4822832322288846	1.527525231134877	1.5707963267948966	Mitochondria
18	5.0	0.0	1.0	1.9634954084322611	0.9999999996047152	-0.7853981633974483	Mitochondria
18	27.0	0.7951376743201862	0.9	1.0589905252937748	1.6489977756080656	-1.0137008993436951	Mitochondria
18	5.0	0.0	1.0	1.9634954084322611	0.9999999996047152	-0.7853981633974483	Mitochondria
18	119.0	0.8156216712976682	0.7880794701986755	0.5491436755154449	1.7283527462169237	0.3136573600070744	Mitochondria
18	5.0	0.0	1.0	1.9634954084322611	0.9999999996047152	-0.7853981633974483	Mitochondria
18	17.0	0.9432863405217636	0.8947368421052632	1.9431154581738477	3.012227473155838	0.6405696931925094	Mitochondria
18	17.0	0.9432863405217636	0.8947368421052632	1.9431154581738477	3.012227473155838	0.6405696931925094	Mitochondria
18	114.0	0.8394738333126439	0.6589595375722543	0.3022909627481841	1.840264614147492	-1.0788969005648534	Mitochondria
18	23.0	0.9561464221207748	0.8214285714285714	0.8617575670976368	3.414261682446424	1.0655573811851629	Mitochondria
18	95.0	0.9755790496677142	0.4973821989528796	0.30633512173505	4.5527260014907185	-0.3700614719792286	Mitochondria
18	146.0	0.9162617735449152	0.73	0.4521728850536653	2.4963800466171047	0.0012764113436783	Mitochondria
18	5.0	0.0	1.0	1.9634954084322611	0.9999999996047152	-0.7853981633974483	Mitochondria
18	19.0	0.8805079249114901	0.9047619047619048	1.0181287778722852	2.109564771222657	-0.6353376683075419	Mitochondria
18	11.0	0.6446583712203042	0.9166666666666666	2.7646015351037256	1.3080944576440543	0.0	Mitochondria
18	8.0	0.5773502691896258	1.0	1.7147432048155968	1.2247448709585762	0.0	Mitochondria
18	933.0	0.9500962485569908	0.4609683794466403	0.0630007022949329	3.205570844365779	-0.5394251031507393	Mitochondria
18	18.0	0.8679755587375139	0.9473684210526316	1.0780241689001568	2.0136650671658445	1.2834691476461553	Mitochondria
18	328.0	0.6186723063661392	0.4210526315789473	0.1362494703329754	1.2728328003785163	-0.6640314377297767	Mitochondria
18	20.0	0.9187795405622852	1.0	1.0252525124730394	2.533114024777551	1.5707963267948966	Mitochondria
18	5.0	0.0	1.0	1.9634954084322611	0.9999999996047152	-0.7853981633974483	Mitochondria
18	33.0	0.9201268702958564	0.7857142857142857	0.9429825017672708	2.553493086456319	0.5835034569207355	Mitochondria
18	5.0	0.0	1.0	1.9634954084322611	0.9999999996047152	-0.7853981633974483	Mitochondria
18	49.0	0.6781589077052989	0.7777777777777778	0.9251252614607194	1.3607010249654554	-0.1577038886742353	Mitochondria
18	542.0	0.8984167282582383	0.4762741652021089	0.1330137078897648	2.2771577941628367	-1.547602719741802	Mitochondria
18	8.0	0.5773502691896258	1.0	1.7147432048155968	1.2247448709585762	1.5707963267948966	Mitochondria
18	50.0	0.8210900240735355	0.78125	0.6449160457575036	1.7519310653914848	-0.0006734456160647	Mitochondria
18	36.0	0.8834100954712333	0.8181818181818182	0.7761774016104802	2.134013092581505	0.1692741334905899	Mitochondria
18	24.0	0.905112064666754	0.7741935483870968	1.1574416921387896	2.3519833217312773	-1.0650164445723804	Mitochondria
18	8.0	0.816496580927726	1.0	3.141592653491618	1.7320508068617704	-0.7853981633974483	Mitochondria
18	5.0	0.0	1.0	1.9634954084322611	0.9999999996047152	-0.7853981633974483	Mitochondria
18	21.0	0.8608473080353031	0.84	1.1253002281746312	1.965164112179682	-0.2007495468097016	Mitochondria
18	20.0	0.9120228988363188	0.8695652173913043	1.1978046321112856	2.4381960947314893	-0.9206857771366602	Mitochondria
18	8.0	0.5773502691896258	1.0	1.7147432048155968	1.2247448709585762	1.5707963267948966	Mitochondria
18	51.0	0.9829641052333772	0.5862068965517241	0.4777134339356278	5.440766641696928	-0.1603055728888295	Mitochondria
18	30.0	0.9821381450608924	0.8823529411764706	1.416529825010069	5.314589940515154	0.8548121337066258	Mitochondria
18	29.0	0.8789402958360768	0.8529411764705882	0.7842552630740675	2.096735776233486	0.1171411474834995	Mitochondria
18	11.0	0.9128709291752768	1.0	4.319689898550974	2.4494897417676733	0.7853981633974483	Mitochondria
18	22.0	0.8817600541222106	0.7333333333333333	0.7544870101296726	2.1199995376277685	1.1120480200078078	Mitochondria
18	23.0	0.9318263725422932	0.7666666666666667	0.9641786209263808	2.75554655646544	1.4711170562629772	Mitochondria
18	154.0	0.6516799288999815	0.4387464387464387	0.2956024702349041	1.3184018511942013	0.6716970590246516	Mitochondria
18	78.0	0.9178185153891664	0.39	0.4271024388468926	2.5188903065333843	-1.4647577321954943	Mitochondria
18	17.0	0.943286340521764	0.8947368421052632	1.9431154581738477	3.0122274731558396	0.6405696931925094	Mitochondria
18	78.0	0.5462185698089792	0.639344262295082	0.41210408862544	1.19382645292654	-1.3522355603169405	Mitochondria
18	5.0	0.0	1.0	1.9634954084322611	0.9999999996047152	-0.7853981633974483	Mitochondria
18	5.0	0.0	1.0	1.9634954084322611	0.9999999996047152	-0.7853981633974483	Mitochondria
18	8.0	0.5773502691896258	1.0	1.7147432048155968	1.2247448709585762	0.0	Mitochondria
18	50.0	0.7692152624570463	0.925925925925926	0.9025536672323248	1.564970369360219	-1.3796346282301022	Mitochondria
18	8.0	0.816496580927726	1.0	3.141592653491618	1.7320508068617704	0.7853981633974483	Mitochondria
18	5.0	0.0	1.0	1.9634954084322611	0.9999999996047152	-0.7853981633974483	Mitochondria
19	5.0	0.0	1.0	1.9634954084322611	0.9999999996047152	-0.7853981633974483	Mitochondria
19	14.0	0.8299250027587322	1.0	1.2424554991166872	1.7925163184925397	-0.7853981633974483	Mitochondria
19	10.0	0.8703882797784892	0.8333333333333334	1.238964388257786	2.031009600356163	-1.1071487177940904	Mitochondria
19	42.0	0.9506971554413176	0.7241379310344828	0.7722839826889222	3.2245497818021773	-0.7749176553515432	Mitochondria
19	5.0	0.0	1.0	1.9634954084322611	0.9999999996047152	-0.7853981633974483	Mitochondria
19	25.0	0.7537641258566736	0.9615384615384616	1.122705576987829	1.5217340066295983	-0.8093209601112354	Mitochondria
19	5.0	0.0	1.0	1.9634954084322611	0.9999999996047152	-0.7853981633974483	Mitochondria
19	5.0	0.0	1.0	1.9634954084322611	0.9999999996047152	-0.7853981633974483	Mitochondria
19	5.0	0.0	1.0	1.9634954084322611	0.9999999996047152	-0.7853981633974483	Mitochondria
19	121.0	0.8244162743609075	0.711764705882353	0.5218951114947292	1.7668346232484795	0.365029610674482	Mitochondria
19	50.0	0.9923102085312064	0.8064516129032258	0.7075820108873523	8.07912333947325	0.5893758007447537	Mitochondria
19	110.0	0.8498851832567443	0.632183908045977	0.306248420512872	1.897648767864609	-1.062063978238789	Mitochondria
19	23.0	0.9540818540539856	0.6764705882352942	0.983575826443032	3.338385242790809	1.1124532826551132	Mitochondria
19	139.0	0.8978978526894246	0.6714975845410628	0.3757185970297222	2.2716747187144413	0.0356902777082985	Mitochondria
19	95.0	0.9425216153972804	0.4279279279279279	0.2929134210990023	2.992711089275595	0.0072828145764672	Mitochondria
19	8.0	0.816496580927726	1.0	3.141592653491618	1.7320508068617704	0.7853981633974483	Mitochondria
19	16.0	0.7409712228106841	0.9411764705882352	1.289832091508057	1.4891217122122935	-0.6555833486933196	Mitochondria
19	10.0	0.6164414002968978	1.0	1.5271898776880848	1.270001269598679	0.7853981633974483	Mitochondria
19	8.0	0.5773502691896258	1.0	1.7147432048155968	1.2247448709585762	1.5707963267948966	Mitochondria
19	1877.0	0.6399836928586181	0.3607534114933692	0.0330405447625569	1.3014250107718068	0.483451416831941	Mitochondria
19	14.0	0.8420753583206845	1.0	1.2947179437557332	1.8540496211607465	1.5707963267948966	Mitochondria
19	18.0	0.8256805857429068	0.9473684210526316	1.1708043566284565	1.7726162336344644	-0.9591774211700278	Mitochondria
19	8.0	0.5773502691896258	1.0	1.7147432048155968	1.2247448709585762	1.5707963267948966	Mitochondria
19	5.0	0.0	1.0	1.9634954084322611	0.9999999996047152	-0.7853981633974483	Mitochondria
19	47.0	0.7025756206579102	0.9215686274509804	0.9932765213010902	1.4052659158217562	-0.6938922156424916	Mitochondria
19	10.0	0.6164414002968975	1.0	1.5271898776880848	1.2700012695986789	-0.7853981633974485	Mitochondria
19	49.0	0.6441699138515108	0.6621621621621622	0.5313555677914523	1.3073904810654746	-0.0610840404715127	Mitochondria
19	41.0	0.920184422235496	0.7884615384615384	1.0282251041951234	2.5543752525674654	0.4176973304446	Mitochondria
19	56.0	0.8471591609882954	0.6363636363636364	0.4351716043017125	1.8820369008698137	0.1628326399701185	Mitochondria
19	23.0	0.9139457961048232	0.8518518518518519	1.854133631542832	2.464047849647588	0.7322870298455344	Mitochondria
19	35.0	0.9741617402413296	0.603448275862069	3.436116964836991	4.42768793890298	0.7922297837942577	Mitochondria
19	74.0	0.9496708356223262	0.425287356321839	0.5117567137394317	3.192342592949435	0.1744333269267172	Mitochondria
19	31.0	0.8533426085522139	0.8157894736842105	0.8383418329412446	1.9180952361765728	0.1444877049962832	Mitochondria
19	12.0	0.7675786521898157	1.0	1.3716109116521276	1.5601724988106354	0.6396697661585147	Mitochondria
19	16.0	0.8790490729915326	0.8888888888888888	1.0407149836697394	2.097617695676978	1.0303768265243125	Mitochondria
19	76.0	0.3612423937583738	0.7450980392156863	0.5429293192002635	1.0724183205171969	-1.353779912766025	Mitochondria
19	44.0	0.9874512252398158	0.6376811594202898	0.8465739753699046	6.332148600345334	-0.6231450712413024	Mitochondria
19	15.0	0.926438094127888	0.6818181818181818	1.3312023204821648	2.656415372322525	-0.3654852128876056	Mitochondria
19	21.0	0.949437641861952	0.75	1.863683248675031	3.1851630267527677	0.4148382754059719	Mitochondria
19	23.0	0.941223319138202	0.7419354838709677	2.0411768914059856	2.9604635697115342	-0.5466663356053292	Mitochondria
19	8.0	0.5773502691896258	1.0	1.7147432048155968	1.2247448709585762	1.5707963267948966	Mitochondria
19	12.0	0.7675786521898157	1.0	1.3716109116521276	1.5601724988106354	-0.6396697661585147	Mitochondria
19	8.0	0.816496580927726	1.0	3.141592653491618	1.7320508068617704	0.7853981633974483	Mitochondria
19	46.0	0.9566456446624312	0.7540983606557377	0.5228984824761373	3.4334248273286705	0.90878339217865	Mitochondria
19	22.0	0.7782172406799204	0.7857142857142857	0.9879809077492894	1.59236894921367	-1.4220273660707987	Mitochondria
19	13.0	0.9346856270074724	0.7222222222222222	1.4859118209564717	2.813133977201771	0.2658620336294028	Mitochondria
19	5.0	0.0	1.0	1.9634954084322611	0.9999999996047152	-0.7853981633974483	Mitochondria
19	49.0	0.7529171900246914	0.9245283018867924	0.9427755634801211	1.5194906570867974	-1.2713672909255165	Mitochondria
19	23.0	0.7293210645534367	0.8214285714285714	1.3324617334677715	1.4616216060362277	0.7147656916790616	Mitochondria
19	5.0	0.0	1.0	1.9634954084322611	0.9999999996047152	-0.7853981633974483	Mitochondria
19	11.0	0.9128709291752768	1.0	4.319689898550974	2.4494897417676733	0.7853981633974483	Mitochondria
19	5.0	0.0	1.0	1.9634954084322611	0.9999999996047152	-0.7853981633974483	Mitochondria
20	16.0	0.8539815219781944	0.8888888888888888	0.9535596051107524	1.921955776515477	-0.5216543233371904	Mitochondria
20	10.0	0.8703882797784892	0.8333333333333334	1.238964388257786	2.031009600356163	-1.1071487177940904	Mitochondria
20	41.0	0.892032027077381	0.6612903225806451	0.6302432484443159	2.2125254976674764	-0.6553231417295162	Mitochondria
20	8.0	0.5773502691896258	1.0	1.7147432048155968	1.2247448709585762	1.5707963267948966	Mitochondria
20	18.0	0.85325720426854	0.8181818181818182	2.3081088883281327	1.917581172044337	-0.8971879175307423	Mitochondria
20	8.0	0.816496580927726	1.0	3.141592653491618	1.7320508068617704	-0.7853981633974483	Mitochondria
20	121.0	0.8471760221670479	0.7245508982035929	0.4816965526957611	1.8821321311140091	0.2575761011352325	Mitochondria
20	5.0	0.0	1.0	1.9634954084322611	0.9999999996047152	-0.7853981633974483	Mitochondria
20	159.0	0.9612929518497726	0.3397435897435897	0.1921115603372383	3.62939084821157	-0.0540787753236427	Mitochondria
20	113.0	0.823404072117672	0.5947368421052631	0.3871519895992192	1.762252751381561	-1.0255135931579071	Mitochondria
20	30.0	0.9619212477083832	0.7894736842105263	0.7039215320110517	3.65862468055717	1.076299701374374	Mitochondria
20	150.0	0.8687626922769313	0.6787330316742082	0.3328375518331462	2.0192694095477797	0.0874762125324931	Mitochondria
20	14.0	0.8420753583206845	1.0	1.2947179437557332	1.8540496211607465	0.0	Mitochondria
20	14.0	0.8299250027587322	1.0	1.2424554991166872	1.7925163184925397	-0.7853981633974483	Mitochondria
20	8.0	0.5773502691896258	1.0	1.7147432048155968	1.2247448709585762	1.5707963267948966	Mitochondria
20	1865.0	0.653705664670252	0.324856296812402	0.030385511276205	1.3214422835123345	0.3100127485971816	Mitochondria
20	21.0	0.8266825431633265	0.9545454545454546	1.161826052809369	1.7772450232643056	-1.4009614352167463	Mitochondria
20	19.0	0.7917026722706746	1.0	1.2358490431078155	1.6369114252716643	-0.9087585742189764	Mitochondria
20	5.0	0.0	1.0	1.9634954084322611	0.9999999996047152	-0.7853981633974483	Mitochondria
20	5.0	0.0	1.0	1.9634954084322611	0.9999999996047152	-0.7853981633974483	Mitochondria
20	35.0	0.9165136095827052	0.7446808510638298	0.6418239910143678	2.499978097803759	0.4315027381804623	Mitochondria
20	5.0	0.0	1.0	1.9634954084322611	0.9999999996047152	-0.7853981633974483	Mitochondria
20	46.0	0.730190756085838	0.9019607843137256	0.8684849393304712	1.463607390465281	-0.6750026296217299	Mitochondria
20	8.0	0.5773502691896258	1.0	1.7147432048155968	1.2247448709585762	1.5707963267948966	Mitochondria
20	44.0	0.868195835586049	0.7457627118644068	0.6226721695808699	2.0152282101351133	0.2154532594438854	Mitochondria
20	40.0	0.9263367903364288	0.7692307692307693	0.6910187615872433	2.654657954229758	0.463245119401541	Mitochondria
20	21.0	0.9131173396884348	0.8076923076923077	1.043908662108587	2.452802841921316	-1.25977184184406	Mitochondria
20	31.0	0.7662480782235337	0.6739130434782609	0.8383418329412444	1.5563115972909218	0.8092966611869212	Mitochondria
20	25.0	0.901765644228168	0.6410256410256411	1.2056684293112392	2.313608123325726	0.4313340175194166	Mitochondria
20	19.0	0.9292361102325084	0.95	1.2358490431078155	2.70645904826473	-0.7558031439333881	Mitochondria
20	11.0	0.9128709291752768	1.0	4.319689898550974	2.4494897417676733	0.7853981633974483	Mitochondria
20	32.0	0.9017909850170258	0.8205128205128205	0.8653851178748332	2.3138911771124437	0.2820388492203917	Mitochondria
20	5.0	0.0	1.0	1.9634954084322611	0.9999999996047152	-0.7853981633974483	Mitochondria
20	15.0	0.9097491723240322	0.7894736842105263	1.3312023204821648	2.408719552006199	1.2822642690475936	Mitochondria
20	8.0	0.816496580927726	1.0	3.141592653491618	1.7320508068617704	-0.7853981633974483	Mitochondria
20	112.0	0.9175083965840272	0.5283018867924528	0.3780894955208581	2.5143543907472896	0.1817727566889918	Mitochondria
20	24.0	0.9791447265221478	0.8	1.4373655585335423	4.922132251765417	-0.627870725542083	Mitochondria
20	47.0	0.972493741190475	0.573170731707317	0.4546726811946471	4.293153536570605	-1.0036445385442485	Mitochondria
20	8.0	0.816496580927726	1.0	3.141592653491618	1.7320508068617704	-0.7853981633974483	Mitochondria
20	30.0	0.8751380194415536	0.6382978723404256	0.9292232912002106	2.0666563675079472	0.7071225546147897	Mitochondria
20	50.0	0.9528623400093004	0.7142857142857143	0.4781829662848243	3.295946662579317	0.9874238088283044	Mitochondria
20	36.0	0.9533554887825156	0.6545454545454545	0.7761774016104802	3.3129057681326044	0.0694711149703637	Mitochondria
20	27.0	0.8627364547909744	0.7941176470588235	1.13186185934836	1.9776374932938885	-1.5246445354076683	Mitochondria
20	11.0	0.8193342786072867	0.9166666666666666	1.679908865456893	1.7442385026411793	0.5357248025573833	Mitochondria
20	47.0	0.752495590079603	0.9791666666666666	1.034023182417554	1.5183785585561886	-1.451983891110712	Mitochondria
20	8.0	0.5773502691896258	1.0	1.7147432048155968	1.2247448709585762	0.0	Mitochondria
20	11.0	0.9128709291752768	1.0	4.319689898550974	2.4494897417676733	0.7853981633974483	Mitochondria
20	5.0	0.0	1.0	1.9634954084322611	0.9999999996047152	-0.7853981633974483	Mitochondria
20	5.0	0.0	1.0	1.9634954084322611	0.9999999996047152	-0.7853981633974483	Mitochondria
20	5.0	0.0	1.0	1.9634954084322611	0.9999999996047152	-0.7853981633974483	Mitochondria
21	12.0	0.5563486402641867	1.0	1.3716109116521276	1.2034433352934202	1.5707963267948966	Mitochondria
21	8.0	0.816496580927726	1.0	3.141592653491618	1.7320508068617704	-0.7853981633974483	Mitochondria
21	10.0	0.6164414002968978	1.0	1.5271898776880848	1.270001269598679	0.7853981633974483	Mitochondria
21	26.0	0.7316107265867116	0.8387096774193549	0.9926734205063033	1.4668722370010283	-1.2761684589330469	Mitochondria
21	24.0	0.7158319285189318	0.8888888888888888	1.561072475504609	1.432105416891033	1.5707963267948966	Mitochondria
21	17.0	0.8387081569586763	0.85	1.37044659722731	1.8362736246550708	0.0	Mitochondria
21	5.0	0.0	1.0	1.9634954084322611	0.9999999996047152	-0.7853981633974483	Mitochondria
21	133.0	0.8702504567443518	0.6927083333333334	0.4577285101107363	2.0300054148745175	0.507268767008419	Mitochondria
21	5.0	0.0	1.0	1.9634954084322611	0.9999999996047152	-0.7853981633974483	Mitochondria
21	18.0	0.9327033575351916	0.9	1.2760987441525642	2.772813761120604	0.6589950174465701	Mitochondria
21	102.0	0.8867336949083876	0.6891891891891891	0.2776799751214604	2.1631883257523667	-1.2408141164861124	Mitochondria
21	8.0	0.816496580927726	1.0	3.141592653491618	1.7320508068617704	0.7853981633974483	Mitochondria
21	156.0	0.8686821176693516	0.75	0.3798344168552142	2.01869333836882	0.0765225864268908	Mitochondria
21	10.0	0.8703882797784892	0.8333333333333334	1.238964388257786	2.031009600356163	1.1071487177940904	Mitochondria
21	116.0	0.931205952568653	0.4041811846689895	0.2734494557281674	2.743533537869439	-0.2340277941826544	Mitochondria
21	15.0	0.8882018505933833	0.9375	1.3312023204821648	2.176499055419819	0.9162549145980508	Mitochondria
21	20.0	0.918160937000728	0.8695652173913043	1.4710171098772038	2.523929120667506	-0.3972206147962691	Mitochondria
21	14.0	0.629288982059086	1.0	1.4353535174564	1.2867174554855634	-0.4251210954753274	Mitochondria
21	1704.0	0.7516776548269324	0.3576826196473551	0.03805710019879	1.5162297177702753	-0.1051504594485985	Mitochondria
21	326.0	0.4736798983261616	0.4206451612903226	0.1242878699010087	1.135464188577764	-0.4305626504464795	Mitochondria
21	17.0	0.8897565210026093	1.0	1.1454006794557343	2.1908902293065218	1.5707963267948966	Mitochondria
21	26.0	0.8714528603471365	0.9285714285714286	1.0197686539865976	2.038822158846594	-1.20651656867143	Mitochondria
21	55.0	0.9633879557699074	0.7236842105263158	0.4945189980850157	3.729794888797873	0.2467352159180791	Mitochondria
21	10.0	0.6164414002968975	1.0	1.5271898776880848	1.2700012695986789	0.7853981633974485	Mitochondria
21	10.0	0.6164414002968978	1.0	1.5271898776880848	1.270001269598679	-0.7853981633974483	Mitochondria
21	14.0	0.6292889820590859	1.0	1.4353535174564	1.2867174554855634	0.4251210954753275	Mitochondria
21	8.0	0.5773502691896258	1.0	1.7147432048155968	1.2247448709585762	0.0	Mitochondria
21	35.0	0.959206477101898	0.8974358974358975	0.6608037581862282	3.537238064098349	0.6453101842967757	Mitochondria
21	23.0	0.8480596474828066	0.71875	0.7887818742264758	1.8871457481958236	-1.0072423047310348	Mitochondria
21	38.0	0.6902828449577407	0.76	0.8456180765405293	1.3820943048803094	0.310214536465453	Mitochondria
21	46.0	0.978147314563131	0.7666666666666667	0.5868533937229964	4.809703198487161	0.8426730364306156	Mitochondria
21	25.0	0.9380984266498716	0.78125	0.954493673563753	2.887096110094867	-0.6075868917381496	Mitochondria
21	26.0	0.9349475899908504	0.7878787878787878	0.7604517751038952	2.818601647756811	0.4391990830034952	Mitochondria
21	8.0	0.5773502691896258	1.0	1.7147432048155968	1.2247448709585762	0.0	Mitochondria
21	16.0	0.8749653919296679	1.0	1.134309994802279	2.0653242927830737	0.847575660670829	Mitochondria
21	138.0	0.9138642708489666	0.4726027397260274	0.2755871187903321	2.4629339504000147	0.3804923882262795	Mitochondria
21	22.0	0.9518179874116018	0.7096774193548387	0.7544870101296726	3.2609029486621206	-0.2729788176192426	Mitochondria
21	50.0	0.9511234715259212	0.5102040816326531	0.5303350223648997	3.2382281758043407	-0.9714983069592305	Mitochondria
21	11.0	0.7559289460184544	1.0	1.4822832322288846	1.527525231134877	1.5707963267948966	Mitochondria
21	16.0	0.9217513885332628	0.9411764705882352	1.8288145488695031	2.578772784990639	-0.7098904919367686	Mitochondria
21	41.0	0.9857064836674484	0.5694444444444444	0.5230649813618011	5.935713516496576	0.201826293641598	Mitochondria
21	25.0	0.8038287831191759	0.8620689655172413	0.8214370860426297	1.681065752526301	-1.1515611437760649	Mitochondria
21	25.0	0.8905872137717515	0.8333333333333334	0.8957167302171206	2.198708234363883	0.4242001225465097	Mitochondria
21	26.0	0.8028096454156899	0.7878787878787878	1.1676138000673422	1.6771898653491166	1.366301976257024	Mitochondria
21	10.0	0.6164414002968975	1.0	1.5271898776880848	1.2700012695986789	0.7853981633974485	Mitochondria
21	5.0	0.0	1.0	1.9634954084322611	0.9999999996047152	-0.7853981633974483	Mitochondria
21	23.0	0.8801745359909505	0.92	1.1433285346903568	2.10681478235269	-0.3926990816987241	Mitochondria
21	8.0	0.816496580927726	1.0	3.141592653491618	1.7320508068617704	-0.7853981633974483	Mitochondria
21	51.0	0.774975149898793	0.9444444444444444	0.9206047405769712	1.5822992447820288	-1.3119996665631546	Mitochondria
21	20.0	0.7471318822289708	0.9090909090909092	1.071714503023458	1.5044928131416866	0.7677998002041991	Mitochondria
21	8.0	0.816496580927726	1.0	3.141592653491618	1.7320508068617704	0.7853981633974483	Mitochondria
21	5.0	0.0	1.0	1.9634954084322611	0.9999999996047152	-0.7853981633974483	Mitochondria
21	8.0	0.5773502691896258	1.0	1.7147432048155968	1.2247448709585762	0.0	Mitochondria
22	24.0	0.7767659780238734	0.7741935483870968	0.9163139266212028	1.5878325227336063	-0.7853981633974483	Mitochondria
22	5.0	0.0	1.0	1.9634954084322611	0.9999999996047152	-0.7853981633974483	Mitochondria
22	10.0	0.6164414002968975	1.0	1.5271898776880848	1.2700012695986789	-0.7853981633974485	Mitochondria
22	5.0	0.0	1.0	1.9634954084322611	0.9999999996047152	-0.7853981633974483	Mitochondria
22	20.0	0.4418490011497174	0.9090909090909092	1.071714503023458	1.1147160552604185	0.4209708001711328	Mitochondria
22	16.0	0.8533839073077519	0.6956521739130435	1.4199491418476426	1.918343987687098	1.4483069952314644	Mitochondria
22	5.0	0.0	1.0	1.9634954084322611	0.9999999996047152	-0.7853981633974483	Mitochondria
22	5.0	0.0	1.0	1.9634954084322611	0.9999999996047152	-0.7853981633974483	Mitochondria
22	114.0	0.8519455707050676	0.7755102040816326	0.4663170172324813	1.9097441503599255	0.3622871872794709	Mitochondria
22	5.0	0.0	1.0	1.9634954084322611	0.9999999996047152	-0.7853981633974483	Mitochondria
22	5.0	0.0	1.0	1.9634954084322611	0.9999999996047152	-0.7853981633974483	Mitochondria
22	46.0	0.9932233963695528	0.8070175438596491	1.4852686306412275	8.60430842877074	0.6701617079950362	Mitochondria
22	86.0	0.8239040723045319	0.6825396825396826	0.3361749965046558	1.7645109063229951	-1.4608905395082907	Mitochondria
22	5.0	0.0	1.0	1.9634954084322611	0.9999999996047152	-0.7853981633974483	Mitochondria
22	147.0	0.8708957205529099	0.6743119266055045	0.3787137044747347	2.0347211063624213	0.0611814171993052	Mitochondria
22	5.0	0.0	1.0	1.9634954084322611	0.9999999996047152	-0.7853981633974483	Mitochondria
22	92.0	0.9478077003556864	0.4693877551020408	0.2735319460637079	3.136344386649822	-0.1944698930225158	Mitochondria
22	14.0	0.8506877704240235	0.9333333333333332	1.4353535174563994	1.9023294533429551	-1.2211143372365465	Mitochondria
22	11.0	0.8193342786072867	0.9166666666666666	1.679908865456893	1.7442385026411793	1.0350715242375133	Mitochondria
22	5.0	0.0	1.0	1.9634954084322611	0.9999999996047152	-0.7853981633974483	Mitochondria
22	5.0	0.0	1.0	1.9634954084322611	0.9999999996047152	-0.7853981633974483	Mitochondria
22	25.0	0.9122273657397016	0.8064516129032258	0.8274399960796928	2.4409038308853512	-0.6905350435673543	Mitochondria
22	1863.0	0.6220225015943381	0.3973976109215017	0.0353906911200065	1.27714024189414	0.4727398600511328	Mitochondria
22	31.0	0.9667670268940386	0.6595744680851063	1.1835721552190537	3.9114604425731727	0.0704637301987016	Mitochondria
22	15.0	0.8215011156099433	0.9375	1.2092175857888032	1.7537493618863085	-1.1534535425997472	Mitochondria
22	21.0	0.7142059690844833	0.9545454545454546	1.1253002281746307	1.4287028841068463	-1.486421275584746	Mitochondria
22	33.0	0.8693651563110228	0.8048780487804879	1.294321753136836	2.023594140486387	0.5134502974360823	Mitochondria
22	10.0	0.6164414002968978	1.0	1.5271898776880848	1.270001269598679	-0.7853981633974483	Mitochondria
22	60.0	0.5836614835178842	0.7407407407407407	0.6506394707650432	1.231531508365381	0.2665281928512825	Mitochondria
22	39.0	0.937555181200696	0.7647058823529411	0.6737432925475622	2.874913320120859	0.6257689092277058	Mitochondria
22	23.0	0.8273811327051979	0.8518518518518519	0.9641786209263808	1.7804972217806814	-0.9090354102940016	Mitochondria
22	27.0	0.2197176872010207	0.6585365853658537	0.6430287018155981	1.025048602455782	1.5707963267948966	Mitochondria
22	5.0	0.0	1.0	1.9634954084322611	0.9999999996047152	-0.7853981633974483	Mitochondria
22	17.0	0.943286340521764	0.8947368421052632	1.9431154581738477	3.0122274731558396	-0.6405696931925094	Mitochondria
22	12.0	0.8814148305623669	0.8	2.094395102364106	2.1171056397722814	1.2553138805973376	Mitochondria
22	16.0	0.8749653919296679	1.0	1.134309994802279	2.0653242927830737	-0.847575660670829	Mitochondria
22	14.0	0.9093087121712008	0.9333333333333332	2.1380658287633185	2.403140364904235	0.928798042330443	Mitochondria
22	33.0	0.8871936882386101	0.8918918918918919	0.7859239688857309	2.1673300982540957	0.3616686285465344	Mitochondria
22	11.0	0.8193342786072867	0.9166666666666666	1.679908865456893	1.7442385026411793	0.5357248025573833	Mitochondria
22	73.0	0.8610934386350068	0.4478527607361963	0.3020155985697839	1.9667743273075664	1.206951027307404	Mitochondria
22	5.0	0.0	1.0	1.9634954084322611	0.9999999996047152	-0.7853981633974483	Mitochondria
22	16.0	0.9165513437083376	0.8888888888888888	1.1056300185350294	2.500518642177623	0.8359013855650611	Mitochondria
22	85.0	0.9035939702445078	0.68	0.3592584439002729	2.334321879995131	0.1988443917092208	Mitochondria
22	21.0	0.9524713455591788	0.75	1.043908662108587	3.2826902535797275	-0.2579864803993544	Mitochondria
22	47.0	0.9816230887940018	0.734375	0.6920689356215106	5.240264574690944	-0.9085928846466276	Mitochondria
22	17.0	0.943286340521764	0.8947368421052632	1.9431154581738477	3.0122274731558414	-0.9302266336023872	Mitochondria
22	8.0	0.5773502691896258	1.0	1.7147432048155968	1.2247448709585762	1.5707963267948966	Mitochondria
22	5.0	0.0	1.0	1.9634954084322611	0.9999999996047152	-0.7853981633974483	Mitochondria
22	8.0	0.5773502691896258	1.0	1.7147432048155968	1.2247448709585762	0.0	Mitochondria
22	19.0	0.8890102324208062	0.95	1.0181287778722852	2.1839433741788055	-0.5777640348431529	Mitochondria
22	5.0	0.0	1.0	1.9634954084322611	0.9999999996047152	-0.7853981633974483	Mitochondria
22	34.0	0.8911742856460177	0.723404255319149	0.71854046221781	2.2042886250710545	0.0867417357535924	Mitochondria
22	27.0	0.8550727018171401	0.9642857142857144	0.9673740686344902	1.9286100903136252	0.8554928247328083	Mitochondria
22	5.0	0.0	1.0	1.9634954084322611	0.9999999996047152	-0.7853981633974483	Mitochondria
22	8.0	0.816496580927726	1.0	3.141592653491618	1.7320508068617704	0.7853981633974483	Mitochondria
22	53.0	0.7741081493480436	0.8983050847457628	0.9155998591030974	1.5796456388072542	-1.239403333082854	Mitochondria
22	5.0	0.0	1.0	1.9634954084322611	0.9999999996047152	-0.7853981633974483	Mitochondria
22	11.0	0.8193342786072867	0.9166666666666666	1.679908865456893	1.7442385026411793	-0.5357248025573833	Mitochondria
22	5.0	0.0	1.0	1.9634954084322611	0.9999999996047152	-0.7853981633974483	Mitochondria
22	17.0	0.943286340521764	0.8947368421052632	1.9431154581738477	3.0122274731558396	0.6405696931925094	Mitochondria
22	8.0	0.816496580927726	1.0	3.141592653491618	1.7320508068617704	0.7853981633974483	Mitochondria
23	15.0	0.7613815723014773	0.9375	1.2092175857888028	1.542486194814194	-0.0580708134399951	Mitochondria
23	5.0	0.0	1.0	1.9634954084322611	0.9999999996047152	-0.7853981633974483	Mitochondria
23	11.0	0.9128709291752768	1.0	4.319689898550974	2.4494897417676733	-0.7853981633974483	Mitochondria
23	10.0	0.6164414002968975	1.0	1.5271898776880848	1.2700012695986789	0.7853981633974485	Mitochondria
23	17.0	0.7526200929545348	0.85	1.2435938932353343	1.5187066538656586	-1.1050911162405348	Mitochondria
23	18.0	0.8545929149309797	0.782608695652174	1.1040227738618813	1.9256746688577049	-1.138629050069168	Mitochondria
23	5.0	0.0	1.0	1.9634954084322611	0.9999999996047152	-0.7853981633974483	Mitochondria
23	5.0	0.0	1.0	1.9634954084322611	0.9999999996047152	-0.7853981633974483	Mitochondria
23	112.0	0.8421944889095485	0.717948717948718	0.4152349748200761	1.854689347227502	0.2052404288188804	Mitochondria
23	37.0	0.9882699754524056	0.8222222222222222	1.1946725942114225	6.5480631960254545	0.6178284307183313	Mitochondria
23	115.0	0.9001074287559134	0.6182795698924731	0.2613866409322838	2.295325734992173	-1.1714665840505427	Mitochondria
23	11.0	0.8193342786072867	0.9166666666666666	1.679908865456893	1.7442385026411793	0.5357248025573833	Mitochondria
23	29.0	0.9877424045225014	0.6304347826086957	0.898249181493537	6.40644801105817	1.295954404591179	Mitochondria
23	154.0	0.8575396513538082	0.7064220183486238	0.3654527001145683	1.9439449047709365	0.0673129305757115	Mitochondria
23	98.0	0.9377880622068688	0.5051546391752577	0.2648951259634012	2.8801161164069304	-0.0775699331155981	Mitochondria
23	11.0	0.8193342786072867	0.9166666666666666	1.679908865456893	1.7442385026411793	0.5357248025573833	Mitochondria
23	8.0	0.5773502691896258	1.0	1.7147432048155968	1.2247448709585762	0.0	Mitochondria
23	12.0	0.7675786521898157	1.0	1.3716109116521276	1.5601724988106354	-0.931126560636382	Mitochondria
23	8.0	0.5773502691896258	1.0	1.7147432048155968	1.2247448709585762	1.5707963267948966	Mitochondria
23	2025.0	0.6398391124407419	0.3560126582278481	0.0299484770151155	1.3012211260404698	0.2096581830007315	Mitochondria
23	20.0	0.7302967433402214	1.0	1.3475302111243932	1.4638501090656568	1.5707963267948966	Mitochondria
23	25.0	0.81109894097631	0.8928571428571429	0.9805467826794207	1.7096677331113426	-1.4152971864921262	Mitochondria
23	8.0	0.5773502691896258	1.0	1.7147432048155968	1.2247448709585762	1.5707963267948966	Mitochondria
23	64.0	0.7996092189824625	0.8421052631578947	0.7668457849124751	1.6652215644906538	-0.1686114209084525	Mitochondria
23	14.0	0.629288982059086	1.0	1.4353535174564	1.2867174554855634	-0.4251210954753274	Mitochondria
23	42.0	0.9200642906196091	0.7924528301886793	0.562650114089115	2.552534953480055	0.652954684713659	Mitochondria
23	21.0	0.9118965543270424	0.75	1.1253002281746312	2.4365277262580514	-1.04626991889886	Mitochondria
23	8.0	0.5773502691896258	1.0	1.7147432048155968	1.2247448709585762	0.0	Mitochondria
23	5.0	0.0	1.0	1.9634954084322611	0.9999999996047152	-0.7853981633974483	Mitochondria
23	17.0	0.8928530826016347	0.7727272727272727	0.8234759997126728	2.2205047475139663	0.101192769196458	Mitochondria
23	20.0	0.9159289781071456	0.8	1.4178874935028491	2.491650552811698	-0.3560472767392313	Mitochondria
23	18.0	0.9279018370021336	0.782608695652174	1.6545348546076457	2.682226454456653	1.005822692863992	Mitochondria
23	5.0	0.0	1.0	1.9634954084322611	0.9999999996047152	-0.7853981633974483	Mitochondria
23	33.0	0.8778616229940679	0.9166666666666666	0.9128633272093708	2.088055963202757	0.3831365896451241	Mitochondria
23	14.0	0.9058988669521836	0.875	1.6002127302608156	2.361308049346633	0.5905438777260155	Mitochondria
23	117.0	0.9712334711732314	0.5571428571428572	0.310887548057556	4.199399938601429	0.0889330023291071	Mitochondria
23	17.0	0.9459779109241884	0.8947368421052632	2.596222792069744	3.0842200732711404	0.882209159825421	Mitochondria
23	29.0	0.9733384514809684	0.7073170731707317	1.641590265253111	4.359699198140708	-0.5290808742119333	Mitochondria
23	30.0	0.9518508393196652	0.8571428571428571	0.7144763353506645	3.2619877552842365	-0.9467786300996192	Mitochondria
23	56.0	0.968159331641224	0.6222222222222222	0.4263433247194677	3.994650476152393	-0.9616065652810422	Mitochondria
23	5.0	0.0	1.0	1.9634954084322611	0.9999999996047152	-0.7853981633974483	Mitochondria
23	22.0	0.7096840669923417	0.9565217391304348	1.1788859533258038	1.4194059848172276	-0.923212882588514	Mitochondria
23	55.0	0.9518782059268128	0.6790123456790124	0.5764111320769959	3.2628922871168804	-0.1649498159298737	Mitochondria
23	10.0	0.8703882797784892	0.8333333333333334	1.238964388257786	2.031009600356163	0.4636476090008061	Mitochondria
23	5.0	0.0	1.0	1.9634954084322611	0.9999999996047152	-0.7853981633974483	Mitochondria
23	40.0	0.7355655086094817	0.7142857142857143	0.6702725899249266	1.4761158509788732	0.036245898599156	Mitochondria
23	10.0	0.9214426752509268	0.7142857142857143	1.0577842983062085	2.5739075342293236	1.5707963267948966	Mitochondria
23	10.0	0.9214426752509268	0.7142857142857143	1.0577842983062085	2.5739075342293236	0.0	Mitochondria
23	5.0	0.0	1.0	1.9634954084322611	0.9999999996047152	-0.7853981633974483	Mitochondria
23	54.0	0.7194104992841664	0.9818181818181818	1.0116284483335167	1.439708287504351	-1.306658650175187	Mitochondria
23	11.0	0.9128709291752768	1.0	4.319689898550974	2.4494897417676733	0.7853981633974483	Mitochondria
23	27.0	0.9066017139710624	0.84375	0.7590596734942987	2.369739224227518	0.573610796741305	Mitochondria
23	13.0	0.925477467031678	0.8666666666666667	1.610653704735122	2.6398969581519434	0.9856047880820288	Mitochondria
24	26.0	0.800594264641229	0.7647058823529411	0.8221469979138905	1.6688728367182726	-1.51849313881176	Mitochondria
24	5.0	0.0	1.0	1.9634954084322611	0.9999999996047152	-0.7853981633974483	Mitochondria
24	8.0	0.5773502691896258	1.0	1.7147432048155968	1.2247448709585762	0.0	Mitochondria
24	19.0	0.8894799739832291	0.8636363636363636	0.9956925618270924	2.1883075763577065	-1.1674906327001566	Mitochondria
24	20.0	0.810552924107864	0.7692307692307693	1.300893729587174	1.707459591989985	-1.47586434611744	Mitochondria
24	5.0	0.0	1.0	1.9634954084322611	0.9999999996047152	-0.7853981633974483	Mitochondria
24	122.0	0.8760674394166392	0.6524064171122995	0.5629876337217168	2.0738773361943244	0.4254385193966447	Mitochondria
24	5.0	0.0	1.0	1.9634954084322611	0.9999999996047152	-0.7853981633974483	Mitochondria
24	29.0	0.979886086186614	0.8529411764705882	1.553986029384014	5.011083109060662	0.6341471557607361	Mitochondria
24	111.0	0.8992769069929873	0.6453488372093024	0.2616628412571256	2.286342710055044	-1.108457689625498	Mitochondria
24	8.0	0.816496580927726	1.0	3.141592653491618	1.7320508068617704	0.7853981633974483	Mitochondria
24	176.0	0.8328651370865002	0.7096774193548387	0.315931464991891	1.806763131886004	0.2359774868282244	Mitochondria
24	27.0	0.9755497459689824	0.7297297297297297	0.718682779268674	4.550030700491973	1.237162031832743	Mitochondria
24	100.0	0.9385335364917956	0.5263157894736842	0.2839325184554719	2.8969715309396213	-0.1736405048496729	Mitochondria
24	20.0	0.9316668652373836	0.8	3.490658503940177	2.7524422306760528	-0.5494886479980755	Mitochondria
24	15.0	0.8882018505933833	0.9375	1.3312023204821648	2.176499055419819	-0.9162549145980508	Mitochondria
24	33.0	0.6388188299141497	0.9428571428571428	1.111712424180605	1.2997863653971031	-0.0866550041179151	Mitochondria
24	1545.0	0.6814445914233855	0.3972743635896117	0.0439464033158297	1.3663634246316856	0.1461902041620637	Mitochondria
24	17.0	0.8897565210026093	1.0	1.1454006794557343	2.1908902293065218	1.5707963267948966	Mitochondria
24	295.0	0.5132254233641963	0.4773462783171521	0.1816578969140846	1.165156444318311	-0.5790583931543613	Mitochondria
24	25.0	0.8606341875332532	0.8620689655172413	0.9805467826794207	1.9637734140769425	-1.1310666277821793	Mitochondria
24	8.0	0.5773502691896258	1.0	1.7147432048155968	1.2247448709585762	1.5707963267948966	Mitochondria
24	16.0	0.8802566520314323	0.8	1.134309994802279	2.1074910290288584	0.1608752771983211	Mitochondria
24	61.0	0.6947877716572657	0.9104477611940298	0.8171823085580003	1.3904051708183858	-0.5074428529354041	Mitochondria
24	8.0	0.5773502691896258	1.0	1.7147432048155968	1.2247448709585762	1.5707963267948966	Mitochondria
24	12.0	0.7675786521898157	1.0	1.3716109116521276	1.5601724988106354	-0.6396697661585147	Mitochondria
24	8.0	0.816496580927726	1.0	3.141592653491618	1.7320508068617704	-0.7853981633974483	Mitochondria
24	36.0	0.939948720563007	0.9	0.7608075482306222	2.929838909961281	0.6789502923998119	Mitochondria
24	23.0	0.9579189996761472	0.696969696969697	0.7124045232534949	3.4838513164233853	-1.1768747536446418	Mitochondria
24	34.0	0.96767968457925	0.576271186440678	0.7330564348543425	3.965381752639205	0.7107729791146555	Mitochondria
24	37.0	0.8986203255859018	0.6491228070175439	0.6391923544681999	2.2793209954014486	0.9615537272590134	Mitochondria
24	24.0	0.9002394917510934	0.8	0.8085181266768033	2.2967646941177193	-0.2309547439618936	Mitochondria
24	15.0	0.8882018505933833	0.9375	1.3312023204821648	2.176499055419819	-0.9162549145980508	Mitochondria
24	33.0	0.9258324532892256	0.8461538461538461	0.8027944123570901	2.645963155958179	0.4136325078803141	Mitochondria
24	17.0	0.9199002634903978	0.85	1.1057596701490977	2.550029015106146	0.4952954180951178	Mitochondria
24	42.0	0.9516689870725852	0.6461538461538462	0.6288474318606725	3.2559968103728685	0.2858530651803125	Mitochondria
24	125.0	0.9246714422061966	0.5102040816326531	0.319809435278555	2.6262851160434177	0.0722829675547197	Mitochondria
24	18.0	0.9088272631891584	0.9	0.9645430527211124	2.39708916810603	1.0253474475550242	Mitochondria
24	36.0	0.9598910352117586	0.72	0.7608075482306222	3.5666731318692926	-0.7156830940103533	Mitochondria
24	52.0	0.9920424807646964	0.6933333333333334	1.5835609203837164	7.942584675489008	-0.7695195256498228	Mitochondria
24	52.0	0.9803832488709942	0.65	0.9817655835909675	5.073548737181804	-0.8617293010925817	Mitochondria
24	40.0	0.8214697889026454	0.7547169811320755	0.6537853821706225	1.7536105697600206	0.8499322697957097	Mitochondria
24	10.0	0.9284766908852592	0.7142857142857143	1.7453292519700885	2.692582402502915	0.3217505543966422	Mitochondria
24	50.0	0.9328064859644108	0.8064516129032258	0.5990982694628713	2.774866767348036	-0.3426538958050369	Mitochondria
24	5.0	0.0	1.0	1.9634954084322611	0.9999999996047152	-0.7853981633974483	Mitochondria
24	17.0	0.8738632534131139	0.85	1.5086959632131205	2.056886083920431	0.2441669755282027	Mitochondria
24	33.0	0.9785979102969994	0.7674418604651163	1.236434770183566	4.85951734779425	-0.6115131050133712	Mitochondria
24	11.0	0.9128709291752768	1.0	4.319689898550974	2.4494897417676733	0.7853981633974483	Mitochondria
24	27.0	0.8700259962279291	0.9	1.0589905252937748	2.0283735058840997	0.1805774465857286	Mitochondria
24	51.0	0.7263014659971371	0.9807692307692308	1.027834947925428	1.4548072096839837	-1.3659953611907156	Mitochondria
24	8.0	0.816496580927726	1.0	3.141592653491618	1.7320508068617704	0.7853981633974483	Mitochondria
24	8.0	0.816496580927726	1.0	3.141592653491618	1.7320508068617704	0.7853981633974483	Mitochondria
24	20.0	0.8687461738689868	0.9090909090909092	0.8981644615902631	2.0191512656458177	0.6647487499320189	Mitochondria
24	12.0	0.7675786521898157	1.0	1.3716109116521276	1.5601724988106354	0.931126560636382	Mitochondria
25	5.0	0.0	1.0	1.9634954084322611	0.9999999996047152	-0.7853981633974483	Mitochondria
25	27.0	0.957918351982783	0.675	0.7590596734942986	3.48382508205857	-1.2929305625251777	Mitochondria
25	8.0	0.816496580927726	1.0	3.141592653491618	1.7320508068617704	-0.7853981633974483	Mitochondria
25	8.0	0.5773502691896258	1.0	1.7147432048155968	1.2247448709585762	0.0	Mitochondria
25	26.0	0.916764023575687	0.8387096774193549	0.9926734205063033	2.5035722893605623	-0.9498791473209326	Mitochondria
25	23.0	0.591483405078166	0.7931034482758621	1.1997993977352794	1.2402067509014174	-1.550053517860246	Mitochondria
25	5.0	0.0	1.0	1.9634954084322611	0.9999999996047152	-0.7853981633974483	Mitochondria
25	5.0	0.0	1.0	1.9634954084322611	0.9999999996047152	-0.7853981633974483	Mitochondria
25	115.0	0.8473411242467398	0.7666666666666667	0.5479444124084357	1.8830654752283695	0.259584015476361	Mitochondria
25	14.0	0.9058988669521836	0.875	1.6002127302608156	2.361308049346633	0.5905438777260155	Mitochondria
25	5.0	0.0	1.0	1.9634954084322611	0.9999999996047152	-0.7853981633974483	Mitochondria
25	31.0	0.974407520899994	0.7045454545454546	1.0405036954285276	4.448621156280501	0.5249318956324545	Mitochondria
25	108.0	0.809493904623754	0.6467065868263473	0.3537328838083763	1.70320529982197	-1.3964319532222855	Mitochondria
25	5.0	0.0	1.0	1.9634954084322611	0.9999999996047152	-0.7853981633974483	Mitochondria
25	158.0	0.817932987822188	0.6396761133603239	0.2769603517685962	1.7381827363008504	0.2363280150133113	Mitochondria
25	29.0	0.9665074064076806	0.8055555555555556	0.6472744249984794	3.896528138639309	1.1686283179371662	Mitochondria
25	95.0	0.965474981393972	0.5523255813953488	0.3207009113792992	3.8388335283666737	-0.2784465448104883	Mitochondria
25	20.0	0.9139761411463836	0.8	1.774936427309553	2.4644628729108673	-0.465199595739214	Mitochondria
25	17.0	0.8528028654224418	0.8947368421052632	1.1057596701490977	1.914854214942893	-1.0303768265243125	Mitochondria
25	33.0	0.6598362855504567	0.9428571428571428	1.111712424180605	1.330832444737217	0.0148765610093325	Mitochondria
25	1203.0	0.7107873374468098	0.4146845915201654	0.0479273554223654	1.421652112070949	-0.7948871555521746	Mitochondria
25	22.0	0.7980471361014494	1.0	1.2171511029431483	1.6594892957963636	1.4449829444806432	Mitochondria
25	22.0	0.8991994029636764	0.9565217391304348	0.9879809077492894	2.285510206754773	-0.8986573087410803	Mitochondria
25	5.0	0.0	1.0	1.9634954084322611	0.9999999996047152	-0.7853981633974483	Mitochondria
25	50.0	0.8050079620876242	0.9090909090909092	0.8637734519840542	1.6855902085760683	-0.4180427891224629	Mitochondria
25	574.0	0.9020918404052962	0.5066195939982348	0.1517185723102653	2.317260267628552	-1.5372075920587989	Mitochondria
25	13.0	0.6775527056841087	0.9285714285714286	1.9853468409945103	1.3596669604428713	-0.3182541078939755	Mitochondria
25	49.0	0.8766656720035572	0.7903225806451613	0.6564251331039674	2.078569541530838	0.1597244533437071	Mitochondria
25	42.0	0.9087714790423452	0.8936170212765957	0.7581450804751527	2.396391190498745	0.7990419278629122	Mitochondria
25	23.0	0.9428232590179524	0.71875	0.7887818742264758	3.000361984227583	-1.19775238644838	Mitochondria
25	17.0	0.8408626381765136	0.8095238095238095	1.9431154581738477	1.847579909631201	0.3522470321211088	Mitochondria
25	26.0	0.9195418159193318	0.8125	0.7604517751038952	2.544579933279581	-0.238216457500539	Mitochondria
25	11.0	0.9128709291752768	1.0	4.319689898550974	2.4494897417676733	-0.7853981633974483	Mitochondria
25	8.0	0.816496580927726	1.0	3.141592653491618	1.7320508068617704	0.7853981633974483	Mitochondria
25	11.0	0.8193342786072867	0.9166666666666666	1.679908865456893	1.7442385026411793	1.0350715242375133	Mitochondria
25	31.0	0.8815583990561658	0.9117647058823528	0.9066925010854138	2.118307550608118	0.3987688494208942	Mitochondria
25	105.0	0.8439576018224929	0.3874538745387454	0.2417634270259671	1.864246027370687	0.7991866595842726	Mitochondria
25	11.0	0.8193342786072867	0.9166666666666666	1.679908865456893	1.7442385026411793	0.5357248025573833	Mitochondria
25	143.0	0.9589147422522324	0.4525316455696203	0.2420982741431842	3.5249196739380904	0.1690044202240787	Mitochondria
25	8.0	0.816496580927726	1.0	3.141592653491618	1.7320508068617704	0.7853981633974483	Mitochondria
25	17.0	0.9104174944771029	0.85	1.7429292711970563	2.4172649457204933	-0.5072331482560541	Mitochondria
25	5.0	0.0	1.0	1.9634954084322611	0.9999999996047152	-0.7853981633974483	Mitochondria
25	39.0	0.9695691435136612	0.639344262295082	0.8127310842641855	4.084673013566787	-1.075162361778185	Mitochondria
25	5.0	0.0	1.0	1.9634954084322611	0.9999999996047152	-0.7853981633974483	Mitochondria
25	16.0	0.8749653919296679	1.0	1.134309994802279	2.0653242927830737	-0.7232206661240675	Mitochondria
25	20.0	0.9056040679532484	0.8	0.9645347434489914	2.357800333410984	-0.4493917220751049	Mitochondria
25	5.0	0.0	1.0	1.9634954084322611	0.9999999996047152	-0.7853981633974483	Mitochondria
25	36.0	0.869687805912586	0.72	1.1828694039013865	2.025922946917782	-0.0854714014661537	Mitochondria
25	23.0	0.9529010187153596	0.7931034482758621	0.8091653985615185	3.297267082976116	0.1261372022630729	Mitochondria
25	27.0	0.9345766472121682	0.84375	0.705175489349471	2.810869162261991	-1.4661565515711266	Mitochondria
25	11.0	0.7559289460184544	1.0	1.4822832322288846	1.527525231134877	0.0	Mitochondria
25	24.0	0.7483694595194591	0.8275862068965517	1.0060994305318756	1.5076541200766942	-0.1698563471222497	Mitochondria
25	57.0	0.7341877400439124	1.0	1.0678300287964897	1.4728700807689226	-1.261130702556934	Mitochondria
25	11.0	0.9128709291752768	1.0	4.319689898550974	2.4494897417676733	0.7853981633974483	Mitochondria
25	11.0	0.9128709291752768	1.0	4.319689898550974	2.4494897417676733	0.7853981633974483	Mitochondria
25	8.0	0.816496580927726	1.0	3.141592653491618	1.7320508068617704	0.7853981633974483	Mitochondria
25	8.0	0.5773502691896258	1.0	1.7147432048155968	1.2247448709585762	1.5707963267948966	Mitochondria
26	12.0	0.7675786521898157	1.0	1.3716109116521276	1.5601724988106354	0.6396697661585147	Mitochondria
26	8.0	0.816496580927726	1.0	3.141592653491618	1.7320508068617704	-0.7853981633974483	Mitochondria
26	8.0	0.816496580927726	1.0	3.141592653491618	1.7320508068617704	0.7853981633974483	Mitochondria
26	23.0	0.936439563868642	0.8846153846153846	0.8458348381818673	2.8503920101028544	-1.3565993089665394	Mitochondria
26	26.0	0.3638864976350473	0.8666666666666667	1.0157318088872416	1.073602657609153	-0.3991922231588101	Mitochondria
26	8.0	0.816496580927726	1.0	3.141592653491618	1.7320508068617704	-0.7853981633974483	Mitochondria
26	128.0	0.8340381806221131	0.6956521739130435	0.4848476914598694	1.812557197335749	0.4083453690868459	Mitochondria
26	137.0	0.9679213391912532	0.3558441558441558	0.231019257308553	3.9800453235792874	-0.1712808754309016	Mitochondria
26	109.0	0.8403255256917979	0.6855345911949685	0.35147924493811	1.844738992038769	-1.2448877350691188	Mitochondria
26	23.0	0.9390947873527812	0.8518518518518519	1.063518310946123	2.90986773140377	1.1828239950396715	Mitochondria
26	163.0	0.8052996618864551	0.6417322834645669	0.3395482600919543	1.686716124628092	0.1615712795876968	Mitochondria
26	5.0	0.0	1.0	1.9634954084322611	0.9999999996047152	-0.7853981633974483	Mitochondria
26	11.0	0.8193342786072867	0.9166666666666666	1.679908865456893	1.7442385026411793	-1.0350715242375133	Mitochondria
26	5.0	0.0	1.0	1.9634954084322611	0.9999999996047152	-0.7853981633974483	Mitochondria
26	2008.0	0.6989686709215063	0.3202551834130781	0.0288333297472231	1.3983035708230434	0.2145034792640579	Mitochondria
26	17.0	0.89513554461048	0.8947368421052632	1.018133937294593	2.2431881828235705	-1.262647858096861	Mitochondria
26	23.0	0.887000921641428	0.8518518518518519	0.9641786209263808	2.1655912753010975	-1.0507849119989017	Mitochondria
26	8.0	0.5773502691896258	1.0	1.7147432048155968	1.2247448709585762	1.5707963267948966	Mitochondria
26	24.0	0.5116089491556307	0.96	1.193038470981242	1.1638484271117335	0.7129919142779788	Mitochondria
26	52.0	0.8327531452086904	0.8524590163934426	0.7358852913228464	1.8062132903997647	-0.4714530554025129	Mitochondria
26	8.0	0.816496580927726	1.0	3.141592653491618	1.7320508068617704	0.7853981633974483	Mitochondria
26	12.0	0.7675786521898157	1.0	1.3716109116521276	1.5601724988106354	-0.6396697661585147	Mitochondria
26	36.0	0.9337359936438048	0.9	0.7116333764515177	2.793589337107927	0.7497147212689577	Mitochondria
26	5.0	0.0	1.0	1.9634954084322611	0.9999999996047152	-0.7853981633974483	Mitochondria
26	34.0	0.9298124796743222	0.5396825396825397	0.5078204680980299	2.717142997090519	0.6463773233517495	Mitochondria
26	8.0	0.5773502691896258	1.0	1.7147432048155968	1.2247448709585762	1.5707963267948966	Mitochondria
26	22.0	0.8210878944753277	0.5789473684210527	1.0085638321632862	1.7519216630042256	1.0497743961468975	Mitochondria
26	22.0	0.915726284489602	0.7857142857142857	0.9879809077492894	2.488783965118606	-0.0307582433789377	Mitochondria
26	30.0	0.9262993850177366	0.9090909090909092	0.8298757520085189	2.6540099762026426	0.331380279425743	Mitochondria
26	8.0	0.5773502691896258	1.0	1.7147432048155968	1.2247448709585762	1.5707963267948966	Mitochondria
26	112.0	0.9515398364878248	0.5989304812834224	0.3111579320840132	3.2517627510602023	0.0190623051987934	Mitochondria
26	21.0	0.8938621817336228	0.84	0.8631452958406846	2.2304409805508447	1.0139325416713432	Mitochondria
26	22.0	0.9401166928499284	0.7096774193548387	1.0936185983994715	2.9338181109872075	0.0445372497372694	Mitochondria
26	40.0	0.9626246377987931	0.625	0.4623992656300252	3.6922293619793862	-0.8858828416243092	Mitochondria
26	23.0	0.9746040540240186	0.8846153846153846	3.512536718682594	4.465579139683851	-0.8396465365051978	Mitochondria
26	29.0	0.834474300136479	0.6904761904761905	0.7842552630740675	1.8147276966682375	0.6304347728487819	Mitochondria
26	10.0	0.6164414002968975	1.0	1.5271898776880848	1.2700012695986789	0.7853981633974485	Mitochondria
26	22.0	0.959868703171386	0.8148148148148148	0.8242898467890439	3.56570092700546	0.497152072714983	Mitochondria
26	12.0	0.8815269611768739	0.8571428571428571	1.3716109116521276	2.118044170440964	0.0	Mitochondria
26	25.0	0.9098648917746508	0.8928571428571429	0.8957167302171206	2.410192246156593	-0.550114206521925	Mitochondria
26	35.0	0.844002762789145	0.813953488372093	0.7926143695088794	1.8644930240244932	0.2348071588716652	Mitochondria
26	11.0	0.7559289460184544	1.0	1.4822832322288846	1.527525231134877	0.0	Mitochondria
26	11.0	0.7559289460184544	1.0	1.4822832322288846	1.527525231134877	0.0	Mitochondria
26	54.0	0.7598359705881281	0.9473684210526316	0.9747579606109106	1.5381897890408212	-1.2636170578306345	Mitochondria
26	20.0	0.9620187679726554	0.9090909090909092	2.286018186086879	3.663227552809592	0.910104775326472	Mitochondria
26	19.0	0.7643718151140454	0.7307692307692307	1.1007292580820722	1.550926887867791	0.4329171310594231	Mitochondria
26	5.0	0.0	1.0	1.9634954084322611	0.9999999996047152	-0.7853981633974483	Mitochondria
26	5.0	0.0	1.0	1.9634954084322611	0.9999999996047152	-0.7853981633974483	Mitochondria
26	13.0	0.925477467031678	0.8666666666666667	1.610653704735122	2.6398969581519434	0.9856047880820288	Mitochondria
26	5.0	0.0	1.0	1.9634954084322611	0.9999999996047152	-0.7853981633974483	Mitochondria
27	12.0	0.5563486402641867	1.0	1.3716109116521276	1.2034433352934202	1.5707963267948966	Mitochondria
27	8.0	0.5773502691896258	1.0	1.7147432048155968	1.2247448709585762	1.5707963267948966	Mitochondria
27	5.0	0.0	1.0	1.9634954084322611	0.9999999996047152	-0.7853981633974483	Mitochondria
27	5.0	0.0	1.0	1.9634954084322611	0.9999999996047152	-0.7853981633974483	Mitochondria
27	24.0	0.948026841950558	0.8571428571428571	0.8598880610084357	3.1427727448096996	-1.0670562941434325	Mitochondria
27	29.0	0.5017797880911148	0.8787878787878788	1.276028608087513	1.156075510158266	-0.6391001281252767	Mitochondria
27	5.0	0.0	1.0	1.9634954084322611	0.9999999996047152	-0.7853981633974483	Mitochondria
27	5.0	0.0	1.0	1.9634954084322611	0.9999999996047152	-0.7853981633974483	Mitochondria
27	121.0	0.8373402367989468	0.711764705882353	0.467799481718003	1.829216621903337	0.5289042708410446	Mitochondria
27	5.0	0.0	1.0	1.9634954084322611	0.9999999996047152	-0.7853981633974483	Mitochondria
27	11.0	0.8193342786072867	0.9166666666666666	1.679908865456893	1.7442385026411793	0.5357248025573833	Mitochondria
27	22.0	0.9685004322105084	0.8148148148148148	1.2453443391575325	4.015872770566286	0.6018982786893744	Mitochondria
27	118.0	0.8669557935896215	0.7375	0.2972146756792487	2.006480756571841	-1.347523151851844	Mitochondria
27	29.0	0.977605711792366	0.6590909090909091	1.1072126613339537	4.751836776599115	1.175560422215462	Mitochondria
27	141.0	0.8493816809713904	0.6077586206896551	0.3301842852203979	1.8947321576210032	0.0818878334803738	Mitochondria
27	52.0	0.9771991058138344	0.6933333333333334	0.4418638885302913	4.709760875581979	-0.6939806903321549	Mitochondria
27	8.0	0.5773502691896258	1.0	1.7147432048155968	1.2247448709585762	0.0	Mitochondria
27	10.0	0.6164414002968978	1.0	1.5271898776880848	1.270001269598679	-0.7853981633974483	Mitochondria
27	5.0	0.0	1.0	1.9634954084322611	0.9999999996047152	-0.7853981633974483	Mitochondria
27	32.0	0.8769663155987572	0.8421052631578947	0.7621080910407088	2.08094089768948	0.2930425301780576	Mitochondria
27	43.0	0.6675065561468959	0.9148936170212766	0.9737833682537664	1.3429958843179255	0.2240636424420591	Mitochondria
27	1236.0	0.723959700606998	0.4199796126401631	0.0424181083250562	1.4496067424858217	-0.8033925852078506	Mitochondria
27	19.0	0.8307866681549474	0.95	1.018128777872285	1.7966514854940174	1.3103207435760318	Mitochondria
27	24.0	0.8750351103697238	0.8888888888888888	1.0060994305318756	2.0658619311491018	-1.0336095400998893	Mitochondria
27	8.0	0.5773502691896258	1.0	1.7147432048155968	1.2247448709585762	1.5707963267948966	Mitochondria
27	5.0	0.0	1.0	1.9634954084322611	0.9999999996047152	-0.7853981633974483	Mitochondria
27	54.0	0.8802343390432353	0.8307692307692308	0.6710841399289394	2.1073072054349575	-0.3452496513989591	Mitochondria
27	563.0	0.9157525577317106	0.4711297071129707	0.149997402455661	2.489154940363611	-1.5441813670391262	Mitochondria
27	12.0	0.556348640264187	1.0	1.3716109116521276	1.2034433352934202	0.0	Mitochondria
27	49.0	0.8447752879369393	0.8448275862068966	0.6822741891588616	1.8687354846866704	0.2577411277491196	Mitochondria
27	40.0	0.9413414530743732	0.8163265306122449	0.6910187615872433	2.963352980183011	0.7281115290362175	Mitochondria
27	58.0	0.8752207599736245	0.6170212765957447	0.5687171339553956	2.0672958399077146	0.0495979255266211	Mitochondria
27	49.0	0.9760208294066745	0.5632183908045977	0.7131176178323576	4.593959499536401	0.8796306049503302	Mitochondria
27	27.0	0.7816038932507151	0.6585365853658537	0.7301686932068905	1.6031419452767264	0.7756947404168464	Mitochondria
27	15.0	0.8882018505933833	0.9375	1.3312023204821648	2.176499055419819	-0.6545414121968457	Mitochondria
27	5.0	0.0	1.0	1.9634954084322611	0.9999999996047152	-0.7853981633974483	Mitochondria
27	33.0	0.8858816913689053	0.868421052631579	0.7859239688857309	2.1555848103947644	0.3235873134239759	Mitochondria
27	5.0	0.0	1.0	1.9634954084322611	0.9999999996047152	-0.7853981633974483	Mitochondria
27	22.0	0.958084784149367	0.7333333333333333	1.0936185983994715	3.49058646268425	0.3124021005529283	Mitochondria
27	9.0	0.8451542547285166	0.8181818181818182	1.5707963267730796	1.87082869268541	0.0	Mitochondria
27	17.0	0.8528028654224418	0.8947368421052632	1.1057596701490977	1.914854214942893	1.0303768265243125	Mitochondria
27	63.0	0.7821224350135754	0.5478260869565217	0.382553542588157	1.6048149990256095	-0.7384081482361011	Mitochondria
27	161.0	0.5984056017464885	0.4128205128205128	0.2288816862462533	1.2481382147863258	0.5758821192608522	Mitochondria
27	11.0	0.9128709291752768	1.0	4.319689898550974	2.4494897417676733	0.7853981633974483	Mitochondria
27	46.0	0.8653870405566398	0.6764705882352942	0.5060113445877564	1.995593525229524	-0.9308333842274534	Mitochondria
27	24.0	0.819361255250974	0.8275862068965517	1.5610724755046086	1.7443558081645123	0.0052081449654848	Mitochondria
27	5.0	0.0	1.0	1.9634954084322611	0.9999999996047152	-0.7853981633974483	Mitochondria
27	5.0	0.0	1.0	1.9634954084322611	0.9999999996047152	-0.7853981633974483	Mitochondria
27	28.0	0.9485976785252608	0.8235294117647058	0.8672750717868634	3.159712314420826	-0.4549018098344744	Mitochondria
27	10.0	0.6164414002968975	1.0	1.5271898776880848	1.2700012695986789	0.7853981633974485	Mitochondria
27	8.0	0.5773502691896258	1.0	1.7147432048155968	1.2247448709585762	0.0	Mitochondria
27	31.0	0.8146028905904283	0.8611111111111112	0.7541402055475692	1.7240812208359535	0.4264922978820656	Mitochondria
27	12.0	0.8814148305623669	0.8	2.094395102364106	2.1171056397722814	0.315482446197559	Mitochondria
27	12.0	0.7675786521898157	1.0	1.3716109116521276	1.5601724988106354	0.931126560636382	Mitochondria
27	5.0	0.0	1.0	1.9634954084322611	0.9999999996047152	-0.7853981633974483	Mitochondria
27	21.0	0.819403691831721	0.875	0.9430726846697765	1.7445403951625915	0.6631662983406111	Mitochondria
27	8.0	0.816496580927726	1.0	3.141592653491618	1.7320508068617704	0.7853981633974483	Mitochondria
27	11.0	0.9128709291752768	1.0	4.319689898550974	2.4494897417676733	0.7853981633974483	Mitochondria
28	8.0	0.816496580927726	1.0	3.141592653491618	1.7320508068617704	-0.7853981633974483	Mitochondria
28	8.0	0.816496580927726	1.0	3.141592653491618	1.7320508068617704	-0.7853981633974483	Mitochondria
28	5.0	0.0	1.0	1.9634954084322611	0.9999999996047152	-0.7853981633974483	Mitochondria
28	18.0	0.5331863851769518	0.9473684210526316	1.1708043566284565	1.1820361696444406	-1.130416221644968	Mitochondria
28	20.0	0.7846464306507273	0.8333333333333334	1.0717145030234578	1.6130501462803244	-0.6968615860080106	Mitochondria
28	11.0	0.9128709291752768	1.0	4.319689898550974	2.4494897417676733	-0.7853981633974483	Mitochondria
28	115.0	0.8177247738295597	0.7098765432098766	0.4092123763726959	1.7372891763814344	0.3750165973979339	Mitochondria
28	5.0	0.0	1.0	1.9634954084322611	0.9999999996047152	-0.7853981633974483	Mitochondria
28	11.0	0.9128709291752768	1.0	4.319689898550974	2.4494897417676733	0.7853981633974483	Mitochondria
28	31.0	0.9816505382470856	0.7948717948717948	1.1614993295663802	5.244146315015642	0.6164806192281227	Mitochondria
28	74.0	0.9408223222423908	0.74	0.4869774223069312	2.950721025884215	-0.9119324244311756	Mitochondria
28	31.0	0.9141597733722407	0.775	0.7167188617258796	2.466979153075525	-1.0490329500753626	Mitochondria
28	24.0	0.972053855192776	0.75	0.8992252874062299	4.259706354803958	1.2296045488407077	Mitochondria
28	134.0	0.899281318810339	0.6350710900473934	0.324715175019198	2.286390128761061	0.0597894092711643	Mitochondria
28	88.0	0.9260799919111068	0.4731182795698925	0.3138867300980293	2.650219451413475	-0.1401699434732171	Mitochondria
28	8.0	0.5773502691896258	1.0	1.7147432048155968	1.2247448709585762	0.0	Mitochondria
28	8.0	0.5773502691896258	1.0	1.7147432048155968	1.2247448709585762	1.5707963267948966	Mitochondria
28	45.0	0.6806212704899592	0.9574468085106383	1.0947196532142138	1.3649353374324014	-0.2316305304474086	Mitochondria
28	1212.0	0.7450448773253825	0.4090448869389133	0.0416563542239612	1.4992181410203782	-0.627078291311213	Mitochondria
28	16.0	0.8251044156868004	0.9411764705882352	1.1768136879017634	1.769973318304736	-1.3715351039616863	Mitochondria
28	27.0	0.8299664761090617	0.9642857142857144	1.0308531674488532	1.7927145992550173	-1.015155863955125	Mitochondria
28	5.0	0.0	1.0	1.9634954084322611	0.9999999996047152	-0.7853981633974483	Mitochondria
28	24.0	0.7495549382556931	0.8888888888888888	1.0060994305318756	1.5107060599884927	-0.0785148879858659	Mitochondria
28	63.0	0.8889834231369047	0.7411764705882353	0.547056479395812	2.183695155228286	-0.3016188530508437	Mitochondria
28	585.0	0.9124208895424818	0.4791154791154791	0.1460536671128899	2.443475538391188	-1.5005618603497874	Mitochondria
28	5.0	0.0	1.0	1.9634954084322611	0.9999999996047152	-0.7853981633974483	Mitochondria
28	17.0	0.7798401143947766	0.9444444444444444	1.2503645433956234	1.5974983161195693	-0.2437263175929381	Mitochondria
28	5.0	0.0	1.0	1.9634954084322611	0.9999999996047152	-0.7853981633974483	Mitochondria
28	33.0	0.9445061616322852	0.8461538461538461	0.7473221198226581	3.0441984157914934	0.7241262770060529	Mitochondria
28	48.0	0.8417505516296742	0.5106382978723404	0.4168049366825234	1.852309240361183	0.1542384427126868	Mitochondria
28	18.0	0.929988530879973	0.782608695652174	1.1708043566284565	2.7204330369393865	0.2262525038124319	Mitochondria
28	25.0	0.9087071156421836	0.7575757575757576	0.9996183163005028	2.395586678104989	0.7563017307112964	Mitochondria
28	5.0	0.0	1.0	1.9634954084322611	0.9999999996047152	-0.7853981633974483	Mitochondria
28	8.0	0.5773502691896258	1.0	1.7147432048155968	1.2247448709585762	1.5707963267948966	Mitochondria
28	34.0	0.8674553591489896	0.8292682926829268	0.7699682446657686	2.009989548030023	0.2348950189460136	Mitochondria
28	11.0	0.7559289460184544	1.0	1.4822832322288846	1.527525231134877	0.0	Mitochondria
28	26.0	0.9558190599045656	0.7428571428571429	0.805326852373516	3.401873706072565	0.3734804334651497	Mitochondria
28	106.0	0.931769553493726	0.5170731707317073	0.4401470632345422	2.7544394815785567	-0.0147819173417015	Mitochondria
28	14.0	0.8299250027587322	1.0	1.2424554991166872	1.7925163184925397	0.7853981633974483	Mitochondria
28	63.0	0.7220324966961563	0.4960629921259842	0.4259317377047069	1.4453809132532882	-0.6895697443766416	Mitochondria
28	31.0	0.9627380587515632	0.543859649122807	1.5748125282011418	3.697737602170774	-0.3827219810772325	Mitochondria
28	51.0	0.945898350478684	0.6296296296296297	0.4822205597840563	3.0820144575956876	-0.8267002797433773	Mitochondria
28	26.0	0.954227327341906	0.7647058823529411	2.9718236419129433	3.3435615558872445	-0.9433832993739384	Mitochondria
28	21.0	0.8745296332639207	0.7241379310344828	0.6925214903956445	2.061974361817671	0.3810732702934927	Mitochondria
28	8.0	0.5773502691896258	1.0	1.7147432048155968	1.2247448709585762	0.0	Mitochondria
28	23.0	0.94525378103565	0.8518518518518519	0.7748298713986032	3.0643248334611664	-0.3825705971865838	Mitochondria
28	10.0	0.8703882797784892	0.8333333333333334	1.238964388257786	2.031009600356163	0.4636476090008061	Mitochondria
28	27.0	0.8215526023925993	0.8181818181818182	0.9673740686344902	1.753977556385801	0.514629932562545	Mitochondria
28	53.0	0.6815678680161859	0.9298245614035088	0.9745488352979256	1.366577788207689	-1.2569058913421611	Mitochondria
28	8.0	0.816496580927726	1.0	3.141592653491618	1.7320508068617704	-0.7853981633974483	Mitochondria
28	16.0	0.9522776469994496	0.8421052631578947	1.9823430212124575	3.27618399623269	0.922186337048446	Mitochondria
29	11.0	0.9128709291752768	1.0	4.319689898550974	2.4494897417676733	-0.7853981633974483	Mitochondria
29	13.0	0.8898489141605723	0.8666666666666667	1.121145135653812	2.1917553018330262	-1.219288210392018	Mitochondria
29	22.0	0.8757856625366559	0.7333333333333333	0.9879809077492894	2.071679317238483	-0.9106076753775784	Mitochondria
29	8.0	0.816496580927726	1.0	3.141592653491618	1.7320508068617704	0.7853981633974483	Mitochondria
29	12.0	0.8814148305623669	0.8	2.094395102364106	2.1171056397722814	-0.3154824461975589	Mitochondria
29	5.0	0.0	1.0	1.9634954084322611	0.9999999996047152	-0.7853981633974483	Mitochondria
29	105.0	0.8392026391691711	0.7664233576642335	0.5002970721990065	1.8388476582531248	0.3058831915626983	Mitochondria
29	23.0	0.96280698908127	0.8518518518518519	1.2324716784769765	3.701097560336216	0.5705952361389689	Mitochondria
29	114.0	0.7493609736607438	0.6666666666666666	0.2936963422457126	1.5102051111069157	-1.1946947502774476	Mitochondria
29	8.0	0.816496580927726	1.0	3.141592653491618	1.7320508068617704	0.7853981633974483	Mitochondria
29	163.0	0.8481002830709833	0.5884476534296029	0.2979654791879936	1.8873774023812997	0.5082665417694179	Mitochondria
29	22.0	0.9521288052469176	0.8461538461538461	0.773984294276235	3.271211555021094	1.207892250813138	Mitochondria
29	5.0	0.0	1.0	1.9634954084322611	0.9999999996047152	-0.7853981633974483	Mitochondria
29	129.0	0.9812664066772736	0.5139442231075697	0.2626045102506312	5.1906054441463265	0.2571932311113404	Mitochondria
29	22.0	0.7889604917590359	0.7857142857142857	0.9222578113208858	1.627487801319059	-0.5505791016162656	Mitochondria
29	8.0	0.5773502691896258	1.0	1.7147432048155968	1.2247448709585762	1.5707963267948966	Mitochondria
29	1633.0	0.7306084793389033	0.3690395480225988	0.0314345341406476	1.4645649131796956	-0.1566880238037248	Mitochondria
29	19.0	0.8796824186546829	0.9047619047619048	1.0511759525418105	2.1027769786645787	-1.436586132816669	Mitochondria
29	21.0	0.5477513924636708	0.9545454545454546	1.1253002281746307	1.1952555777224698	-0.0223731157273077	Mitochondria
29	48.0	0.7881935890243436	0.8571428571428571	0.7067938065921812	1.6248870690557986	-0.4389873681071453	Mitochondria
29	234.0	0.7710475367144181	0.8268551236749117	0.5791579952914729	1.5704070296031252	-1.5177025805775572	Mitochondria
29	5.0	0.0	1.0	1.9634954084322611	0.9999999996047152	-0.7853981633974483	Mitochondria
29	36.0	0.9408571085748648	0.782608695652174	0.8757757225713707	2.951562216276398	0.6283404506123931	Mitochondria
29	14.0	0.8420753583206845	1.0	1.2947179437557332	1.8540496211607465	1.5707963267948966	Mitochondria
29	19.0	0.9390605951693288	0.6785714285714286	0.9652076785748932	2.909076923505712	-0.9829721035465752	Mitochondria
29	10.0	0.9284766908852592	0.7142857142857143	1.7453292519700885	2.692582402502915	0.3217505543966422	Mitochondria
29	28.0	0.6319708052365979	0.7	0.7871729947348282	1.2903355764262006	1.1062452403855936	Mitochondria
29	20.0	0.8957817132964488	0.7142857142857143	1.4178874935028487	2.249747979048526	0.179654069753144	Mitochondria
29	5.0	0.0	1.0	1.9634954084322611	0.9999999996047152	-0.7853981633974483	Mitochondria
29	5.0	0.0	1.0	1.9634954084322611	0.9999999996047152	-0.7853981633974483	Mitochondria
29	5.0	0.0	1.0	1.9634954084322611	0.9999999996047152	-0.7853981633974483	Mitochondria
29	27.0	0.9016942873203688	0.9310344827586208	0.9095828925114038	2.3128116748459586	0.3618154867369726	Mitochondria
29	42.0	0.977088233710387	0.6666666666666666	1.0002668694909302	4.698483313598824	0.4413087696981197	Mitochondria
29	30.0	0.87033319980861	0.7317073170731707	0.7523598323378952	2.030608087287252	-0.3075918897785317	Mitochondria
29	132.0	0.9657037178496788	0.4680851063829787	0.260873566646369	3.851389559107645	0.1673499172067354	Mitochondria
29	52.0	0.8599893368226874	0.7323943661971831	0.519801524477502	1.9595854961087913	-0.1866600729883164	Mitochondria
29	40.0	0.8868469705730272	0.625	0.708943746754424	2.1642058548743495	-0.2350213594473368	Mitochondria
29	5.0	0.0	1.0	1.9634954084322611	0.9999999996047152	-0.7853981633974483	Mitochondria
29	62.0	0.9753342019035212	0.5849056603773585	0.4859348479459819	4.530353824525466	-0.800369611102956	Mitochondria
29	28.0	0.8592999182726314	0.6666666666666666	0.8189480654965025	1.9551410758553245	0.6577337902165498	Mitochondria
29	5.0	0.0	1.0	1.9634954084322611	0.9999999996047152	-0.7853981633974483	Mitochondria
29	23.0	0.936439563868642	0.8846153846153846	0.8458348381818673	2.8503920101028544	-0.2141970178283573	Mitochondria
29	5.0	0.0	1.0	1.9634954084322611	0.9999999996047152	-0.7853981633974483	Mitochondria
29	34.0	0.7092526217146572	0.7906976744186046	0.7330564348543427	1.4185314500463797	0.6807947235459412	Mitochondria
29	5.0	0.0	1.0	1.9634954084322611	0.9999999996047152	-0.7853981633974483	Mitochondria
29	5.0	0.0	1.0	1.9634954084322611	0.9999999996047152	-0.7853981633974483	Mitochondria
29	68.0	0.4551430523296484	0.8607594936708861	0.8027002341746347	1.1230676261985653	1.5343498594077976	Mitochondria
29	8.0	0.816496580927726	1.0	3.141592653491618	1.7320508068617704	0.7853981633974483	Mitochondria
29	8.0	0.816496580927726	1.0	3.141592653491618	1.7320508068617704	0.7853981633974483	Mitochondria
29	16.0	0.7743509938859529	0.9411764705882352	1.134309994802279	1.5803872610721972	0.5535743588970452	Mitochondria
29	19.0	0.9675556865774896	0.8636363636363636	2.354032337689793	3.9579216187729624	0.9123887583961224	Mitochondria
29	5.0	0.0	1.0	1.9634954084322611	0.9999999996047152	-0.7853981633974483	Mitochondria
30	5.0	0.0	1.0	1.9634954084322611	0.9999999996047152	-0.7853981633974483	Mitochondria
30	5.0	0.0	1.0	1.9634954084322611	0.9999999996047152	-0.7853981633974483	Mitochondria
30	10.0	0.6164414002968978	1.0	1.5271898776880848	1.270001269598679	-0.7853981633974483	Mitochondria
30	8.0	0.5773502691896258	1.0	1.7147432048155968	1.2247448709585762	1.5707963267948966	Mitochondria
30	5.0	0.0	1.0	1.9634954084322611	0.9999999996047152	-0.7853981633974483	Mitochondria
30	11.0	0.7559289460184544	1.0	1.4822832322288846	1.527525231134877	1.5707963267948966	Mitochondria
30	5.0	0.0	1.0	1.9634954084322611	0.9999999996047152	-0.7853981633974483	Mitochondria
30	17.0	0.8184297327199086	0.6538461538461539	1.1335721714412066	1.7403210433337175	-1.464364357154322	Mitochondria
30	116.0	0.8670987521240783	0.7733333333333333	0.4816703710868575	2.007482768891441	0.424751184381158	Mitochondria
30	8.0	0.5773502691896258	1.0	1.7147432048155968	1.2247448709585762	1.5707963267948966	Mitochondria
30	20.0	0.9623141228014452	0.8695652173913043	2.286018186086879	3.6772776382303705	0.6750684495183372	Mitochondria
30	123.0	0.8470890954453298	0.634020618556701	0.282936339743409	1.881641353120731	-1.2712952237652273	Mitochondria
30	17.0	0.943286340521764	0.8947368421052632	1.9431154581738477	3.0122274731558396	0.6405696931925094	Mitochondria
30	26.0	0.947014984133263	0.7647058823529411	0.7604517751038952	3.113427940903062	1.3562271126066645	Mitochondria
30	138.0	0.8879157807773052	0.6244343891402715	0.3379531061487658	2.173884450905455	0.0691657373922097	Mitochondria
30	20.0	0.9295073330229948	0.8695652173913043	0.9941987258177016	2.7114700535152125	0.4074007258007266	Mitochondria
30	125.0	0.9750167785904778	0.4844961240310077	0.2927165649117003	4.5018434322498395	0.2150511950612973	Mitochondria
30	11.0	0.7559289460184544	1.0	1.4822832322288846	1.527525231134877	0.0	Mitochondria
30	8.0	0.5773502691896258	1.0	1.7147432048155968	1.2247448709585762	1.5707963267948966	Mitochondria
30	5.0	0.0	1.0	1.9634954084322611	0.9999999996047152	-0.7853981633974483	Mitochondria
30	10.0	0.6164414002968975	1.0	1.5271898776880848	1.2700012695986789	-0.7853981633974485	Mitochondria
30	2001.0	0.656069266716244	0.3441692466460268	0.0298739879947943	1.3250286182522526	0.3341951211893113	Mitochondria
30	16.0	0.8114624124821107	0.8888888888888888	1.289832091508057	1.7111432308597725	-1.331963635613522	Mitochondria
30	50.0	0.9430175153142067	0.8064516129032258	0.5779990820375314	3.005321587185906	0.114791158612541	Mitochondria
30	8.0	0.5773502691896258	1.0	1.7147432048155968	1.2247448709585762	1.5707963267948966	Mitochondria
30	56.0	0.8546355282086772	0.8235294117647058	0.637934896651915	1.9259347759044925	-0.3165413086558171	Mitochondria
30	5.0	0.0	1.0	1.9634954084322611	0.9999999996047152	-0.7853981633974483	Mitochondria
30	8.0	0.816496580927726	1.0	3.141592653491618	1.7320508068617704	-0.7853981633974483	Mitochondria
30	8.0	0.816496580927726	1.0	3.141592653491618	1.7320508068617704	-0.7853981633974483	Mitochondria
30	14.0	0.8420753583206845	1.0	1.2947179437557332	1.8540496211607465	1.5707963267948966	Mitochondria
30	20.0	0.9414379793089916	0.8333333333333334	1.6122901143850703	2.96572045364271	-1.0529031105674955	Mitochondria
30	15.0	0.9083352279293014	0.8823529411764706	1.2092175857888028	2.390955177905419	0.0	Mitochondria
30	30.0	0.7098616324780965	0.6666666666666666	1.2829249910126506	1.4197665330713052	0.9403722087197608	Mitochondria
30	25.0	0.9074040824432424	0.78125	1.448327971160622	2.379483656488569	0.4295874653572113	Mitochondria
30	15.0	0.9606375033177516	0.7142857142857143	1.1328064425998563	3.599647951582591	1.1942206863137994	Mitochondria
30	32.0	0.8274883151442801	0.8888888888888888	0.935940646281717	1.7809980219965362	0.4835234966987301	Mitochondria
30	11.0	0.9128709291752768	1.0	4.319689898550974	2.4494897417676733	0.7853981633974483	Mitochondria
30	20.0	0.8404729881326349	0.8333333333333334	0.9941987258177016	1.8455174703570216	0.159771526231826	Mitochondria
30	112.0	0.9320476227357286	0.5517241379310345	0.3229829234063517	2.759870847294885	0.0867673991332065	Mitochondria
30	69.0	0.4119231068238521	0.5847457627118644	0.3656184110661156	1.097431494084152	0.860011169121937	Mitochondria
30	12.0	0.8815269611768739	0.8571428571428571	1.3716109116521276	2.118044170440964	0.0	Mitochondria
30	5.0	0.0	1.0	1.9634954084322611	0.9999999996047152	-0.7853981633974483	Mitochondria
30	11.0	0.8193342786072867	0.9166666666666666	1.679908865456893	1.7442385026411793	-0.5357248025573833	Mitochondria
30	8.0	0.816496580927726	1.0	3.141592653491618	1.7320508068617704	-0.7853981633974483	Mitochondria
30	52.0	0.9656200805729264	0.5360824742268041	0.3958902300966486	3.846783836531806	-0.8699701213329072	Mitochondria
30	27.0	0.9510482473561024	0.7941176470588235	3.086124551217287	3.235801503462538	-0.9559279920138268	Mitochondria
30	31.0	0.6133482028270848	0.6888888888888889	0.6045397697828168	1.266123088721875	0.4259831635866363	Mitochondria
30	5.0	0.0	1.0	1.9634954084322611	0.9999999996047152	-0.7853981633974483	Mitochondria
30	5.0	0.0	1.0	1.9634954084322611	0.9999999996047152	-0.7853981633974483	Mitochondria
30	54.0	0.8784741095175382	0.6136363636363636	0.6374384212563274	2.092969921619808	0.9458606411831042	Mitochondria
30	8.0	0.816496580927726	1.0	3.141592653491618	1.7320508068617704	0.7853981633974483	Mitochondria
30	10.0	0.8703882797784892	0.8333333333333334	1.238964388257786	2.031009600356163	-0.4636476090008061	Mitochondria
30	5.0	0.0	1.0	1.9634954084322611	0.9999999996047152	-0.7853981633974483	Mitochondria
30	70.0	0.3271558763298208	0.8860759493670886	0.8091987148525438	1.0582342192920782	-0.6887100423656326	Mitochondria
30	5.0	0.0	1.0	1.9634954084322611	0.9999999996047152	-0.7853981633974483	Mitochondria
30	11.0	0.8193342786072867	0.9166666666666666	1.679908865456893	1.7442385026411793	1.0350715242375133	Mitochondria
30	5.0	0.0	1.0	1.9634954084322611	0.9999999996047152	-0.7853981633974483	Mitochondria
30	17.0	0.7447819205724293	0.9444444444444444	1.7429292711970572	1.4985585144510407	-0.1485904152081579	Mitochondria
30	5.0	0.0	1.0	1.9634954084322611	0.9999999996047152	-0.7853981633974483	Mitochondria
30	5.0	0.0	1.0	1.9634954084322611	0.9999999996047152	-0.7853981633974483	Mitochondria
31	8.0	0.816496580927726	1.0	3.141592653491618	1.7320508068617704	-0.7853981633974483	Mitochondria
31	5.0	0.0	1.0	1.9634954084322611	0.9999999996047152	-0.7853981633974483	Mitochondria
31	38.0	0.9529463609935332	0.6909090909090909	0.9050033581108416	3.2988170772280325	-1.027518951663875	Mitochondria
31	5.0	0.0	1.0	1.9634954084322611	0.9999999996047152	-0.7853981633974483	Mitochondria
31	23.0	0.650090661821495	0.8846153846153846	1.2324716784769767	1.3160376991110123	-0.5328147825046828	Mitochondria
31	111.0	0.8144000096804463	0.7708333333333334	0.5726174298042804	1.7232349949798376	0.3939349097454938	Mitochondria
31	5.0	0.0	1.0	1.9634954084322611	0.9999999996047152	-0.7853981633974483	Mitochondria
31	5.0	0.0	1.0	1.9634954084322611	0.9999999996047152	-0.7853981633974483	Mitochondria
31	10.0	0.8703882797784892	0.8333333333333334	1.238964388257786	2.031009600356163	0.4636476090008061	Mitochondria
31	11.0	0.9128709291752768	1.0	4.319689898550974	2.4494897417676733	0.7853981633974483	Mitochondria
31	153.0	0.9115308174164872	0.6219512195121951	0.1927425814220278	2.4317187341799773	-1.4705008241934432	Mitochondria
31	22.0	0.964517376105464	0.7333333333333333	0.9879809077492894	3.787600791842392	0.3953402598957015	Mitochondria
31	8.0	0.5773502691896258	1.0	1.7147432048155968	1.2247448709585762	1.5707963267948966	Mitochondria
31	134.0	0.8882890287640062	0.6036036036036037	0.3247151750191978	2.177297887560365	0.056921222564037	Mitochondria
31	5.0	0.0	1.0	1.9634954084322611	0.9999999996047152	-0.7853981633974483	Mitochondria
31	11.0	0.7559289460184544	1.0	1.4822832322288846	1.527525231134877	0.0	Mitochondria
31	130.0	0.9811965698158585	0.5349794238683128	0.2614414485708838	5.18104870910852	0.15811404559232	Mitochondria
31	10.0	0.6164414002968975	1.0	1.5271898776880848	1.2700012695986789	0.7853981633974485	Mitochondria
31	5.0	0.0	1.0	1.9634954084322611	0.9999999996047152	-0.7853981633974483	Mitochondria
31	1621.0	0.7297977594080609	0.3837594696969697	0.0347251849524921	1.4627087584444196	-0.266729489333084	Mitochondria
31	16.0	0.6813851438692469	1.0	1.2898320915080566	1.3662601017751796	1.5707963267948966	Mitochondria
31	22.0	0.965505017220922	0.8148148148148148	1.8973225372602969	3.8404751138007134	0.95449364947543	Mitochondria
31	8.0	0.816496580927726	1.0	3.141592653491618	1.7320508068617704	-0.7853981633974483	Mitochondria
31	5.0	0.0	1.0	1.9634954084322611	0.9999999996047152	-0.7853981633974483	Mitochondria
31	62.0	0.9607588129187264	0.7654320987654321	0.5004709516300738	3.605096080451025	-0.3076201595317762	Mitochondria
31	49.0	0.8724689391661727	0.7424242424242424	0.6564251331039672	2.046372555196611	0.3035440337426723	Mitochondria
31	240.0	0.8251118050568513	0.802675585284281	0.4813619558578543	1.7700071275873357	-1.4338284049764016	Mitochondria
31	36.0	0.9576318462467888	0.8780487804878049	0.6796838655629776	3.47227984498285	0.6606682534607125	Mitochondria
31	51.0	0.8433821408157175	0.5425531914893617	0.7336323313737997	1.8611084052011515	0.0785658560064418	Mitochondria
31	14.0	0.8653912307405884	0.875	1.1286030800695497	1.9956223432695597	-0.4078459616581117	Mitochondria
31	16.0	0.9350712185353216	0.7272727272727273	1.5707963267826246	2.821193645162051	0.1664101064633746	Mitochondria
31	30.0	0.6014723273684639	0.7142857142857143	1.119682376865739	1.25173108977089	0.9706339589073152	Mitochondria
31	17.0	0.9241763718304448	0.8947368421052632	1.37044659722731	2.618033987858599	1.0172219678978514	Mitochondria
31	31.0	0.8025221029775605	0.8857142857142857	0.9601974009068844	1.6761020360483891	0.5987675950244444	Mitochondria
31	5.0	0.0	1.0	1.9634954084322611	0.9999999996047152	-0.7853981633974483	Mitochondria
31	21.0	0.9012839106461372	0.9130434782608696	0.9710384578203732	2.3082483943729724	0.209765190103988	Mitochondria
31	23.0	0.9356374316861852	0.8518518518518519	1.0635183109461226	2.833161366063526	0.2526450940496972	Mitochondria
31	14.0	0.8506877704240235	0.9333333333333332	1.4353535174563994	1.9023294533429551	-0.3496819895583503	Mitochondria
31	69.0	0.5253158796264094	0.5798319327731093	0.3811095115647923	1.175216153934617	-1.5312828057519292	Mitochondria
31	5.0	0.0	1.0	1.9634954084322611	0.9999999996047152	-0.7853981633974483	Mitochondria
31	99.0	0.8348748847654246	0.592814371257485	0.3039498546716927	1.8167292351834825	0.0158882523209065	Mitochondria
31	48.0	0.9110815972833184	0.4848484848484848	0.7272715371891466	2.425853436208374	-0.0809894855372235	Mitochondria
31	55.0	0.935999436676822	0.5188679245283019	0.5320637758660763	2.840897001172636	-0.986225988846024	Mitochondria
31	20.0	0.9473262339077768	0.8695652173913043	1.300893729587174	3.1223634688514657	-1.006636446720664	Mitochondria
31	36.0	0.7801597851179829	0.6792452830188679	0.5957567971781635	1.5985158140291256	0.7304453414590905	Mitochondria
31	24.0	0.9435015911585476	0.8888888888888888	0.7885796026009242	3.0177929602318256	-0.667927483865552	Mitochondria
31	14.0	0.9486832980505138	1.0	5.497787143610331	3.1622776588455035	0.7853981633974483	Mitochondria
31	26.0	0.866846623669774	0.7878787878787878	0.9926734205063033	2.005716692799045	0.8574810472105989	Mitochondria
31	23.0	0.8920192205239167	0.7666666666666667	1.1433285346903568	2.21240177802613	1.4303089208652788	Mitochondria
31	10.0	0.8703882797784892	0.8333333333333334	1.238964388257786	2.031009600356163	-0.4636476090008061	Mitochondria
31	80.0	0.5885397177904839	0.8333333333333334	0.6653795986236624	1.2369068687236506	0.5346950692669783	Mitochondria
31	20.0	0.9620187679726554	0.9090909090909092	2.286018186086879	3.663227552809592	0.910104775326472	Mitochondria
31	17.0	0.6643975749053802	0.8947368421052632	1.1057596701490977	1.3380086390174837	1.129121532774784	Mitochondria
31	5.0	0.0	1.0	1.9634954084322611	0.9999999996047152	-0.7853981633974483	Mitochondria
31	15.0	0.8882018505933833	0.9375	1.3312023204821648	2.176499055419819	0.6545414121968457	Mitochondria
32	5.0	0.0	1.0	1.9634954084322611	0.9999999996047152	-0.7853981633974483	Mitochondria
32	41.0	0.9603805825928066	0.6212121212121212	1.0126423880833704	3.588192724467213	-1.0506054358841614	Mitochondria
32	5.0	0.0	1.0	1.9634954084322611	0.9999999996047152	-0.7853981633974483	Mitochondria
32	5.0	0.0	1.0	1.9634954084322611	0.9999999996047152	-0.7853981633974483	Mitochondria
32	11.0	0.6446583712203042	0.9166666666666666	2.7646015351037256	1.3080944576440543	0.0	Mitochondria
32	116.0	0.8965146680991388	0.7435897435897436	0.4816703710868575	2.257264744441557	0.3722075208194125	Mitochondria
32	44.0	0.9872440339268445	0.7857142857142857	0.5828940128209229	6.2808398699527865	0.550545946259641	Mitochondria
32	136.0	0.8244674776646744	0.6476190476190476	0.2805616137836454	1.7670675029575176	-1.2193543722438995	Mitochondria
32	14.0	0.8506877704240235	0.9333333333333332	1.4353535174563994	1.9023294533429551	1.2211143372365465	Mitochondria
32	8.0	0.5773502691896258	1.0	1.7147432048155968	1.2247448709585762	0.0	Mitochondria
32	132.0	0.903771001247022	0.616822429906542	0.3593505560395372	2.336359465178751	0.1113590025299109	Mitochondria
32	12.0	0.7675786521898157	1.0	1.3716109116521276	1.5601724988106354	0.6396697661585147	Mitochondria
32	11.0	0.8193342786072867	0.9166666666666666	1.679908865456893	1.7442385026411793	-0.5357248025573833	Mitochondria
32	10.0	0.6164414002968975	1.0	1.5271898776880848	1.2700012695986789	0.7853981633974485	Mitochondria
32	1999.0	0.7223563049103576	0.3546841731724627	0.0308703806594983	1.4460875681809662	0.4601936455901434	Mitochondria
32	19.0	0.8796824186546829	0.9047619047619048	1.0511759525418105	2.1027769786645782	-1.436586132816669	Mitochondria
32	12.0	0.7675786521898157	1.0	1.3716109116521276	1.5601724988106354	0.931126560636382	Mitochondria
32	8.0	0.5773502691896258	1.0	1.7147432048155968	1.2247448709585762	1.5707963267948966	Mitochondria
32	24.0	0.7657071894104519	0.8571428571428571	1.0060994305318756	1.5547521860688347	0.5304121335467417	Mitochondria
32	53.0	0.73687837423205	0.8833333333333333	0.8266368881150091	1.4792344891572218	-0.54347689211451	Mitochondria
32	5.0	0.0	1.0	1.9634954084322611	0.9999999996047152	-0.7853981633974483	Mitochondria
32	5.0	0.0	1.0	1.9634954084322611	0.9999999996047152	-0.7853981633974483	Mitochondria
32	37.0	0.9370039975830884	0.7551020408163265	0.7118917520156017	2.862715871961671	0.7428091541062313	Mitochondria
32	22.0	0.9541401650632771	0.8148148148148148	1.1529071768524226	3.340457114906547	-1.147025614630731	Mitochondria
32	11.0	0.8193342786072867	0.9166666666666666	1.679908865456893	1.7442385026411793	-1.0350715242375133	Mitochondria
32	17.0	0.8897565210026093	1.0	1.1454006794557343	2.1908902293065218	0.0	Mitochondria
32	39.0	0.6961288668450865	0.8125	0.6358100958374583	1.392918974579568	0.6446408471212794	Mitochondria
32	25.0	0.9448049812150888	0.78125	0.7613273655690944	3.0521932533307594	0.598406507184717	Mitochondria
32	5.0	0.0	1.0	1.9634954084322611	0.9999999996047152	-0.7853981633974483	Mitochondria
32	56.0	0.9851546053289376	0.5957446808510638	0.4801280973562289	5.825147921032386	0.2990087219779602	Mitochondria
32	20.0	0.9642381286552532	0.9090909090909092	3.0543797553761696	3.773052194750619	0.8561093864933329	Mitochondria
32	29.0	0.890443703557714	0.90625	0.898249181493537	2.1973510938046177	0.4153919927134133	Mitochondria
32	5.0	0.0	1.0	1.9634954084322611	0.9999999996047152	-0.7853981633974483	Mitochondria
32	20.0	0.8734788883131928	0.8695652173913043	1.0717145030234578	2.0539700115711716	0.4035669351196204	Mitochondria
32	14.0	0.8420753583206845	1.0	1.2947179437557332	1.8540496211607465	0.0	Mitochondria
32	44.0	0.9048512236518162	0.6376811594202898	0.50016376584674	2.348918052048508	-0.5494696817579919	Mitochondria
32	116.0	0.7411081240757098	0.5979381443298969	0.322270715372728	1.4894568214993655	0.0616664841849997	Mitochondria
32	11.0	0.7559289460184544	1.0	1.4822832322288846	1.527525231134877	0.0	Mitochondria
32	10.0	0.8703882797784892	0.8333333333333334	1.238964388257786	2.031009600356163	-0.4636476090008061	Mitochondria
32	20.0	0.9759000729485332	1.0	7.853981633729045	4.582575693019348	-0.7853981633974483	Mitochondria
32	29.0	0.7963053154501586	0.8529411764705882	0.8624141811460472	1.6531797401427146	-1.380543138238714	Mitochondria
32	5.0	0.0	1.0	1.9634954084322611	0.9999999996047152	-0.7853981633974483	Mitochondria
32	23.0	0.9167340137908688	0.8518518518518519	0.9021030400650668	2.5031406893386268	-0.092184339117151	Mitochondria
32	5.0	0.0	1.0	1.9634954084322611	0.9999999996047152	-0.7853981633974483	Mitochondria
32	22.0	0.8699974126204272	0.7586206896551724	0.9879809077492894	2.028166005303442	0.0716245070614792	Mitochondria
32	23.0	0.9551221445827516	0.8214285714285714	0.824059391799751	3.375957766597809	-0.4814971653404681	Mitochondria
32	20.0	0.909058198802286	0.7692307692307693	1.0717145030234578	2.399985621957265	-0.054830956834032	Mitochondria
32	5.0	0.0	1.0	1.9634954084322611	0.9999999996047152	-0.7853981633974483	Mitochondria
32	80.0	0.7179150728778136	0.8080808080808081	0.6378990989320529	1.4365118552405138	0.5766300000446862	Mitochondria
32	12.0	0.7691618834248797	0.8571428571428571	1.1030232364050971	1.564813022873308	-0.2796902825923084	Mitochondria
32	11.0	0.7559289460184544	1.0	1.4822832322288846	1.527525231134877	0.0	Mitochondria
32	8.0	0.816496580927726	1.0	3.141592653491618	1.7320508068617704	0.7853981633974483	Mitochondria
32	13.0	0.925477467031678	0.8666666666666667	1.610653704735122	2.6398969581519434	0.9856047880820288	Mitochondria
32	8.0	0.816496580927726	1.0	3.141592653491618	1.7320508068617704	0.7853981633974483	Mitochondria
33	5.0	0.0	1.0	1.9634954084322611	0.9999999996047152	-0.7853981633974483	Mitochondria
33	49.0	0.9821818874368076	0.6282051282051282	1.6100166886435534	5.3210507260923166	-0.9613287337956448	Mitochondria
33	8.0	0.816496580927726	1.0	3.141592653491618	1.7320508068617704	0.7853981633974483	Mitochondria
33	21.0	0.6486595994147804	0.7777777777777778	1.1253002281746307	1.3139246370068138	1.56551483309337	Mitochondria
33	119.0	0.9006025287940765	0.7125748502994012	0.417604000148309	2.300735431944479	0.3823738895164963	Mitochondria
33	5.0	0.0	1.0	1.9634954084322611	0.9999999996047152	-0.7853981633974483	Mitochondria
33	8.0	0.5773502691896258	1.0	1.7147432048155968	1.2247448709585762	1.5707963267948966	Mitochondria
33	5.0	0.0	1.0	1.9634954084322611	0.9999999996047152	-0.7853981633974483	Mitochondria
33	11.0	0.8193342786072867	0.9166666666666666	1.679908865456893	1.7442385026411793	0.5357248025573833	Mitochondria
33	137.0	0.8721014439806264	0.5732217573221757	0.2075168125326293	2.043631038972233	-1.2825437171320972	Mitochondria
33	17.0	0.966091783079296	1.0	6.675884388669688	3.8729833445776154	0.7853981633974483	Mitochondria
33	8.0	0.5773502691896258	1.0	1.7147432048155968	1.2247448709585762	1.5707963267948966	Mitochondria
33	131.0	0.8882961284101365	0.6036866359447005	0.3566282033422678	2.1773629852802263	0.1041224381699033	Mitochondria
33	11.0	0.9128709291752768	1.0	4.319689898550974	2.4494897417676733	0.7853981633974483	Mitochondria
33	5.0	0.0	1.0	1.9634954084322611	0.9999999996047152	-0.7853981633974483	Mitochondria
33	8.0	0.5773502691896258	1.0	1.7147432048155968	1.2247448709585762	0.0	Mitochondria
33	8.0	0.816496580927726	1.0	3.141592653491618	1.7320508068617704	0.7853981633974483	Mitochondria
33	5.0	0.0	1.0	1.9634954084322611	0.9999999996047152	-0.7853981633974483	Mitochondria
33	10.0	0.6164414002968978	1.0	1.5271898776880848	1.270001269598679	-0.7853981633974483	Mitochondria
33	1942.0	0.7433065553464373	0.3706106870229008	0.0297741474131137	1.494877927499294	0.555024589981958	Mitochondria
33	44.0	0.4827301570942423	0.9361702127659576	1.0478986251809748	1.141853427361032	-1.326517431015474	Mitochondria
33	21.0	0.8189054222079872	0.875	1.043908662108587	1.7423773526573203	-1.3469959057698528	Mitochondria
33	16.0	0.9128709291752768	0.8888888888888888	1.4199491418476424	2.44948974194301	-0.7853981633974483	Mitochondria
33	5.0	0.0	1.0	1.9634954084322611	0.9999999996047152	-0.7853981633974483	Mitochondria
33	62.0	0.7782095127882948	0.8493150684931506	0.6197633561077908	1.592344667534878	-0.0395629253173258	Mitochondria
33	5.0	0.0	1.0	1.9634954084322611	0.9999999996047152	-0.7853981633974483	Mitochondria
33	65.0	0.6340612358132071	0.6842105263157895	0.7048594266621302	1.2931878859003612	-0.291887645975417	Mitochondria
33	36.0	0.9450002870532048	0.8181818181818182	0.6219168854285188	3.0574541540859177	0.6616597661969651	Mitochondria
33	8.0	0.5773502691896258	1.0	1.7147432048155968	1.2247448709585762	1.5707963267948966	Mitochondria
33	15.0	0.7861513777574233	0.8823529411764706	1.2092175857888032	1.6180339882787227	-1.0172219678978514	Mitochondria
33	35.0	0.9782403173401202	0.7608695652173914	1.023685081870628	4.819857482121033	0.5596627441655231	Mitochondria
33	5.0	0.0	1.0	1.9634954084322611	0.9999999996047152	-0.7853981633974483	Mitochondria
33	31.0	0.708092918306872	0.7948717948717948	0.751787607454561	1.4161913528654746	0.3281339852506922	Mitochondria
33	22.0	0.8183499399116034	0.8461538461538461	1.0387885383407174	1.7399769444457134	0.3581702536659337	Mitochondria
33	25.0	0.9229608541233328	0.8620689655172413	0.8957167302171206	2.5981190580536895	0.3622847830641685	Mitochondria
33	27.0	0.9580503631777304	0.8181818181818182	0.8568198524080755	3.489184770034667	0.1429196403239075	Mitochondria
33	22.0	0.9519826476636816	0.7586206896551724	1.3962990187355595	3.2663515029382584	-0.4850412717419514	Mitochondria
33	17.0	0.9104174944771029	0.85	1.7429292711970563	2.4172649457204933	0.5072331482560543	Mitochondria
33	59.0	0.6744557543606652	0.6704545454545454	0.4712939132933868	1.3544349450985678	-0.2168716373976179	Mitochondria
33	8.0	0.816496580927726	1.0	3.141592653491618	1.7320508068617704	0.7853981633974483	Mitochondria
33	22.0	0.8186796827237784	0.9166666666666666	1.0936185983994715	1.7414004693139329	0.9516225127931855	Mitochondria
33	84.0	0.5756551883936409	0.8076923076923077	0.7524020533839902	1.2229535435829126	-0.4620062379243015	Mitochondria
33	41.0	0.984208218283294	0.5857142857142857	0.976450991645908	5.649250226490335	-0.4688405635135094	Mitochondria
33	5.0	0.0	1.0	1.9634954084322611	0.9999999996047152	-0.7853981633974483	Mitochondria
33	58.0	0.9434831724245336	0.6304347826086957	0.4206093575979264	3.0173154716394976	-0.9622990678111932	Mitochondria
33	11.0	0.8193342786072867	0.9166666666666666	1.679908865456893	1.7442385026411793	0.5357248025573833	Mitochondria
33	36.0	0.8146343216203622	0.631578947368421	0.5094590478388936	1.7242124516925483	0.5052852361146185	Mitochondria
33	10.0	0.9214426752509268	0.7142857142857143	1.0577842983062085	2.5739075342293236	1.5707963267948966	Mitochondria
33	20.0	0.9397562866347566	0.7142857142857143	0.855283327341767	2.925300929003169	-0.3529244650471553	Mitochondria
33	5.0	0.0	1.0	1.9634954084322611	0.9999999996047152	-0.7853981633974483	Mitochondria
33	40.0	0.9318060987646832	0.6896551724137931	0.5444497069815342	2.7551513768649163	-0.4976473212851819	Mitochondria
33	5.0	0.0	1.0	1.9634954084322611	0.9999999996047152	-0.7853981633974483	Mitochondria
33	25.0	0.5455531551937658	0.9615384615384616	1.2427484072721269	1.1932088906251146	-0.6344930745162566	Mitochondria
33	10.0	0.6164414002968975	1.0	1.5271898776880848	1.2700012695986789	0.7853981633974485	Mitochondria
33	8.0	0.816496580927726	1.0	3.141592653491618	1.7320508068617704	0.7853981633974483	Mitochondria
33	16.0	0.8790490729915326	0.8888888888888888	1.0407149836697394	2.097617695676978	-1.0303768265243125	Mitochondria
33	8.0	0.816496580927726	1.0	3.141592653491618	1.7320508068617704	0.7853981633974483	Mitochondria
34	14.0	0.9486832980505138	1.0	5.497787143610331	3.1622776588455035	-0.7853981633974483	Mitochondria
34	9.0	0.8451542547285166	0.8181818181818182	1.5707963267730796	1.87082869268541	1.5707963267948966	Mitochondria
34	5.0	0.0	1.0	1.9634954084322611	0.9999999996047152	-0.7853981633974483	Mitochondria
34	8.0	0.816496580927726	1.0	3.141592653491618	1.7320508068617704	-0.7853981633974483	Mitochondria
34	5.0	0.0	1.0	1.9634954084322611	0.9999999996047152	-0.7853981633974483	Mitochondria
34	16.0	0.3370999312316211	0.9411764705882352	1.289832091508057	1.0621700088470545	1.2490457723982544	Mitochondria
34	11.0	0.6446583712203042	0.9166666666666666	2.7646015351037256	1.3080944576440543	0.0	Mitochondria
34	23.0	0.634287393411642	0.7931034482758621	1.0589482800475782	1.2934981709522912	1.4509930783701723	Mitochondria
34	5.0	0.0	1.0	1.9634954084322611	0.9999999996047152	-0.7853981633974483	Mitochondria
34	122.0	0.8970005831442764	0.6703296703296703	0.4008870418424182	2.2622931723992736	0.3819994699713247	Mitochondria
34	10.0	0.8703882797784892	0.8333333333333334	1.238964388257786	2.031009600356163	-1.1071487177940904	Mitochondria
34	8.0	0.816496580927726	1.0	3.141592653491618	1.7320508068617704	0.7853981633974483	Mitochondria
34	32.0	0.9793804084997716	0.8	0.991171510613558	4.949887603770438	0.5656053595051073	Mitochondria
34	126.0	0.8666005342428535	0.65625	0.2307245052501525	2.003997899153515	-1.139505460220538	Mitochondria
34	24.0	0.9280054205478429	0.8571428571428571	0.8443465028468019	2.684083207584128	1.2161073922298586	Mitochondria
34	5.0	0.0	1.0	1.9634954084322611	0.9999999996047152	-0.7853981633974483	Mitochondria
34	126.0	0.9056644935521156	0.6057692307692307	0.3275476804055523	2.3585179515390693	0.095898746768557	Mitochondria
34	5.0	0.0	1.0	1.9634954084322611	0.9999999996047152	-0.7853981633974483	Mitochondria
34	10.0	0.6164414002968978	1.0	1.5271898776880848	1.270001269598679	0.7853981633974483	Mitochondria
34	5.0	0.0	1.0	1.9634954084322611	0.9999999996047152	-0.7853981633974483	Mitochondria
34	5.0	0.0	1.0	1.9634954084322611	0.9999999996047152	-0.7853981633974483	Mitochondria
34	2129.0	0.6989739073251732	0.3417884090544228	0.026400222187757	1.3983135777676785	0.3003779257990235	Mitochondria
34	20.0	0.8557068704955851	0.9523809523809524	1.1065010026755897	1.932513274071636	-1.4009652108533186	Mitochondria
34	5.0	0.0	1.0	1.9634954084322611	0.9999999996047152	-0.7853981633974483	Mitochondria
34	18.0	0.7226591383582849	1.0	1.323915398889484	1.4467496750225974	0.2135551758059012	Mitochondria
34	71.0	0.9285004359200733	0.7802197802197802	0.5564737774865276	2.6930128906179496	-0.2885536307741095	Mitochondria
34	41.0	0.9503520663249556	0.82	0.7538962688153765	3.2136080267702685	0.6517008955588657	Mitochondria
34	21.0	0.8586486473567797	0.75	0.8049247127801646	1.950973477979226	-0.7299912687967359	Mitochondria
34	16.0	0.7743509938859529	0.9411764705882352	1.134309994802279	1.5803872610721972	-0.5535743588970452	Mitochondria
34	16.0	0.9299375829948504	0.8	1.379870936189307	2.719479631411702	0.4832454099643334	Mitochondria
34	25.0	0.9191618707095268	0.7352941176470589	1.122705576987829	2.5388443089979083	0.1269634850718199	Mitochondria
34	18.0	0.914606478994752	0.75	2.3081088883281327	2.4731347355940767	0.2408901682218698	Mitochondria
34	26.0	0.8146566937242292	0.7878787878787878	0.8542945694843346	1.7243058809083305	0.555883326530762	Mitochondria
34	28.0	0.9307985638684976	0.8484848484848485	0.7745507018746177	2.7357345964841193	0.2470086270601519	Mitochondria
34	5.0	0.0	1.0	1.9634954084322611	0.9999999996047152	-0.7853981633974483	Mitochondria
34	21.0	0.9068353127785808	0.9130434782608696	0.9430726846697765	2.3725629366223666	0.6543225081138689	Mitochondria
34	53.0	0.8295144107201007	0.6385542168674698	0.474729867016089	1.7905573888637392	0.0905143805778817	Mitochondria
34	16.0	0.8790490729915326	0.8888888888888888	1.0407149836697394	2.097617695676978	-0.5404195002705842	Mitochondria
34	175.0	0.5903402162910337	0.4557291666666667	0.2359914284710002	1.2389201418045903	0.670751722683961	Mitochondria
34	27.0	0.595761122882704	0.9310344827586208	1.0589905252937748	1.245079321545573	1.1424435127035273	Mitochondria
34	18.0	0.927960727138337	0.9	1.0780241689001566	2.6832815720997476	0.0	Mitochondria
34	64.0	0.9478669192208248	0.4671532846715328	0.3720874309099342	3.1380774919703653	-0.9793658034785064	Mitochondria
34	26.0	0.7456706064490445	0.6341463414634146	0.8542945694843346	1.50079222942456	0.167591524273975	Mitochondria
34	24.0	0.932512855460726	0.8571428571428571	0.8085181266768033	2.7690339313260193	-0.3695036905026574	Mitochondria
34	5.0	0.0	1.0	1.9634954084322611	0.9999999996047152	-0.7853981633974483	Mitochondria
34	35.0	0.5851735590393747	0.660377358490566	0.8777531377275444	1.233185401555989	-0.3111119598318034	Mitochondria
34	8.0	0.816496580927726	1.0	3.141592653491618	1.7320508068617704	0.7853981633974483	Mitochondria
34	5.0	0.0	1.0	1.9634954084322611	0.9999999996047152	-0.7853981633974483	Mitochondria
34	5.0	0.0	1.0	1.9634954084322611	0.9999999996047152	-0.7853981633974483	Mitochondria
34	19.0	0.5207037318817048	1.0	1.3974662543833436	1.1713203006245	-0.7853981633974485	Mitochondria
34	15.0	0.8882018505933833	0.9375	1.3312023204821648	2.176499055419819	0.6545414121968457	Mitochondria
34	8.0	0.816496580927726	1.0	3.141592653491618	1.7320508068617704	0.7853981633974483	Mitochondria
34	11.0	0.7559289460184544	1.0	1.4822832322288846	1.527525231134877	1.5707963267948966	Mitochondria
34	5.0	0.0	1.0	1.9634954084322611	0.9999999996047152	-0.7853981633974483	Mitochondria
34	5.0	0.0	1.0	1.9634954084322611	0.9999999996047152	-0.7853981633974483	Mitochondria
35	8.0	0.816496580927726	1.0	3.141592653491618	1.7320508068617704	-0.7853981633974483	Mitochondria
35	10.0	0.8703882797784892	0.8333333333333334	1.238964388257786	2.031009600356163	-1.1071487177940904	Mitochondria
35	34.0	0.9290637186026396	0.68	0.8714646356038609	2.703289168469054	-0.9989679909343164	Mitochondria
35	5.0	0.0	1.0	1.9634954084322611	0.9999999996047152	-0.7853981633974483	Mitochondria
35	12.0	0.8814148305623669	0.8	2.094395102364106	2.1171056397722814	-0.3154824461975589	Mitochondria
35	22.0	0.7484831568123539	0.7857142857142857	0.859465376750743	1.5079458160031936	0.4589748478470612	Mitochondria
35	101.0	0.9091283163976605	0.7318840579710145	0.4284616045786639	2.4008672813071663	0.2731939428079998	Mitochondria
35	10.0	0.9284766908852592	0.7142857142857143	1.7453292519700885	2.692582402502915	-0.3217505543966422	Mitochondria
35	11.0	0.8193342786072867	0.9166666666666666	1.679908865456893	1.7442385026411793	0.5357248025573833	Mitochondria
35	5.0	0.0	1.0	1.9634954084322611	0.9999999996047152	-0.7853981633974483	Mitochondria
35	202.0	0.9281276505728088	0.519280205655527	0.1903871640560454	2.6862794376939196	0.5778001154078001	Mitochondria
35	113.0	0.8069948735023317	0.5947368421052631	0.259227910094724	1.6933125119626578	-1.0989259760870966	Mitochondria
35	18.0	0.8679755587375139	0.9473684210526316	1.0780241689001568	2.0136650671658445	1.2834691476461553	Mitochondria
35	11.0	0.7559289460184544	1.0	1.4822832322288846	1.527525231134877	0.0	Mitochondria
35	2143.0	0.7574132992295007	0.3347391440174945	0.0276183308809906	1.5315442589449466	0.2767148436617629	Mitochondria
35	45.0	0.4597490267969883	0.9375	1.071714503025997	1.126064128088872	-1.3287437704484049	Mitochondria
35	20.0	0.9008855107694268	0.8695652173913043	0.9941987258177016	2.3038460034819392	-1.5467955621898022	Mitochondria
35	8.0	0.5773502691896258	1.0	1.7147432048155968	1.2247448709585762	1.5707963267948966	Mitochondria
35	24.0	0.8496714165097026	0.8888888888888888	1.0060994305318756	1.896408637029864	0.5902383610042617	Mitochondria
35	70.0	0.8934437471237117	0.813953488372093	0.6556851054018421	2.226303281709309	-0.3831584551347577	Mitochondria
35	5.0	0.0	1.0	1.9634954084322611	0.9999999996047152	-0.7853981633974483	Mitochondria
35	10.0	0.6164414002968975	1.0	1.5271898776880848	1.2700012695986789	-0.7853981633974485	Mitochondria
35	40.0	0.9600326938594114	0.851063829787234	0.6133459854810681	3.5728592146490468	0.5860505586707427	Mitochondria
35	24.0	0.9554034836418834	0.7741935483870968	0.8992252874062299	3.3863460768446907	-0.9868854162465436	Mitochondria
35	11.0	0.8193342786072867	0.9166666666666666	1.679908865456893	1.7442385026411793	-0.5357248025573833	Mitochondria
35	8.0	0.816496580927726	1.0	3.141592653491618	1.7320508068617704	0.7853981633974483	Mitochondria
35	18.0	0.9259227573994808	0.8181818181818182	1.4510611029465634	2.647513378184411	0.1702883908953522	Mitochondria
35	34.0	0.9292491788132328	0.6181818181818182	0.9194716877420102	2.706699828333392	0.7315849585903106	Mitochondria
35	23.0	0.8417635508105502	0.7931034482758621	1.630570617528276	1.8523787854352392	0.2852661310981183	Mitochondria
35	22.0	0.91881979625782	0.8148148148148148	0.9222578113208858	2.533715429846198	0.3551511241060428	Mitochondria
35	13.0	0.8245255220978612	0.8125	1.1949418394388551	1.767331625527056	-0.0457056009301404	Mitochondria
35	14.0	0.8299250027587322	1.0	1.2424554991166872	1.7925163184925397	0.7853981633974483	Mitochondria
35	96.0	0.8079322854380706	0.7441860465116279	0.521148710597848	1.6969995824431052	0.1853661525131679	Mitochondria
35	24.0	0.7894861598185262	0.7741935483870968	0.9163139266212031	1.629279154863933	0.9022220150586122	Mitochondria
35	15.0	0.9008986990325528	0.7894736842105263	1.3312023204821648	2.30399130213976	-0.2264311014395944	Mitochondria
35	54.0	0.9565493071248166	0.54	0.6539368233031306	3.429700907067594	-0.9104380682285949	Mitochondria
35	58.0	0.9417554440380436	0.5686274509803921	0.4240981053471434	2.9735487630859905	-0.84626563461515	Mitochondria
35	25.0	0.904060991424215	0.7352941176470589	1.122705576987829	2.3397096104114468	-0.2776887933754156	Mitochondria
35	5.0	0.0	1.0	1.9634954084322611	0.9999999996047152	-0.7853981633974483	Mitochondria
35	5.0	0.0	1.0	1.9634954084322611	0.9999999996047152	-0.7853981633974483	Mitochondria
35	11.0	0.8193342786072867	0.9166666666666666	1.679908865456893	1.7442385026411793	0.5357248025573833	Mitochondria
35	11.0	0.7559289460184544	1.0	1.4822832322288846	1.527525231134877	0.0	Mitochondria
35	28.0	0.8907232576247582	0.717948717948718	0.8672750717868634	2.1999972945409	0.1771005476376757	Mitochondria
35	8.0	0.5773502691896258	1.0	1.7147432048155968	1.2247448709585762	1.5707963267948966	Mitochondria
35	21.0	0.5457864779122289	0.9545454545454546	1.2576948637168497	1.1934252394117957	0.1464561987627617	Mitochondria
35	15.0	0.8882018505933833	0.9375	1.3312023204821648	2.176499055419819	0.6545414121968457	Mitochondria
35	5.0	0.0	1.0	1.9634954084322611	0.9999999996047152	-0.7853981633974483	Mitochondria
35	5.0	0.0	1.0	1.9634954084322611	0.9999999996047152	-0.7853981633974483	Mitochondria
35	10.0	0.6164414002968975	1.0	1.5271898776880848	1.2700012695986789	0.7853981633974485	Mitochondria
35	5.0	0.0	1.0	1.9634954084322611	0.9999999996047152	-0.7853981633974483	Mitochondria
36	36.0	0.9882681459536002	0.6792452830188679	2.718735462239655	6.54755562688414	-0.9326160192654984	Mitochondria
36	5.0	0.0	1.0	1.9634954084322611	0.9999999996047152	-0.7853981633974483	Mitochondria
36	13.0	0.8496431551682507	0.9285714285714286	1.4859118209564717	1.896244888836985	0.6947382761967031	Mitochondria
36	24.0	0.4933789077679437	0.8888888888888888	2.743221823304255	1.1496704264113564	-1.1117542294526124	Mitochondria
36	5.0	0.0	1.0	1.9634954084322611	0.9999999996047152	-0.7853981633974483	Mitochondria
36	96.0	0.9082566266255244	0.768	0.5051209644213732	2.3899799515739155	0.2153683901823956	Mitochondria
36	10.0	0.9284766908852592	0.7142857142857143	1.7453292519700885	2.692582402502915	-0.3217505543966422	Mitochondria
36	30.0	0.98588840122905	0.7142857142857143	1.1995419795606037	5.973577056525673	0.5274484771933752	Mitochondria
36	136.0	0.9346816791808096	0.6098654708520179	0.2214919686181372	2.8130518341318433	-1.4258431969045542	Mitochondria
36	13.0	0.925477467031678	0.8666666666666667	1.610653704735122	2.6398969581519434	0.585191538712868	Mitochondria
36	135.0	0.8857792464448524	0.5921052631578947	0.2954977555507689	2.1546764427136016	-0.0006666024601634	Mitochondria
36	5.0	0.0	1.0	1.9634954084322611	0.9999999996047152	-0.7853981633974483	Mitochondria
36	14.0	0.8506877704240235	0.9333333333333332	1.4353535174563994	1.9023294533429551	-0.3496819895583503	Mitochondria
36	29.0	0.8873014000327071	0.8285714285714286	0.898249181493537	2.1683036875874335	-0.0372751889727638	Mitochondria
36	2024.0	0.71139817427975	0.3466346977222127	0.0317015729651924	1.4229018064894698	0.4073041505521579	Mitochondria
36	41.0	0.5300345547587085	0.9534883720930232	1.1087746822771296	1.1792785978204885	-1.0685118941069986	Mitochondria
36	19.0	0.7947194142390264	0.95	1.0181287778722852	1.6475089416775286	1.5707963267948966	Mitochondria
36	5.0	0.0	1.0	1.9634954084322611	0.9999999996047152	-0.7853981633974483	Mitochondria
36	39.0	0.8075090972092308	0.8125	0.7709361578224776	1.6953315697754403	-0.7145963927685809	Mitochondria
36	72.0	0.850513319658176	0.8372093023255814	0.6744189655561805	1.9013087349684912	-0.3047816817169991	Mitochondria
36	38.0	0.9182929048754024	0.7755102040816326	0.6987331271947392	2.5258796522184452	0.6607593297504455	Mitochondria
36	14.0	0.9093087121712008	0.9333333333333332	2.1380658287633185	2.403140364904234	0.6419982844644536	Mitochondria
36	8.0	0.5773502691896258	1.0	1.7147432048155968	1.2247448709585762	1.5707963267948966	Mitochondria
36	8.0	0.816496580927726	1.0	3.141592653491618	1.7320508068617704	0.7853981633974483	Mitochondria
36	5.0	0.0	1.0	1.9634954084322611	0.9999999996047152	-0.7853981633974483	Mitochondria
36	23.0	0.9312706435967226	0.8846153846153846	0.9917822353894676	2.744778427939509	0.1287919528859042	Mitochondria
36	31.0	0.6925094156260192	0.7209302325581395	0.6664118078188414	1.3861765331367717	0.7883517155412266	Mitochondria
36	34.0	0.9695737085520753	0.7555555555555555	1.1454006794588047	4.084974691840438	0.8310041166582884	Mitochondria
36	22.0	0.9056553473862632	0.88	0.9879809077492894	2.3584092855641474	0.4294400883105826	Mitochondria
36	5.0	0.0	1.0	1.9634954084322611	0.9999999996047152	-0.7853981633974483	Mitochondria
36	13.0	0.8898489141605723	0.8666666666666667	1.121145135653812	2.1917553018330262	-0.3515081164028787	Mitochondria
36	21.0	0.923489732856502	0.875	0.8803370017153912	2.606724924071828	1.10463557476455	Mitochondria
36	38.0	0.8801692253340557	0.7916666666666666	0.6859407870965667	2.106771072459834	-0.2854820361095521	Mitochondria
36	116.0	0.9652782863172684	0.5918367346938775	0.3079121048765472	3.828136334562098	0.2049272083932195	Mitochondria
36	5.0	0.0	1.0	1.9634954084322611	0.9999999996047152	-0.7853981633974483	Mitochondria
36	19.0	0.935123999154463	0.8260869565217391	1.2058946070898016	2.8223025291516572	-0.3941483530023212	Mitochondria
36	5.0	0.0	1.0	1.9634954084322611	0.9999999996047152	-0.7853981633974483	Mitochondria
36	17.0	0.9432863405217636	0.8947368421052632	1.9431154581738477	3.012227473155838	-0.6405696931925094	Mitochondria
36	37.0	0.9271729210391352	0.7551020408163265	0.7118917520156016	2.6692743427962538	-0.7187298285506653	Mitochondria
36	5.0	0.0	1.0	1.9634954084322611	0.9999999996047152	-0.7853981633974483	Mitochondria
36	29.0	0.8689823298315759	0.7631578947368421	0.7433080715444695	2.020842496215598	0.0374027244429175	Mitochondria
36	16.0	0.9419787384341388	0.8	0.9057049739327508	2.9790938208999775	1.5707963267948966	Mitochondria
36	22.0	0.943708778650253	0.88	0.8465739753686083	3.0231804186988778	-0.1971811516297466	Mitochondria
36	11.0	0.9128709291752768	1.0	4.319689898550974	2.4494897417676733	0.7853981633974483	Mitochondria
36	31.0	0.5756963140905026	0.7560975609756098	0.777438493415825	1.2229968491257568	0.2730437278842099	Mitochondria
36	8.0	0.816496580927726	1.0	3.141592653491618	1.7320508068617704	-0.7853981633974483	Mitochondria
36	8.0	0.5773502691896258	1.0	1.7147432048155968	1.2247448709585762	0.0	Mitochondria
36	10.0	0.8703882797784892	0.8333333333333334	1.238964388257786	2.031009600356163	0.4636476090008061	Mitochondria
36	61.0	0.7825126147184572	0.8591549295774648	0.8982171292108967	1.6060780914418182	-1.199816244132937	Mitochondria
36	5.0	0.0	1.0	1.9634954084322611	0.9999999996047152	-0.7853981633974483	Mitochondria
36	25.0	0.6846413100421515	0.8928571428571429	1.0480202401373704	1.3719676636616316	0.9402496356686764	Mitochondria
36	13.0	0.925477467031678	0.8666666666666667	1.610653704735122	2.6398969581519434	0.9856047880820288	Mitochondria
36	5.0	0.0	1.0	1.9634954084322611	0.9999999996047152	-0.7853981633974483	Mitochondria
37	5.0	0.0	1.0	1.9634954084322611	0.9999999996047152	-0.7853981633974483	Mitochondria
37	5.0	0.0	1.0	1.9634954084322611	0.9999999996047152	-0.7853981633974483	Mitochondria
37	5.0	0.0	1.0	1.9634954084322611	0.9999999996047152	-0.7853981633974483	Mitochondria
37	18.0	0.6696910836627661	0.9473684210526316	1.0427961392356475	1.3465478391703951	-1.246389754884106	Mitochondria
37	5.0	0.0	1.0	1.9634954084322611	0.9999999996047152	-0.7853981633974483	Mitochondria
37	25.0	0.640182022625308	0.8620689655172413	2.8575227326085995	1.301704922627749	-0.9406376084327124	Mitochondria
37	8.0	0.816496580927726	1.0	3.141592653491618	1.7320508068617704	-0.7853981633974483	Mitochondria
37	5.0	0.0	1.0	1.9634954084322611	0.9999999996047152	-0.7853981633974483	Mitochondria
37	10.0	0.9214426752509268	0.7142857142857143	1.0577842983062085	2.5739075342293236	0.0	Mitochondria
37	108.0	0.9349698336420176	0.7769784172661871	0.4664376640718701	2.8190674565087717	0.2692378618861824	Mitochondria
37	5.0	0.0	1.0	1.9634954084322611	0.9999999996047152	-0.7853981633974483	Mitochondria
37	5.0	0.0	1.0	1.9634954084322611	0.9999999996047152	-0.7853981633974483	Mitochondria
37	34.0	0.986845941269436	0.6938775510204082	1.5268795847034475	6.1856880566104255	0.5980182705252962	Mitochondria
37	123.0	0.8378615128541163	0.6910112359550562	0.2994848286743035	1.8318948854980264	-1.2515580427635908	Mitochondria
37	14.0	0.8420753583206845	1.0	1.2947179437557332	1.8540496211607465	1.5707963267948966	Mitochondria
37	10.0	0.8703882797784892	0.8333333333333334	1.238964388257786	2.031009600356163	1.1071487177940904	Mitochondria
37	140.0	0.8711437787168471	0.6060606060606061	0.2593906877418669	2.0365436561791226	0.0882732328518024	Mitochondria
37	18.0	0.8538738367584107	0.8571428571428571	1.1708043566284565	1.921303268077058	-0.3097029445424561	Mitochondria
37	2101.0	0.7056742881524161	0.3448219268012473	0.0277412828388564	1.411360137523032	0.3336486641162862	Mitochondria
37	45.0	0.5136607564416977	0.9375	1.0947196532142134	1.1655101681251927	-0.9735191687161348	Mitochondria
37	20.0	0.8557068704955851	0.9523809523809524	1.1065010026755897	1.932513274071636	1.4009652108533186	Mitochondria
37	70.0	0.8830326945874548	0.8433734939759037	0.7440043885133373	2.130781056397919	-0.3683402903995642	Mitochondria
37	41.0	0.9413901923468632	0.7735849056603774	0.5802172489276288	2.9645476563618622	0.5907125801891145	Mitochondria
37	19.0	0.935123999154463	0.8260869565217391	1.2058946070898016	2.8223025291516577	-1.1766479737925752	Mitochondria
37	16.0	0.8114624124821107	0.8888888888888888	1.289832091508057	1.7111432308597725	-0.2388326911813746	Mitochondria
37	47.0	0.9780483323236838	0.7121212121212122	0.5996110761952356	4.798967299953418	0.8934548850002537	Mitochondria
37	24.0	0.9367638393198906	0.75	1.390394852314197	2.8574518354159064	0.3827693816702686	Mitochondria
37	39.0	0.8859909916047588	0.6964285714285714	0.7709361578224772	2.156555347703803	0.8068826022956211	Mitochondria
37	23.0	0.8729368869893288	0.8518518518518519	0.8781341796786527	2.0498811543161515	0.5100603879413228	Mitochondria
37	5.0	0.0	1.0	1.9634954084322611	0.9999999996047152	-0.7853981633974483	Mitochondria
37	19.0	0.8638291750332687	0.8260869565217391	1.235849043107815	1.9849744124319504	0.2236778857730831	Mitochondria
37	166.0	0.9064027897093326	0.4598337950138504	0.2320592153300703	2.367343156065248	0.299477413637723	Mitochondria
37	65.0	0.5990899718984883	0.6842105263157895	0.5094478244594972	1.2489357301792277	0.4971862458583169	Mitochondria
37	11.0	0.9128709291752768	1.0	4.319689898550974	2.4494897417676733	-0.7853981633974483	Mitochondria
37	8.0	0.5773502691896258	1.0	1.7147432048155968	1.2247448709585762	0.0	Mitochondria
37	39.0	0.697755341118191	0.639344262295082	0.5166560568185453	1.395992643733124	0.7569375050416975	Mitochondria
37	46.0	0.966250377859068	0.5679012345679012	0.4726748048662961	3.881915994668631	-1.0356223648570058	Mitochondria
37	21.0	0.9225468376183228	0.75	1.1253002281746312	2.5914447742498097	-0.0511033590536267	Mitochondria
37	11.0	0.9128709291752768	1.0	4.319689898550974	2.4494897417676733	0.7853981633974483	Mitochondria
37	33.0	0.5728853044194178	0.7333333333333333	1.1522941993594444	1.2200544558523372	0.2988056602058452	Mitochondria
37	9.0	0.8451542547285166	0.8181818181818182	1.5707963267730796	1.87082869268541	0.0	Mitochondria
37	11.0	0.8193342786072867	0.9166666666666666	1.679908865456893	1.7442385026411793	0.5357248025573833	Mitochondria
37	8.0	0.816496580927726	1.0	3.141592653491618	1.7320508068617704	0.7853981633974483	Mitochondria
37	23.0	0.7784179846781453	0.9583333333333334	1.4960277890252502	1.593000180743516	0.4496579440893393	Mitochondria
37	13.0	0.925477467031678	0.8666666666666667	1.610653704735122	2.6398969581519434	0.9856047880820288	Mitochondria
37	11.0	0.8193342786072867	0.9166666666666666	1.679908865456893	1.7442385026411793	-1.0350715242375133	Mitochondria
37	5.0	0.0	1.0	1.9634954084322611	0.9999999996047152	-0.7853981633974483	Mitochondria
38	5.0	0.0	1.0	1.9634954084322611	0.9999999996047152	-0.7853981633974483	Mitochondria
38	11.0	0.7559289460184544	1.0	1.4822832322288846	1.527525231134877	1.5707963267948966	Mitochondria
38	13.0	0.925477467031678	0.8666666666666667	1.610653704735122	2.6398969581519434	-0.585191538712868	Mitochondria
38	20.0	0.8300892236349858	0.9090909090909092	1.1978046321112854	1.793301888716055	-1.505711885530595	Mitochondria
38	5.0	0.0	1.0	1.9634954084322611	0.9999999996047152	-0.7853981633974483	Mitochondria
38	22.0	0.6294439046642933	0.8461538461538461	0.8594653767507426	1.2869252209373858	1.0772466259454625	Mitochondria
38	9.0	0.8451542547285166	0.8181818181818182	1.5707963267730796	1.87082869268541	0.0	Mitochondria
38	104.0	0.903513235797779	0.7222222222222222	0.3483072134840163	2.3333945460438468	0.3067649433990997	Mitochondria
38	5.0	0.0	1.0	1.9634954084322611	0.9999999996047152	-0.7853981633974483	Mitochondria
38	13.0	0.925477467031678	0.8666666666666667	1.610653704735122	2.6398969581519425	0.5851915387128679	Mitochondria
38	8.0	0.816496580927726	1.0	3.141592653491618	1.7320508068617704	-0.7853981633974483	Mitochondria
38	34.0	0.985185590332666	0.8095238095238095	1.0978072487348207	5.831191010216215	0.6003486074635508	Mitochondria
38	153.0	0.9518094976681568	0.6270491803278688	0.2719457026770684	3.2606227905743648	-1.4399212956875964	Mitochondria
[truncated: 2,461 more rows]
