# Supplementary material for: AutoMorphoTrack: A modular framework for quantitative analysis of organelle morphology, motility, and interactions at single-cell resolution
Source: bioRxiv. 2026 Feb 2:2025.07.19.665650. Preprint. [Version 5] doi: 10.1101/2025.07.19.665650 (PMC12889450; doi:10.1101/2025.07.19.665650)
Supplement: Supplement 1 [file media-1.zip › Composite8/Step5_Motility_Outputs/Step5_Motility_Summary.csv]

Organelle	Mean_Displacement	Total_Displacement	Mean_Velocity	Organelle_Type
0	22.764386748886462	887.811083206572	22.764386748886462	Mitochondria
1	23.94604049814904	933.8955794278124	23.94604049814904	Mitochondria
2	40.13281308551916	1565.1797103352471	40.13281308551916	Mitochondria
3	62.043197949960614	2419.684720048464	62.043197949960614	Mitochondria
4	44.91330317347351	1751.618823765467	44.91330317347351	Mitochondria
5	36.83940117783619	1436.7366459356113	36.83940117783619	Mitochondria
6	40.65005636880265	1585.3521983833034	40.65005636880265	Mitochondria
7	41.5440417468511	1620.217628127193	41.5440417468511	Mitochondria
8	51.03942999056612	1990.5377696320786	51.03942999056612	Mitochondria
9	56.0610355147383	2186.3803850747936	56.0610355147383	Mitochondria
10	41.90554968136937	1634.3164375734054	41.90554968136937	Mitochondria
11	45.49557416193428	1774.327392315437	45.49557416193428	Mitochondria
12	42.78712891786384	1668.6980277966898	42.78712891786384	Mitochondria
13	48.52302216688468	1892.3978645085026	48.52302216688468	Mitochondria
14	44.72522768421328	1744.283879684318	44.72522768421328	Mitochondria
15	51.3998599204562	2004.5945368977918	51.3998599204562	Mitochondria
16	40.83837970419267	1592.6968084635141	40.83837970419267	Mitochondria
17	44.335486421175005	1729.0839704258253	44.335486421175005	Mitochondria
18	47.320607857417066	1845.5037064392654	47.320607857417066	Mitochondria
19	51.50255344524429	2008.5995843645273	51.50255344524429	Mitochondria
20	48.70862056044852	1899.6362018574923	48.70862056044852	Mitochondria
21	46.003648253004016	1794.1422818671567	46.003648253004016	Mitochondria
22	43.06903594165715	1679.6924017246288	43.06903594165715	Mitochondria
23	61.73398150749696	2407.6252787923813	61.73398150749696	Mitochondria
24	44.46938798609834	1734.3061314578354	44.46938798609834	Mitochondria
25	45.44367525505398	1772.3033349471052	45.44367525505398	Mitochondria
26	64.45129958427195	2513.600683786606	64.45129958427195	Mitochondria
27	55.087032396296074	2148.394263455547	55.087032396296074	Mitochondria
28	56.532756064212776	2204.7774865042984	56.532756064212776	Mitochondria
29	60.20940484347581	2348.1667888955567	60.20940484347581	Mitochondria
30	56.10208312922734	2187.981242039866	56.10208312922734	Mitochondria
31	46.464464466935866	1812.1141142104989	46.464464466935866	Mitochondria
32	41.45281960948012	1616.6599647697249	41.45281960948012	Mitochondria
33	49.13840256930388	1916.3977002028512	49.13840256930388	Mitochondria
34	54.73743052859613	2134.759790615249	54.73743052859613	Mitochondria
35	32.86015380534205	1281.54599840834	32.86015380534205	Mitochondria
36	43.12594197268009	1681.9117369345236	43.12594197268009	Mitochondria
37	38.22809713103264	1490.8957881102729	38.22809713103264	Mitochondria
38	57.07736631617376	2226.0172863307766	57.07736631617376	Mitochondria
39	51.616660594834364	2013.0497631985402	51.616660594834364	Mitochondria
40	57.68713445180463	2249.7982436203806	57.68713445180463	Mitochondria
41	73.81803334501852	2878.9033004557223	73.81803334501852	Mitochondria
42	67.28347187260313	2624.055403031522	67.28347187260313	Mitochondria
43	66.27797917294689	2584.8411877449284	66.27797917294689	Mitochondria
44	72.03866680117076	2737.469338444489	72.03866680117076	Mitochondria
45	60.04756953506558	2281.807642332492	60.04756953506558	Mitochondria
46	60.27479016750974	2230.1672361978603	60.27479016750974	Mitochondria
47	52.39426818611539	1729.0108501418079	52.39426818611539	Mitochondria
48	56.708105000963144	1814.6593600308206	56.708105000963144	Mitochondria
49	55.916252288469735	1733.4038209425619	55.916252288469735	Mitochondria
50	64.09334063137783	1602.3335157844456	64.09334063137783	Mitochondria
51	69.02977305943408	1656.7145534264178	69.02977305943408	Mitochondria
52	73.70809074341128	1621.577996355048	73.70809074341128	Mitochondria
53	53.07437275157532	1008.413082279931	53.07437275157532	Mitochondria
54	55.522787044624955	888.3645927139993	55.522787044624955	Mitochondria
55	61.29831861510541	919.4747792265812	61.29831861510541	Mitochondria
56	53.17721025870165	691.3037333631214	53.17721025870165	Mitochondria
57	81.75109124552377	817.5109124552376	81.75109124552377	Mitochondria
58	32.37523167630232	291.37708508672085	32.37523167630232	Mitochondria
59	31.867052348599948	223.06936644019964	31.867052348599948	Mitochondria
60	56.01616158367912	224.06464633471649	56.01616158367912	Mitochondria
61	31.626062844750763	63.252125689501526	31.626062844750763	Mitochondria
62		0.0		Mitochondria
0	70.58737586497568	2752.9076587340514	70.58737586497568	Lysosomes
1	56.543609174514074	2205.200757806049	56.543609174514074	Lysosomes
2	41.029178079907176	1600.1379451163798	41.029178079907176	Lysosomes
3	46.327300801014076	1806.764731239549	46.327300801014076	Lysosomes
4	56.51450384520927	2204.0656499631614	56.51450384520927	Lysosomes
5	70.01379794965302	2730.5381200364677	70.01379794965302	Lysosomes
6	75.29590626991262	2936.5403445265924	75.29590626991262	Lysosomes
7	42.965614617812236	1675.6589700946772	42.965614617812236	Lysosomes
8	39.41849919344469	1537.321468544343	39.41849919344469	Lysosomes
9	30.31212878562439	1182.1730226393513	30.31212878562439	Lysosomes
10	33.71244997702908	1314.7855491041341	33.71244997702908	Lysosomes
11	36.383135817872024	1418.9422968970089	36.383135817872024	Lysosomes
12	38.24715106665659	1491.6388915996072	38.24715106665659	Lysosomes
13	37.20831124357323	1451.124138499356	37.20831124357323	Lysosomes
14	48.83545229577716	1904.5826395353092	48.83545229577716	Lysosomes
15	33.77044255603744	1317.0472596854602	33.77044255603744	Lysosomes
16	34.501319452517286	1345.5514586481743	34.501319452517286	Lysosomes
17	42.29160693253625	1649.3726703689135	42.29160693253625	Lysosomes
18	30.564504869668937	1192.0156899170886	30.564504869668937	Lysosomes
19	48.8192397834448	1903.9503515543472	48.8192397834448	Lysosomes
20	47.58836335784899	1855.9461709561106	47.58836335784899	Lysosomes
21	40.26746880344161	1570.4312833342228	40.26746880344161	Lysosomes
22	34.47580128017853	1344.5562499269627	34.47580128017853	Lysosomes
23	37.29303733713473	1454.4284561482543	37.29303733713473	Lysosomes
24	33.91063416314176	1322.5147323625285	33.91063416314176	Lysosomes
25	36.22877307769391	1412.9221500300625	36.22877307769391	Lysosomes
26	37.84056976108153	1475.7822206821797	37.84056976108153	Lysosomes
27	29.23849303038952	1140.3012281851913	29.23849303038952	Lysosomes
28	29.280548867007937	1141.9414058133095	29.280548867007937	Lysosomes
29	37.80850902403603	1474.531851937405	37.80850902403603	Lysosomes
30	38.14099614470667	1487.49884964356	38.14099614470667	Lysosomes
31	40.178436886183626	1566.9590385611614	40.178436886183626	Lysosomes
32	41.23566924003271	1608.1911003612759	41.23566924003271	Lysosomes
33	58.069206773647295	2264.6990641722446	58.069206773647295	Lysosomes
34	54.786735628675174	2136.6826895183317	54.786735628675174	Lysosomes
35	65.69274384134175	2562.0170098123285	65.69274384134175	Lysosomes
36	54.18571183801601	2113.2427616826244	54.18571183801601	Lysosomes
37	48.16150848711288	1878.2988309974023	48.16150848711288	Lysosomes
38	42.29801076547385	1649.62241985348	42.29801076547385	Lysosomes
39	36.01822977466902	1404.7109612120917	36.01822977466902	Lysosomes
40	27.792524058209374	1083.9084382701656	27.792524058209374	Lysosomes
41	26.677777750600153	1040.433332273406	26.677777750600153	Lysosomes
42	33.94423148859665	1323.8250280552693	33.94423148859665	Lysosomes
43	27.628880156651878	1077.5263261094233	27.628880156651878	Lysosomes
44	38.781867592074576	1512.4928360909084	38.781867592074576	Lysosomes
45	47.03228325027031	1834.259046760542	47.03228325027031	Lysosomes
46	49.789892177185024	1941.8057949102158	49.789892177185024	Lysosomes
47	44.78936442010176	1746.7852123839687	44.78936442010176	Lysosomes
48	47.95798453259488	1870.3613967712001	47.95798453259488	Lysosomes
49	76.40914697611291	2979.956732068403	76.40914697611291	Lysosomes
50	78.09591497467368	3045.7406840122735	78.09591497467368	Lysosomes
51	78.48108487936209	3060.762310295121	78.48108487936209	Lysosomes
52	98.14352856234491	3729.454085369107	98.14352856234491	Lysosomes
53	82.22601720913289	3042.362636737917	82.22601720913289	Lysosomes
54	81.90380469369553	2948.536968973039	81.90380469369553	Lysosomes
55	101.90016478526981	3566.5057674844434	101.90016478526981	Lysosomes
56	113.30823507430684	3625.8635223778188	113.30823507430684	Lysosomes
57	115.46120389393994	3463.836116818198	115.46120389393994	Lysosomes
58	94.78751847072458	2369.6879617681143	94.78751847072458	Lysosomes
59	61.48824151773836	1352.741313390244	61.48824151773836	Lysosomes
60	97.48264978141069	1559.722396502571	97.48264978141069	Lysosomes
61	134.68516033798025	942.7961223658617	134.68516033798025	Lysosomes
62	182.9216373014262	365.8432746028524	182.9216373014262	Lysosomes
63	4.942814198738706	9.885628397477412	4.942814198738706	Lysosomes
64		0.0		Lysosomes
65		0.0		Lysosomes
