# Supplementary material for: AutoMorphoTrack: A modular framework for quantitative analysis of organelle morphology, motility, and interactions at single-cell resolution
Source: bioRxiv. 2026 Feb 2:2025.07.19.665650. Preprint. [Version 5] doi: 10.1101/2025.07.19.665650 (PMC12889450; doi:10.1101/2025.07.19.665650)
Supplement: Supplement 1 [file media-1.zip › Composite8/Step5_Motility_Outputs/Step5_Motility_PerFrame.csv]

Frame	Mean_Displacement	Mean_Velocity	Organelle_Type
0			Mitochondria
1	35.52196939857959	35.52196939857959	Mitochondria
2	45.08896315206021	45.08896315206021	Mitochondria
3	43.068482334091506	43.068482334091506	Mitochondria
4	43.98677742674463	43.98677742674463	Mitochondria
5	53.683798056407355	53.683798056407355	Mitochondria
6	53.70448120520779	53.70448120520779	Mitochondria
7	56.07871548958834	56.07871548958834	Mitochondria
8	70.92322254793257	70.92322254793257	Mitochondria
9	56.55304769420058	56.55304769420058	Mitochondria
10	44.33307727946588	44.33307727946588	Mitochondria
11	44.867946555353775	44.867946555353775	Mitochondria
12	36.87526725311804	36.87526725311804	Mitochondria
13	45.767114542341304	45.767114542341304	Mitochondria
14	66.10680838425338	66.10680838425338	Mitochondria
15	47.485363424746	47.485363424746	Mitochondria
16	62.107272137660175	62.107272137660175	Mitochondria
17	48.83069066114373	48.83069066114373	Mitochondria
18	72.93339336804758	72.93339336804758	Mitochondria
19	54.64549800512411	54.64549800512411	Mitochondria
20	42.52680738156716	42.52680738156716	Mitochondria
21	50.03155220347124	50.03155220347124	Mitochondria
22	52.316691582922196	52.316691582922196	Mitochondria
23	48.633907763639925	48.633907763639925	Mitochondria
24	48.61707458531828	48.61707458531828	Mitochondria
25	40.80537183047173	40.80537183047173	Mitochondria
26	47.65810644009062	47.65810644009062	Mitochondria
27	53.91842481594516	53.91842481594516	Mitochondria
28	34.35160527726246	34.35160527726246	Mitochondria
29	52.82824107634545	52.82824107634545	Mitochondria
30	55.233467441884926	55.233467441884926	Mitochondria
31	49.094646964642955	49.094646964642955	Mitochondria
32	59.78856654145504	59.78856654145504	Mitochondria
33	63.15430033169546	63.15430033169546	Mitochondria
34	56.10282090024238	56.10282090024238	Mitochondria
35	51.624600088444275	51.624600088444275	Mitochondria
36	40.72347562888455	40.72347562888455	Mitochondria
37	46.837858847257436	46.837858847257436	Mitochondria
38	49.61693908929987	49.61693908929987	Mitochondria
39	49.55608761817218	49.55608761817218	Mitochondria
0			Lysosomes
1	38.318408714057185	38.318408714057185	Lysosomes
2	45.476161117776265	45.476161117776265	Lysosomes
3	45.6339059571974	45.6339059571974	Lysosomes
4	52.46312574314403	52.46312574314403	Lysosomes
5	46.302626373695524	46.302626373695524	Lysosomes
6	41.62243822594665	41.62243822594665	Lysosomes
7	58.56015257229585	58.56015257229585	Lysosomes
8	57.34942812412928	57.34942812412928	Lysosomes
9	61.2009154368932	61.2009154368932	Lysosomes
10	57.64711136691581	57.64711136691581	Lysosomes
11	53.7416968578232	53.7416968578232	Lysosomes
12	52.96587149344304	52.96587149344304	Lysosomes
13	42.235993350794125	42.235993350794125	Lysosomes
14	42.529419861329956	42.529419861329956	Lysosomes
15	50.36076779017039	50.36076779017039	Lysosomes
16	53.883861671328035	53.883861671328035	Lysosomes
17	44.62784776256776	44.62784776256776	Lysosomes
18	58.06048987575169	58.06048987575169	Lysosomes
19	35.939587503727246	35.939587503727246	Lysosomes
20	60.1783732295329	60.1783732295329	Lysosomes
21	61.04066712352158	61.04066712352158	Lysosomes
22	55.97739098971084	55.97739098971084	Lysosomes
23	57.81509210743723	57.81509210743723	Lysosomes
24	44.763925151419116	44.763925151419116	Lysosomes
25	36.95571539995547	36.95571539995547	Lysosomes
26	59.31096713882513	59.31096713882513	Lysosomes
27	51.893002495201635	51.893002495201635	Lysosomes
28	52.004156756404534	52.004156756404534	Lysosomes
29	51.07318865481777	51.07318865481777	Lysosomes
30	42.38026967294478	42.38026967294478	Lysosomes
31	51.34767219934484	51.34767219934484	Lysosomes
32	50.19410351851992	50.19410351851992	Lysosomes
33	57.90721369757426	57.90721369757426	Lysosomes
34	39.24143249359708	39.24143249359708	Lysosomes
35	56.402931169114474	56.402931169114474	Lysosomes
36	50.05317851803857	50.05317851803857	Lysosomes
37	42.69482106085762	42.69482106085762	Lysosomes
38	58.73602172801868	58.73602172801868	Lysosomes
39	74.55350758296608	74.55350758296608	Lysosomes
