# Supplementary material for: AutoMorphoTrack: A modular framework for quantitative analysis of organelle morphology, motility, and interactions at single-cell resolution
Source: bioRxiv. 2026 Feb 2:2025.07.19.665650. Preprint. [Version 5] doi: 10.1101/2025.07.19.665650 (PMC12889450; doi:10.1101/2025.07.19.665650)
Supplement: Supplement 2 [file media-2.zip]

Archive with 33 entries (30 files):
- AMTComparison Outputs/
- AMTComparison Outputs/Step3_Circularity_Comparison.png
- __MACOSX/
- __MACOSX/AMTComparison Outputs/
- __MACOSX/AMTComparison Outputs/._Step3_Circularity_Comparison.png
- AMTComparison Outputs/Step3_Eccentricity_Comparison.png
- __MACOSX/AMTComparison Outputs/._Step3_Eccentricity_Comparison.png
- AMTComparison Outputs/Step6_Percent_Overlap_Comparison.png
- __MACOSX/AMTComparison Outputs/._Step6_Percent_Overlap_Comparison.png
- AMTComparison Outputs/Step6_Pearson_r_Comparison.png
- __MACOSX/AMTComparison Outputs/._Step6_Pearson_r_Comparison.png
- AMTComparison Outputs/Step2_Morphology_Comparison.png
- __MACOSX/AMTComparison Outputs/._Step2_Morphology_Comparison.png
- AMTComparison Outputs/Step7_CorrelationMatrix_Difference_Neuron1_vs_Neuron2.png
- __MACOSX/AMTComparison Outputs/._Step7_CorrelationMatrix_Difference_Neuron1_vs_Neuron2.png
- AMTComparison Outputs/Step1_LysoCount_Comparison.png
- __MACOSX/AMTComparison Outputs/._Step1_LysoCount_Comparison.png
- AMTComparison Outputs/Step5_Mean_Velocity_Comparison.png
- __MACOSX/AMTComparison Outputs/._Step5_Mean_Velocity_Comparison.png
- AMTComparison Outputs/Step6_Manders_M2_Comparison.png
- __MACOSX/AMTComparison Outputs/._Step6_Manders_M2_Comparison.png
- AMTComparison Outputs/Step5_Total_Displacement_Comparison.png
- __MACOSX/AMTComparison Outputs/._Step5_Total_Displacement_Comparison.png
- AMTComparison Outputs/Step7_CorrelationMatrix_Difference.png
- __MACOSX/AMTComparison Outputs/._Step7_CorrelationMatrix_Difference.png
- AMTComparison Outputs/Step6_Manders_M1_Comparison.png
- __MACOSX/AMTComparison Outputs/._Step6_Manders_M1_Comparison.png
- AMTComparison Outputs/Step3_Solidity_Comparison.png
- __MACOSX/AMTComparison Outputs/._Step3_Solidity_Comparison.png
- AMTComparison Outputs/Step3_Area_Comparison.png
- __MACOSX/AMTComparison Outputs/._Step3_Area_Comparison.png
- AMTComparison Outputs/Step3_Aspect_Ratio_Comparison.png
- __MACOSX/AMTComparison Outputs/._Step3_Aspect_Ratio_Comparison.png
