# Supplementary material for: AutoMorphoTrack: A modular framework for quantitative analysis of organelle morphology, motility, and interactions at single-cell resolution
Source: bioRxiv. 2026 Feb 2:2025.07.19.665650. Preprint. [Version 5] doi: 10.1101/2025.07.19.665650 (PMC12889450; doi:10.1101/2025.07.19.665650)
Supplement: Supplement 3 [file media-3.zip]

Archive with 2 entries (2 files):
- 148387_0_supp_3703948_t5m63p.py
- __MACOSX/._148387_0_supp_3703948_t5m63p.py
